# Supplementary material for: Effect of the Expression of ELOVL5 and IGFBP6 Genes on the Metastatic Potential of Breast Cancer Cells
Source: Front Genet. 2021 Jun 2;12:662843. doi: 10.3389/fgene.2021.662843 (PMC8206645; doi:10.3389/fgene.2021.662843)
Supplement: Supplementary file 2 [file Table_7.XLSX]

## Sheet: RNA_ELOVL5_down
GO.ID	Term	Annotated	Significant	Expected	weight01Fisher
GO:0048872	homeostasis of number of cells	234	9	2.45	5.7e-05
GO:0045216	cell-cell junction organization	142	10	1.49	0.00063
GO:1903830	magnesium ion transmembrane transport	17	3	0.18	0.00069
GO:0007157	heterophilic cell-cell adhesion via plas...	47	4	0.49	0.00146
GO:0030318	melanocyte differentiation	22	3	0.23	0.0015
GO:0044331	cell-cell adhesion mediated by cadherin	34	4	0.36	0.00169
GO:0034332	adherens junction organization	123	6	1.29	0.00187
GO:0002576	platelet degranulation	126	6	1.32	0.00212
GO:0031102	neuron projection regeneration	55	3	0.58	0.0022
GO:0032922	circadian regulation of gene expression	54	4	0.57	0.00245
GO:0007155	cell adhesion	1328	34	13.91	0.00266
GO:0014909	smooth muscle cell migration	82	4	0.86	0.00289
GO:0003179	heart valve morphogenesis	36	3	0.38	0.00371
GO:0060038	cardiac muscle cell proliferation	64	5	0.67	0.00452
GO:0000902	cell morphogenesis	986	17	10.33	0.00471
GO:0045722	positive regulation of gluconeogenesis	11	2	0.12	0.00564
GO:1903975	regulation of glial cell migration	11	2	0.12	0.00564
GO:0002921	negative regulation of humoral immune re...	11	2	0.12	0.00564
GO:0060612	adipose tissue development	36	3	0.38	0.00626
GO:0060045	positive regulation of cardiac muscle ce...	36	3	0.38	0.00626
GO:0030497	fatty acid elongation	12	2	0.13	0.00672
GO:0043201	response to leucine	12	2	0.13	0.00672
GO:0042416	dopamine biosynthetic process	12	2	0.13	0.00672
GO:0042761	very long-chain fatty acid biosynthetic ...	13	2	0.14	0.00788
GO:0072182	regulation of nephron tubule epithelial ...	13	2	0.14	0.00788
GO:0036109	alpha-linolenic acid metabolic process	13	2	0.14	0.00788
GO:0035864	response to potassium ion	14	2	0.15	0.00914
GO:1901863	positive regulation of muscle tissue dev...	84	4	0.88	0.01035
GO:0032946	positive regulation of mononuclear cell ...	132	4	1.38	0.01038
GO:0033627	cell adhesion mediated by integrin	54	3	0.57	0.0104
GO:0045980	negative regulation of nucleotide metabo...	24	2	0.25	0.01043
GO:0046321	positive regulation of fatty acid oxidat...	15	2	0.16	0.01047
GO:0060347	heart trabecula formation	15	2	0.16	0.01047
GO:0071560	cellular response to transforming growth...	229	6	2.4	0.01142
GO:0035020	regulation of Rac protein signal transdu...	16	2	0.17	0.01188
GO:0019372	lipoxygenase pathway	16	2	0.17	0.01188
GO:0090136	epithelial cell-cell adhesion	16	2	0.17	0.01188
GO:0060021	roof of mouth development	86	4	0.9	0.01269
GO:0045747	positive regulation of Notch signaling p...	47	3	0.49	0.01307
GO:0016339	calcium-dependent cell-cell adhesion via...	47	3	0.49	0.01307
GO:0001501	skeletal system development	482	10	5.05	0.01322
GO:0042448	progesterone metabolic process	17	2	0.18	0.01338
GO:0010862	positive regulation of pathway-restricte...	48	3	0.5	0.01383
GO:2000310	regulation of NMDA receptor activity	18	2	0.19	0.01495
GO:0035338	long-chain fatty-acyl-CoA biosynthetic p...	18	2	0.19	0.01495
GO:0034113	heterotypic cell-cell adhesion	50	3	0.52	0.01544
GO:0008219	cell death	2186	30	22.89	0.01553
GO:0034109	homotypic cell-cell adhesion	74	3	0.77	0.01652
GO:0007043	cell-cell junction assembly	113	6	1.18	0.01741
GO:0071398	cellular response to fatty acid	53	3	0.56	0.01804
GO:2000117	negative regulation of cysteine-type end...	110	3	1.15	0.0183
GO:0006516	glycoprotein catabolic process	20	2	0.21	0.01831
GO:0010869	regulation of receptor biosynthetic proc...	20	2	0.21	0.01831
GO:0008104	protein localization	2577	39	26.99	0.01927
GO:0032509	endosome transport via multivesicular bo...	21	2	0.22	0.0201
GO:0060216	definitive hemopoiesis	21	2	0.22	0.0201
GO:0072160	nephron tubule epithelial cell different...	15	3	0.16	0.02062
GO:0043970	histone H3-K9 acetylation	13	2	0.14	0.02073
GO:0051788	response to misfolded protein	23	2	0.24	0.02074
GO:0033028	myeloid cell apoptotic process	31	2	0.32	0.02075
GO:0042267	natural killer cell mediated cytotoxicit...	58	3	0.61	0.02181
GO:0006688	glycosphingolipid biosynthetic process	22	2	0.23	0.02196
GO:0007026	negative regulation of microtubule depol...	22	2	0.23	0.02196
GO:0007156	homophilic cell adhesion via plasma memb...	154	5	1.61	0.02309
GO:0030449	regulation of complement activation	104	4	1.09	0.0238
GO:0021952	central nervous system projection neuron...	23	2	0.24	0.02388
GO:0030728	ovulation	23	2	0.24	0.02388
GO:0006700	C21-steroid hormone biosynthetic process	24	2	0.25	0.02588
GO:0032869	cellular response to insulin stimulus	198	4	2.07	0.02738
GO:0019054	modulation by virus of host process	25	2	0.26	0.02794
GO:0060389	pathway-restricted SMAD protein phosphor...	64	5	0.67	0.03051
GO:0048659	smooth muscle cell proliferation	146	4	1.53	0.03083
GO:2001038	regulation of cellular response to drug	36	2	0.38	0.03098
GO:1903747	regulation of establishment of protein l...	122	2	1.28	0.03113
GO:0000281	mitotic cytokinesis	66	3	0.69	0.03195
GO:0046718	viral entry into host cell	115	4	1.2	0.0328
GO:0071634	regulation of transforming growth factor...	28	2	0.29	0.03449
GO:0045577	regulation of B cell differentiation	28	2	0.29	0.03449
GO:0008209	androgen metabolic process	28	2	0.29	0.03449
GO:0007265	Ras protein signal transduction	457	9	4.79	0.03477
GO:0042552	myelination	113	5	1.18	0.03629
GO:0010719	negative regulation of epithelial to mes...	30	2	0.31	0.03916
GO:0048873	homeostasis of number of cells within a ...	30	2	0.31	0.03916
GO:0038111	interleukin-7-mediated signaling pathway	30	2	0.31	0.03916
GO:0036258	multivesicular body assembly	30	2	0.31	0.03916
GO:0003231	cardiac ventricle development	119	5	1.25	0.0406
GO:1903900	regulation of viral life cycle	135	5	1.41	0.04064
GO:1904950	negative regulation of establishment of ...	170	4	1.78	0.04095
GO:0060390	regulation of SMAD protein signal transd...	17	2	0.18	0.04104
GO:0070741	response to interleukin-6	36	2	0.38	0.04109
GO:0061333	renal tubule morphogenesis	77	2	0.81	0.04119
GO:0045730	respiratory burst	31	2	0.32	0.04158
GO:0014002	astrocyte development	31	2	0.32	0.04158
GO:0035886	vascular smooth muscle cell differentiat...	31	2	0.32	0.04158
GO:0007166	cell surface receptor signaling pathway	2974	39	31.14	0.04173
GO:0045732	positive regulation of protein catabolic...	206	5	2.16	0.04226
GO:0055010	ventricular cardiac muscle tissue morpho...	48	3	0.5	0.04368
GO:0045652	regulation of megakaryocyte differentiat...	75	3	0.79	0.04407
GO:0110111	negative regulation of animal organ morp...	33	2	0.35	0.04658
GO:0010646	regulation of cell communication	3462	48	36.25	0.04748
GO:0008347	glial cell migration	45	4	0.47	0.04824
GO:0007435	salivary gland morphogenesis	34	2	0.36	0.04916

## Sheet: RNA_ELOVL5_up
GO.ID	Term	Annotated	Significant	Expected	weight01Fisher
GO:0007156	homophilic cell adhesion via plasma memb...	154	12	1.7	1.4e-07
GO:0016339	calcium-dependent cell-cell adhesion via...	47	6	0.52	1.2e-05
GO:2000651	positive regulation of sodium ion transm...	13	3	0.14	0.00035
GO:0007416	synapse assembly	152	9	1.68	0.00035
GO:0045986	negative regulation of smooth muscle con...	15	3	0.17	0.00055
GO:0045653	negative regulation of megakaryocyte dif...	18	3	0.2	0.00096
GO:1904837	beta-catenin-TCF complex assembly	44	4	0.49	0.00139
GO:0014829	vascular smooth muscle contraction	21	3	0.23	0.00153
GO:0071498	cellular response to fluid shear stress	21	3	0.23	0.00153
GO:0071260	cellular response to mechanical stimulus	77	5	0.85	0.00163
GO:0032656	regulation of interleukin-13 production	21	3	0.23	0.00176
GO:0051290	protein heterotetramerization	48	4	0.53	0.00193
GO:0010647	positive regulation of cell communicatio...	1712	29	18.93	0.00296
GO:0022407	regulation of cell-cell adhesion	379	15	4.19	0.00296
GO:0001782	B cell homeostasis	29	3	0.32	0.00393
GO:0032494	response to peptidoglycan	10	2	0.11	0.00516
GO:0007016	cytoskeletal anchoring at plasma membran...	10	2	0.11	0.00516
GO:0006335	DNA replication-dependent nucleosome ass...	32	3	0.35	0.00521
GO:0045785	positive regulation of cell adhesion	385	15	4.26	0.00593
GO:0045987	positive regulation of smooth muscle con...	34	3	0.38	0.00619
GO:0071107	response to parathyroid hormone	11	2	0.12	0.00626
GO:0033004	negative regulation of mast cell activat...	11	2	0.12	0.00626
GO:0060099	regulation of phagocytosis, engulfment	11	2	0.12	0.00626
GO:0006048	UDP-N-acetylglucosamine biosynthetic pro...	11	2	0.12	0.00626
GO:0019371	cyclooxygenase pathway	11	2	0.12	0.00626
GO:0001764	neuron migration	141	6	1.56	0.00637
GO:0030334	regulation of cell migration	837	18	9.25	0.00709
GO:0032715	negative regulation of interleukin-6 pro...	36	3	0.4	0.00727
GO:0032700	negative regulation of interleukin-17 pr...	12	2	0.13	0.00746
GO:0010935	regulation of macrophage cytokine produc...	12	2	0.13	0.00746
GO:0001525	angiogenesis	559	12	6.18	0.00751
GO:0031295	T cell costimulation	72	4	0.8	0.0083
GO:0045760	positive regulation of action potential	13	2	0.14	0.00876
GO:0032754	positive regulation of interleukin-5 pro...	13	2	0.14	0.00876
GO:0034356	NAD biosynthesis via nicotinamide ribosi...	13	2	0.14	0.00876
GO:0000183	chromatin silencing at rDNA	39	3	0.43	0.00908
GO:0044267	cellular protein metabolic process	5144	58	56.88	0.00966
GO:0034080	CENP-A containing nucleosome assembly	40	3	0.44	0.00974
GO:0021795	cerebral cortex cell migration	42	3	0.46	0.01007
GO:0002829	negative regulation of type 2 immune res...	14	2	0.15	0.01014
GO:0055057	neuroblast division	14	2	0.15	0.01014
GO:0050670	regulation of lymphocyte proliferation	199	5	2.2	0.01095
GO:0086003	cardiac muscle cell contraction	68	3	0.75	0.01098
GO:1902285	semaphorin-plexin signaling pathway invo...	13	2	0.14	0.01101
GO:0045815	positive regulation of gene expression, ...	79	4	0.87	0.01143
GO:0002830	positive regulation of type 2 immune res...	15	2	0.17	0.01162
GO:0007043	cell-cell junction assembly	113	5	1.25	0.01242
GO:0050772	positive regulation of axonogenesis	81	4	0.9	0.01244
GO:0043303	mast cell degranulation	45	3	0.5	0.01309
GO:0007213	G protein-coupled acetylcholine receptor...	16	2	0.18	0.01318
GO:2000774	positive regulation of cellular senescen...	16	2	0.18	0.01318
GO:0002070	epithelial cell maturation	16	2	0.18	0.01318
GO:0048812	neuron projection morphogenesis	624	17	6.9	0.01348
GO:0032720	negative regulation of tumor necrosis fa...	46	3	0.51	0.01425
GO:0007264	small GTPase mediated signal transductio...	571	8	6.31	0.01442
GO:0071636	positive regulation of transforming grow...	17	2	0.19	0.01483
GO:0045063	T-helper 1 cell differentiation	17	2	0.19	0.01483
GO:0030011	maintenance of cell polarity	17	2	0.19	0.01483
GO:1903507	negative regulation of nucleic acid-temp...	1213	16	13.41	0.01594
GO:0006919	activation of cysteine-type endopeptidas...	89	4	0.98	0.01706
GO:0060333	interferon-gamma-mediated signaling path...	89	4	0.98	0.01706
GO:0007268	chemical synaptic transmission	662	14	7.32	0.01749
GO:0042307	positive regulation of protein import in...	31	3	0.34	0.01822
GO:0035994	response to muscle stretch	19	2	0.21	0.01838
GO:0006491	N-glycan processing	19	2	0.21	0.01838
GO:0007413	axonal fasciculation	20	2	0.22	0.02028
GO:0048670	regulation of collateral sprouting	20	2	0.22	0.02028
GO:0046697	decidualization	20	2	0.22	0.02028
GO:0016233	telomere capping	53	3	0.59	0.0208
GO:0072524	pyridine-containing compound metabolic p...	173	4	1.91	0.02186
GO:0010573	vascular endothelial growth factor produ...	34	2	0.38	0.02192
GO:0035794	positive regulation of mitochondrial mem...	63	2	0.7	0.02195
GO:0019886	antigen processing and presentation of e...	98	4	1.08	0.0234
GO:0030198	extracellular matrix organization	338	10	3.74	0.02408
GO:0033628	regulation of cell adhesion mediated by ...	39	3	0.43	0.0241
GO:0000466	maturation of 5.8S rRNA from tricistroni...	22	2	0.24	0.0243
GO:0010881	regulation of cardiac muscle contraction...	22	2	0.24	0.0243
GO:0007026	negative regulation of microtubule depol...	22	2	0.24	0.0243
GO:0007155	cell adhesion	1328	50	14.68	0.02546
GO:0044331	cell-cell adhesion mediated by cadherin	34	3	0.38	0.02619
GO:0032461	positive regulation of protein oligomeri...	23	2	0.25	0.02642
GO:0033137	negative regulation of peptidyl-serine p...	24	2	0.27	0.02862
GO:0032967	positive regulation of collagen biosynth...	24	2	0.27	0.02862
GO:0051259	protein complex oligomerization	521	14	5.76	0.02875
GO:0035249	synaptic transmission, glutamatergic	94	4	1.04	0.03051
GO:0048747	muscle fiber development	57	3	0.63	0.03069
GO:0097755	positive regulation of blood vessel diam...	57	3	0.63	0.03069
GO:0048640	negative regulation of developmental gro...	96	4	1.06	0.031
GO:0032729	positive regulation of interferon-gamma ...	62	3	0.69	0.03126
GO:1903859	regulation of dendrite extension	21	2	0.23	0.03267
GO:0050706	regulation of interleukin-1 beta secreti...	38	2	0.42	0.0327
GO:0002820	negative regulation of adaptive immune r...	38	2	0.42	0.0327
GO:0035025	positive regulation of Rho protein signa...	26	2	0.29	0.03322
GO:0045737	positive regulation of cyclin-dependent ...	26	2	0.29	0.03322
GO:0006929	substrate-dependent cell migration	26	2	0.29	0.03322
GO:0019229	regulation of vasoconstriction	60	4	0.66	0.03506
GO:0042730	fibrinolysis	27	2	0.3	0.03562
GO:0090314	positive regulation of protein targeting...	27	2	0.3	0.03562
GO:0030155	regulation of cell adhesion	636	28	7.03	0.03745
GO:0002675	positive regulation of acute inflammator...	28	2	0.31	0.03808
GO:0030308	negative regulation of cell growth	168	5	1.86	0.03899
GO:0002040	sprouting angiogenesis	166	4	1.84	0.04042
GO:0090023	positive regulation of neutrophil chemot...	29	2	0.32	0.04061
GO:0006303	double-strand break repair via nonhomolo...	69	3	0.76	0.04097
GO:0043281	regulation of cysteine-type endopeptidas...	213	7	2.36	0.04266
GO:0034110	regulation of homotypic cell-cell adhesi...	25	2	0.28	0.04333
GO:0051169	nuclear transport	347	5	3.84	0.04346
GO:0009746	response to hexose	187	2	2.07	0.04374
GO:0034220	ion transmembrane transport	1083	12	11.97	0.04376
GO:0006643	membrane lipid metabolic process	218	2	2.41	0.04382
GO:0030879	mammary gland development	137	4	1.51	0.04549
GO:0070374	positive regulation of ERK1 and ERK2 cas...	235	6	2.6	0.04673
GO:0022409	positive regulation of cell-cell adhesio...	251	10	2.78	0.04862
GO:0043087	regulation of GTPase activity	476	9	5.26	0.04931

## Sheet: RNA_IGFBP6_down
GO.ID	Term	Annotated	Significant	Expected	weight01Fisher
GO:0006897	endocytosis	750	115	79.29	1.3e-06
GO:0060333	interferon-gamma-mediated signaling path...	89	22	9.41	1.8e-06
GO:0060337	type I interferon signaling pathway	89	20	9.41	2.6e-06
GO:0008360	regulation of cell shape	163	37	17.23	5.3e-06
GO:0050710	negative regulation of cytokine secretio...	59	17	6.24	2.5e-05
GO:0045785	positive regulation of cell adhesion	385	68	40.7	2.8e-05
GO:0051043	regulation of membrane protein ectodomai...	23	8	2.43	3.2e-05
GO:0007009	plasma membrane organization	77	26	8.14	4.4e-05
GO:0043312	neutrophil degranulation	482	79	50.96	4.9e-05
GO:0051764	actin crosslink formation	12	7	1.27	7.1e-05
GO:1903729	regulation of plasma membrane organizati...	12	7	1.27	7.1e-05
GO:0043687	post-translational protein modification	438	69	46.3	7.8e-05
GO:0043123	positive regulation of I-kappaB kinase/N...	165	34	17.44	0.0001
GO:0110110	positive regulation of animal organ morp...	77	22	8.14	0.00011
GO:0060037	pharyngeal system development	25	10	2.64	0.00012
GO:0009437	carnitine metabolic process	13	7	1.37	0.00014
GO:0070373	negative regulation of ERK1 and ERK2 cas...	67	18	7.08	0.00015
GO:0032456	endocytic recycling	35	12	3.7	0.00015
GO:0070884	regulation of calcineurin-NFAT signaling...	17	8	1.8	0.00016
GO:0097320	plasma membrane tubulation	17	8	1.8	0.00016
GO:0003007	heart morphogenesis	241	45	25.48	0.00021
GO:0002479	antigen processing and presentation of e...	75	19	7.93	0.00022
GO:0072659	protein localization to plasma membrane	231	47	24.42	0.00024
GO:0051603	proteolysis involved in cellular protein...	662	105	69.98	0.00024
GO:0042177	negative regulation of protein catabolic...	111	23	11.73	0.00026
GO:0042493	response to drug	950	128	100.43	0.00026
GO:0031032	actomyosin structure organization	187	40	19.77	0.00026
GO:0001701	in utero embryonic development	311	52	32.88	0.00028
GO:0051017	actin filament bundle assembly	142	36	15.01	0.00032
GO:0014070	response to organic cyclic compound	888	128	93.88	0.00032
GO:0043547	positive regulation of GTPase activity	401	68	42.39	0.00034
GO:0045732	positive regulation of protein catabolic...	206	43	21.78	0.00034
GO:0007155	cell adhesion	1328	219	140.39	0.00035
GO:0019883	antigen processing and presentation of e...	11	6	1.16	0.0004
GO:0007165	signal transduction	6063	758	640.95	0.00043
GO:0030048	actin filament-based movement	139	24	14.69	0.00048
GO:0031330	negative regulation of cellular cataboli...	224	32	23.68	0.00048
GO:0051894	positive regulation of focal adhesion as...	24	9	2.54	0.00048
GO:0032092	positive regulation of protein binding	86	20	9.09	0.00053
GO:1903523	negative regulation of blood circulation	34	8	3.59	0.00056
GO:0035023	regulation of Rho protein signal transdu...	131	32	13.85	0.00058
GO:0010634	positive regulation of epithelial cell m...	151	34	15.96	0.00059
GO:0015031	protein transport	1878	252	198.53	0.00059
GO:0071305	cellular response to vitamin D	20	8	2.11	0.0006
GO:0019216	regulation of lipid metabolic process	360	55	38.06	0.00064
GO:0006900	vesicle budding from membrane	95	15	10.04	0.0007
GO:0043116	negative regulation of vascular permeabi...	12	6	1.27	0.00073
GO:0030155	regulation of cell adhesion	636	124	67.24	0.00074
GO:0048589	developmental growth	603	99	63.75	0.00084
GO:0022617	extracellular matrix disassembly	90	19	9.51	0.00092
GO:0051782	negative regulation of cell division	17	7	1.8	0.00109
GO:0031579	membrane raft organization	23	11	2.43	0.00122
GO:0090148	membrane fission	13	6	1.37	0.00123
GO:0032388	positive regulation of intracellular tra...	234	37	24.74	0.00126
GO:0030335	positive regulation of cell migration	474	91	50.11	0.00135
GO:0007050	cell cycle arrest	248	43	26.22	0.00135
GO:2000136	regulation of cell proliferation involve...	17	7	1.8	0.00156
GO:0035024	negative regulation of Rho protein signa...	18	7	1.9	0.00162
GO:0032331	negative regulation of chondrocyte diffe...	18	7	1.9	0.00162
GO:0036010	protein localization to endosome	18	7	1.9	0.00162
GO:0035690	cellular response to drug	332	46	35.1	0.00178
GO:0030512	negative regulation of transforming grow...	75	17	7.93	0.0018
GO:0006878	cellular copper ion homeostasis	14	6	1.48	0.00196
GO:0071360	cellular response to exogenous dsRNA	14	6	1.48	0.00196
GO:0043065	positive regulation of apoptotic process	617	102	65.23	0.00198
GO:0001959	regulation of cytokine-mediated signalin...	169	27	17.87	0.00207
GO:0030836	positive regulation of actin filament de...	10	5	1.06	0.0021
GO:0043129	surfactant homeostasis	10	5	1.06	0.0021
GO:0001765	membrane raft assembly	10	5	1.06	0.0021
GO:0051056	regulation of small GTPase mediated sign...	336	76	35.52	0.00215
GO:2001235	positive regulation of apoptotic signali...	172	32	18.18	0.00227
GO:0045860	positive regulation of protein kinase ac...	505	87	53.39	0.00232
GO:0000902	cell morphogenesis	986	166	104.24	0.00233
GO:0042632	cholesterol homeostasis	71	16	7.51	0.00259
GO:0006656	phosphatidylcholine biosynthetic process	35	10	3.7	0.00261
GO:0030837	negative regulation of actin filament po...	54	16	5.71	0.00293
GO:0051016	barbed-end actin filament capping	15	6	1.59	0.00298
GO:0002576	platelet degranulation	126	24	13.32	0.00306
GO:0043393	regulation of protein binding	204	42	21.57	0.0031
GO:0048008	platelet-derived growth factor receptor ...	52	13	5.5	0.00317
GO:0030036	actin cytoskeleton organization	630	126	66.6	0.00324
GO:0035335	peptidyl-tyrosine dephosphorylation	99	20	10.47	0.00325
GO:0035307	positive regulation of protein dephospho...	37	8	3.91	0.00327
GO:0050919	negative chemotaxis	36	10	3.81	0.00328
GO:0010508	positive regulation of autophagy	103	17	10.89	0.00328
GO:0032922	circadian regulation of gene expression	54	13	5.71	0.00345
GO:0045429	positive regulation of nitric oxide bios...	42	11	4.44	0.00345
GO:0046474	glycerophospholipid biosynthetic process	241	34	25.48	0.00347
GO:0010718	positive regulation of epithelial to mes...	48	12	5.07	0.0035
GO:0072015	glomerular visceral epithelial cell deve...	11	5	1.16	0.00351
GO:0032060	bleb assembly	11	5	1.16	0.00351
GO:0042178	xenobiotic catabolic process	11	5	1.16	0.00351
GO:0043087	regulation of GTPase activity	476	87	50.32	0.00368
GO:0006952	defense response	1687	205	178.34	0.00371
GO:0061028	establishment of endothelial barrier	38	10	4.02	0.00418
GO:0006929	substrate-dependent cell migration	26	8	2.75	0.00419
GO:1900180	regulation of protein localization to nu...	102	18	10.78	0.00431
GO:2001022	positive regulation of response to DNA d...	75	13	7.93	0.00434
GO:0044321	response to leptin	21	5	2.22	0.00434
GO:0003222	ventricular trabecula myocardium morphog...	16	6	1.69	0.00435
GO:0046640	regulation of alpha-beta T cell prolifer...	21	4	2.22	0.00435
GO:0032469	endoplasmic reticulum calcium ion homeos...	21	7	2.22	0.00445
GO:0040037	negative regulation of fibroblast growth...	21	7	2.22	0.00445
GO:0036120	cellular response to platelet-derived gr...	21	7	2.22	0.00445
GO:0031175	neuron projection development	923	143	97.58	0.00465
GO:0001974	blood vessel remodeling	46	10	4.86	0.00476
GO:0007595	lactation	44	11	4.65	0.00508
GO:0001570	vasculogenesis	77	16	8.14	0.00531
GO:0034109	homotypic cell-cell adhesion	74	17	7.82	0.00542
GO:1903076	regulation of protein localization to pl...	85	16	8.99	0.00545
GO:0097284	hepatocyte apoptotic process	12	5	1.27	0.0055
GO:0048672	positive regulation of collateral sprout...	12	5	1.27	0.0055
GO:1901722	regulation of cell proliferation involve...	12	5	1.27	0.0055
GO:0010608	posttranscriptional regulation of gene e...	759	68	80.24	0.00572
GO:0045216	cell-cell junction organization	142	34	15.01	0.00588
GO:0070371	ERK1 and ERK2 cascade	324	51	34.25	0.00591
GO:1900026	positive regulation of substrate adhesio...	33	9	3.49	0.00593
GO:0034122	negative regulation of toll-like recepto...	33	9	3.49	0.00593
GO:0007173	epidermal growth factor receptor signali...	128	26	13.53	0.00594
GO:0071425	hematopoietic stem cell proliferation	22	7	2.33	0.00594
GO:0043410	positive regulation of MAPK cascade	544	83	57.51	0.00603
GO:0000122	negative regulation of transcription by ...	793	108	83.83	0.00605
GO:0055119	relaxation of cardiac muscle	17	6	1.8	0.00612
GO:0010888	negative regulation of lipid storage	17	6	1.8	0.00612
GO:2000738	positive regulation of stem cell differe...	17	6	1.8	0.00612
GO:0033522	histone H2A ubiquitination	25	7	2.64	0.00612
GO:0008584	male gonad development	137	25	14.48	0.00639
GO:0034097	response to cytokine	1154	151	122	0.00667
GO:0007167	enzyme linked receptor protein signaling...	1017	158	107.51	0.0067
GO:0031324	negative regulation of cellular metaboli...	2484	325	262.6	0.00694
GO:0016241	regulation of macroautophagy	163	28	17.23	0.00699
GO:0060070	canonical Wnt signaling pathway	314	46	33.19	0.00706
GO:0043066	negative regulation of apoptotic process	900	127	95.14	0.0072
GO:0097327	response to antineoplastic agent	89	15	9.41	0.00728
GO:0045332	phospholipid translocation	23	7	2.43	0.00778
GO:0001843	neural tube closure	86	17	9.09	0.00795
GO:0045446	endothelial cell differentiation	103	26	10.89	0.00813
GO:0031398	positive regulation of protein ubiquitin...	100	18	10.57	0.00816
GO:1900121	negative regulation of receptor binding	13	5	1.37	0.00816
GO:0032486	Rap protein signal transduction	13	5	1.37	0.00816
GO:0010745	negative regulation of macrophage derive...	13	5	1.37	0.00816
GO:0007250	activation of NF-kappaB-inducing kinase ...	18	6	1.9	0.00837
GO:0048844	artery morphogenesis	72	16	7.61	0.00854
GO:0034260	negative regulation of GTPase activity	47	11	4.97	0.0086
GO:0051496	positive regulation of stress fiber asse...	47	11	4.97	0.0086
GO:0043161	proteasome-mediated ubiquitin-dependent ...	394	61	41.65	0.00865
GO:0008219	cell death	2186	303	231.09	0.00904
GO:0007049	cell cycle	1853	267	195.89	0.00905
GO:0045071	negative regulation of viral genome repl...	54	12	5.71	0.00952
GO:0051301	cell division	591	93	62.48	0.00955
GO:0007044	cell-substrate junction assembly	89	27	9.41	0.00977
GO:0060998	regulation of dendritic spine developmen...	68	14	7.19	0.00994
GO:1902305	regulation of sodium ion transmembrane t...	58	12	6.13	0.00995
GO:1903588	negative regulation of blood vessel endo...	24	7	2.54	0.01
GO:1901623	regulation of lymphocyte chemotaxis	22	4	2.33	0.01002
GO:0010869	regulation of receptor biosynthetic proc...	20	5	2.11	0.01014
GO:0010762	regulation of fibroblast migration	32	6	3.38	0.01014
GO:0006658	phosphatidylserine metabolic process	30	5	3.17	0.01016
GO:0032924	activin receptor signaling pathway	41	6	4.33	0.01016
GO:0071230	cellular response to amino acid stimulus	61	13	6.45	0.01019
GO:0051384	response to glucocorticoid	142	19	15.01	0.01031
GO:0048754	branching morphogenesis of an epithelial...	153	31	16.17	0.01085
GO:1905114	cell surface receptor signaling pathway ...	615	84	65.02	0.01095
GO:0044839	cell cycle G2/M phase transition	261	42	27.59	0.01101
GO:0071526	semaphorin-plexin signaling pathway	32	10	3.38	0.01109
GO:0002703	regulation of leukocyte mediated immunit...	166	24	17.55	0.01111
GO:0032801	receptor catabolic process	32	9	3.38	0.01111
GO:0033692	cellular polysaccharide biosynthetic pro...	66	12	6.98	0.01113
GO:0032613	interleukin-10 production	45	8	4.76	0.01115
GO:0090196	regulation of chemokine secretion	13	4	1.37	0.01116
GO:0039529	RIG-I signaling pathway	17	4	1.8	0.01117
GO:0032108	negative regulation of response to nutri...	14	3	1.48	0.01117
GO:0033028	myeloid cell apoptotic process	31	4	3.28	0.01118
GO:0006919	activation of cysteine-type endopeptidas...	89	17	9.41	0.01119
GO:0040036	regulation of fibroblast growth factor r...	35	12	3.7	0.01148
GO:2000727	positive regulation of cardiac muscle ce...	27	8	2.85	0.01156
GO:0002090	regulation of receptor internalization	38	9	4.02	0.01157
GO:0044827	modulation by host of viral genome repli...	14	5	1.48	0.01161
GO:0048711	positive regulation of astrocyte differe...	14	5	1.48	0.01161
GO:0043518	negative regulation of DNA damage respon...	14	5	1.48	0.01161
GO:0016477	cell migration	1448	224	153.08	0.01165
GO:0030308	negative regulation of cell growth	168	30	17.76	0.01183
GO:0030900	forebrain development	366	51	38.69	0.0122
GO:0070527	platelet aggregation	55	10	5.81	0.01305
GO:0018205	peptidyl-lysine modification	381	37	40.28	0.01339
GO:0070936	protein K48-linked ubiquitination	50	11	5.29	0.01375
GO:0007346	regulation of mitotic cell cycle	661	100	69.88	0.01384
GO:0007160	cell-matrix adhesion	207	47	21.88	0.01422
GO:0006516	glycoprotein catabolic process	20	6	2.11	0.01455
GO:0048843	negative regulation of axon extension in...	20	6	2.11	0.01455
GO:0010529	negative regulation of transposition	20	6	2.11	0.01455
GO:2000810	regulation of bicellular tight junction ...	20	6	2.11	0.01455
GO:0031290	retinal ganglion cell axon guidance	20	6	2.11	0.01455
GO:1904754	positive regulation of vascular associat...	20	6	2.11	0.01455
GO:0009617	response to bacterium	575	60	60.79	0.01473
GO:1990090	cellular response to nerve growth factor...	50	13	5.29	0.01535
GO:0030865	cortical cytoskeleton organization	49	12	5.18	0.01537
GO:1903902	positive regulation of viral life cycle	57	12	6.03	0.0154
GO:0072273	metanephric nephron morphogenesis	26	6	2.75	0.01548
GO:0060600	dichotomous subdivision of an epithelial...	10	4	1.06	0.01549
GO:0051665	membrane raft localization	10	4	1.06	0.01549
GO:0002328	pro-B cell differentiation	10	4	1.06	0.01549
GO:0032836	glomerular basement membrane development	10	4	1.06	0.01549
GO:0046929	negative regulation of neurotransmitter ...	10	4	1.06	0.01549
GO:1902548	negative regulation of cellular response...	10	4	1.06	0.01549
GO:0048845	venous blood vessel morphogenesis	10	4	1.06	0.01549
GO:0060352	cell adhesion molecule production	10	4	1.06	0.01549
GO:0045955	negative regulation of calcium ion-depen...	10	4	1.06	0.01549
GO:0032436	positive regulation of proteasomal ubiqu...	78	15	8.25	0.01559
GO:0033138	positive regulation of peptidyl-serine p...	99	16	10.47	0.01567
GO:0006892	post-Golgi vesicle-mediated transport	93	20	9.83	0.01568
GO:2001237	negative regulation of extrinsic apoptot...	102	19	10.78	0.01575
GO:0043523	regulation of neuron apoptotic process	192	28	20.3	0.01577
GO:0030279	negative regulation of ossification	69	13	7.29	0.01584
GO:0030224	monocyte differentiation	33	8	3.49	0.01588
GO:0051895	negative regulation of focal adhesion as...	15	5	1.59	0.01592
GO:1903358	regulation of Golgi organization	15	5	1.59	0.01592
GO:0060413	atrial septum morphogenesis	15	5	1.59	0.01592
GO:0001525	angiogenesis	559	91	59.1	0.01637
GO:0006886	intracellular protein transport	1055	130	111.53	0.01656
GO:0046718	viral entry into host cell	115	22	12.16	0.01704
GO:0007411	axon guidance	246	43	26.01	0.01724
GO:0032482	Rab protein signal transduction	72	14	7.61	0.01739
GO:0008064	regulation of actin polymerization or de...	176	39	18.61	0.01794
GO:0051707	response to other organism	875	102	92.5	0.01824
GO:0055006	cardiac cell development	82	18	8.67	0.01825
GO:0045088	regulation of innate immune response	418	52	44.19	0.01829
GO:0060412	ventricular septum morphogenesis	39	9	4.12	0.0183
GO:0050766	positive regulation of phagocytosis	52	11	5.5	0.0183
GO:0003179	heart valve morphogenesis	36	11	3.81	0.01831
GO:0002237	response to molecule of bacterial origin	341	43	36.05	0.01832
GO:0032376	positive regulation of cholesterol trans...	20	6	2.11	0.01841
GO:0022616	DNA strand elongation	26	6	2.75	0.01842
GO:0071219	cellular response to molecule of bacteri...	180	22	19.03	0.01843
GO:0035886	vascular smooth muscle cell differentiat...	31	6	3.28	0.01844
GO:0090313	regulation of protein targeting to membr...	33	6	3.49	0.01845
GO:0001945	lymph vessel development	24	5	2.54	0.01845
GO:0050702	interleukin-1 beta secretion	44	6	4.65	0.01848
GO:0043153	entrainment of circadian clock by photop...	21	6	2.22	0.01859
GO:0022412	cellular process involved in reproductio...	331	35	34.99	0.0186
GO:0051168	nuclear export	201	17	21.25	0.01864
GO:0009267	cellular response to starvation	136	23	14.38	0.01879
GO:0030513	positive regulation of BMP signaling pat...	33	8	3.49	0.01913
GO:0050804	modulation of chemical synaptic transmis...	333	38	35.2	0.01946
GO:0045892	negative regulation of transcription, DN...	1165	154	123.16	0.01951
GO:0007265	Ras protein signal transduction	457	95	48.31	0.0206
GO:0008285	negative regulation of cell proliferatio...	725	107	76.64	0.02066
GO:0050921	positive regulation of chemotaxis	128	26	13.53	0.02076
GO:0061311	cell surface receptor signaling pathway ...	28	7	2.96	0.02115
GO:1902230	negative regulation of intrinsic apoptot...	29	7	3.07	0.02115
GO:0003198	epithelial to mesenchymal transition inv...	16	5	1.69	0.02118
GO:0030033	microvillus assembly	16	5	1.69	0.02118
GO:0061154	endothelial tube morphogenesis	16	5	1.69	0.02118
GO:0046716	muscle cell cellular homeostasis	16	5	1.69	0.02118
GO:0007076	mitotic chromosome condensation	16	5	1.69	0.02118
GO:0032488	Cdc42 protein signal transduction	16	5	1.69	0.02118
GO:0007567	parturition	16	5	1.69	0.02118
GO:0048333	mesodermal cell differentiation	35	7	3.7	0.02118
GO:0071277	cellular response to calcium ion	60	12	6.34	0.02155
GO:0045669	positive regulation of osteoblast differ...	60	12	6.34	0.02155
GO:0030278	regulation of ossification	183	35	19.35	0.0218
GO:0061036	positive regulation of cartilage develop...	30	8	3.17	0.02225
GO:0050927	positive regulation of positive chemotax...	24	6	2.54	0.02231
GO:0090527	actin filament reorganization	11	4	1.16	0.02234
GO:0031953	negative regulation of protein autophosp...	11	4	1.16	0.02234
GO:0099515	actin filament-based transport	11	4	1.16	0.02234
GO:0061308	cardiac neural crest cell development in...	11	4	1.16	0.02234
GO:0034379	very-low-density lipoprotein particle as...	11	4	1.16	0.02234
GO:0051001	negative regulation of nitric-oxide synt...	11	4	1.16	0.02234
GO:1902992	negative regulation of amyloid precursor...	11	4	1.16	0.02234
GO:0090161	Golgi ribbon formation	11	4	1.16	0.02234
GO:0042415	norepinephrine metabolic process	11	4	1.16	0.02234
GO:0071803	positive regulation of podosome assembly	11	4	1.16	0.02234
GO:0097421	liver regeneration	34	8	3.59	0.02276
GO:0008203	cholesterol metabolic process	134	21	14.17	0.02284
GO:0007162	negative regulation of cell adhesion	250	54	26.43	0.02318
GO:0086004	regulation of cardiac muscle cell contra...	40	10	4.23	0.02321
GO:0097150	neuronal stem cell population maintenanc...	22	6	2.33	0.02333
GO:0008045	motor neuron axon guidance	22	6	2.33	0.02333
GO:0060445	branching involved in salivary gland mor...	22	6	2.33	0.02333
GO:0051497	negative regulation of stress fiber asse...	22	6	2.33	0.02333
GO:0030032	lamellipodium assembly	61	11	6.45	0.02352
GO:0000186	activation of MAPKK activity	54	11	5.71	0.02389
GO:0007229	integrin-mediated signaling pathway	95	16	10.04	0.02394
GO:1903779	regulation of cardiac conduction	75	14	7.93	0.02426
GO:0000045	autophagosome assembly	91	20	9.62	0.02454
GO:0051592	response to calcium ion	120	23	12.69	0.02588
GO:0007219	Notch signaling pathway	179	33	18.92	0.02637
GO:0035909	aorta morphogenesis	35	8	3.7	0.02686
GO:0034599	cellular response to oxidative stress	281	37	29.71	0.0271
GO:0035904	aorta development	52	13	5.5	0.02721
GO:2000117	negative regulation of cysteine-type end...	110	18	11.63	0.02727
GO:0035278	miRNA mediated inhibition of translation	69	13	7.29	0.02728
GO:0010596	negative regulation of endothelial cell ...	93	16	9.83	0.02728
GO:0043030	regulation of macrophage activation	40	9	4.23	0.02737
GO:1903830	magnesium ion transmembrane transport	17	5	1.8	0.02746
GO:0002076	osteoblast development	17	5	1.8	0.02746
GO:0030277	maintenance of gastrointestinal epitheli...	17	5	1.8	0.02746
GO:0031065	positive regulation of histone deacetyla...	17	5	1.8	0.02746
GO:0019933	cAMP-mediated signaling	149	18	15.75	0.02752
GO:0046580	negative regulation of Ras protein signa...	47	14	4.97	0.02791
GO:0051248	negative regulation of protein metabolic...	1108	158	117.13	0.02799
GO:0051491	positive regulation of filopodium assemb...	29	7	3.07	0.0283
GO:0051607	defense response to virus	219	35	23.15	0.02877
GO:0002063	chondrocyte development	23	6	2.43	0.02881
GO:0002230	positive regulation of defense response ...	23	6	2.43	0.02881
GO:0043171	peptide catabolic process	34	7	3.59	0.02883
GO:1902532	negative regulation of intracellular sig...	515	83	54.44	0.02929
GO:0010959	regulation of metal ion transport	358	48	37.85	0.02942
GO:1901890	positive regulation of cell junction ass...	31	12	3.28	0.02949
GO:0009059	macromolecule biosynthetic process	5243	590	554.27	0.02954
GO:0046320	regulation of fatty acid oxidation	28	6	2.96	0.02974
GO:0060231	mesenchymal to epithelial transition	20	5	2.11	0.02975
GO:0046068	cGMP metabolic process	29	4	3.07	0.02983
GO:0007034	vacuolar transport	127	25	13.43	0.03026
GO:1901699	cellular response to nitrogen compound	582	89	61.53	0.03027
GO:0010952	positive regulation of peptidase activit...	186	30	19.66	0.03033
GO:0001935	endothelial cell proliferation	171	28	18.08	0.03035
GO:0050868	negative regulation of T cell activation	98	19	10.36	0.03042
GO:0006355	regulation of transcription, DNA-templat...	3678	435	388.82	0.03049
GO:0046839	phospholipid dephosphorylation	35	9	3.7	0.03061
GO:0032873	negative regulation of stress-activated ...	46	10	4.86	0.03062
GO:0071773	cellular response to BMP stimulus	171	23	18.08	0.03063
GO:0019048	modulation by virus of host morphology o...	37	8	3.91	0.03068
GO:0048679	regulation of axon regeneration	25	6	2.64	0.03072
GO:0018212	peptidyl-tyrosine modification	375	54	39.64	0.03072
GO:0038180	nerve growth factor signaling pathway	12	4	1.27	0.03076
GO:0061000	negative regulation of dendritic spine d...	12	4	1.27	0.03076
GO:0003184	pulmonary valve morphogenesis	12	4	1.27	0.03076
GO:0003128	heart field specification	12	4	1.27	0.03076
GO:1900025	negative regulation of substrate adhesio...	12	4	1.27	0.03076
GO:0070493	thrombin-activated receptor signaling pa...	12	4	1.27	0.03076
GO:1902287	semaphorin-plexin signaling pathway invo...	12	4	1.27	0.03076
GO:0043248	proteasome assembly	12	4	1.27	0.03076
GO:0010935	regulation of macrophage cytokine produc...	12	4	1.27	0.03076
GO:0016032	viral process	770	108	81.4	0.03083
GO:0021782	glial cell development	94	17	9.94	0.03097
GO:0061213	positive regulation of mesonephros devel...	22	7	2.33	0.03105
GO:0009214	cyclic nucleotide catabolic process	17	5	1.8	0.0311
GO:0001658	branching involved in ureteric bud morph...	59	14	6.24	0.03111
GO:1904591	positive regulation of protein import	34	6	3.59	0.03113
GO:0015732	prostaglandin transport	16	4	1.69	0.03113
GO:0060795	cell fate commitment involved in formati...	35	6	3.7	0.03113
GO:0019319	hexose biosynthetic process	78	10	8.25	0.03115
GO:0090192	regulation of glomerulus development	13	3	1.37	0.03115
GO:0046794	transport of virus	61	8	6.45	0.03116
GO:0006595	polyamine metabolic process	16	3	1.69	0.03116
GO:0010522	regulation of calcium ion transport into...	96	10	10.15	0.03121
GO:0033572	transferrin transport	36	8	3.81	0.03143
GO:0060045	positive regulation of cardiac muscle ce...	36	8	3.81	0.03143
GO:0032147	activation of protein kinase activity	324	56	34.25	0.03216
GO:0031331	positive regulation of cellular cataboli...	328	55	34.67	0.03217
GO:0009790	embryo development	950	133	100.43	0.03258
GO:0051225	spindle assembly	117	19	12.37	0.03304
GO:0042130	negative regulation of T cell proliferat...	54	11	5.71	0.03318
GO:0035987	endodermal cell differentiation	46	10	4.86	0.03353
GO:1901216	positive regulation of neuron death	78	11	8.25	0.03374
GO:2000826	regulation of heart morphogenesis	35	12	3.7	0.03442
GO:2000726	negative regulation of cardiac muscle ce...	18	5	1.9	0.0348
GO:0034332	adherens junction organization	123	33	13	0.03488
GO:0048260	positive regulation of receptor-mediated...	48	10	5.07	0.03496
GO:0008037	cell recognition	176	13	18.61	0.03545
GO:0010595	positive regulation of endothelial cell ...	111	22	11.73	0.03587
GO:0043407	negative regulation of MAP kinase activi...	78	15	8.25	0.03624
GO:0030218	erythrocyte differentiation	104	16	10.99	0.03642
GO:0030522	intracellular receptor signaling pathway	279	41	29.49	0.0372
GO:0000086	G2/M transition of mitotic cell cycle	246	37	26.01	0.03783
GO:1903829	positive regulation of cellular protein ...	339	53	35.84	0.03824
GO:0048013	ephrin receptor signaling pathway	87	15	9.2	0.03848
GO:0045893	positive regulation of transcription, DN...	1440	170	152.23	0.03884
GO:0046627	negative regulation of insulin receptor ...	31	7	3.28	0.03963
GO:0030198	extracellular matrix organization	338	60	35.73	0.03986
GO:1901654	response to ketone	189	29	19.98	0.04033
GO:1900006	positive regulation of dendrite developm...	69	15	7.29	0.04043
GO:0098901	regulation of cardiac muscle cell action...	33	9	3.49	0.04059
GO:0006623	protein targeting to vacuole	34	9	3.59	0.0406
GO:0060674	placenta blood vessel development	33	8	3.49	0.04066
GO:0097296	activation of cysteine-type endopeptidas...	13	4	1.37	0.0408
GO:1905049	negative regulation of metallopeptidase ...	13	4	1.37	0.0408
GO:0060576	intestinal epithelial cell development	13	4	1.37	0.0408
GO:0046325	negative regulation of glucose import	13	4	1.37	0.0408
GO:2000010	positive regulation of protein localizat...	13	4	1.37	0.0408
GO:0072182	regulation of nephron tubule epithelial ...	13	4	1.37	0.0408
GO:0007171	activation of transmembrane receptor pro...	13	4	1.37	0.0408
GO:0009415	response to water	13	4	1.37	0.0408
GO:0048739	cardiac muscle fiber development	13	4	1.37	0.0408
GO:0010510	regulation of acetyl-CoA biosynthetic pr...	13	4	1.37	0.0408
GO:2000651	positive regulation of sodium ion transm...	13	4	1.37	0.0408
GO:0060391	positive regulation of SMAD protein sign...	13	4	1.37	0.0408
GO:1904294	positive regulation of ERAD pathway	13	4	1.37	0.0408
GO:2001028	positive regulation of endothelial cell ...	13	4	1.37	0.0408
GO:1903047	mitotic cell cycle process	858	126	90.7	0.04179
GO:0016197	endosomal transport	189	36	19.98	0.04188
GO:0090630	activation of GTPase activity	88	15	9.3	0.04203
GO:0032088	negative regulation of NF-kappaB transcr...	88	15	9.3	0.04203
GO:1902042	negative regulation of extrinsic apoptot...	38	8	4.02	0.04213
GO:0007223	Wnt signaling pathway, calcium modulatin...	38	8	4.02	0.04213
GO:0003148	outflow tract septum morphogenesis	25	6	2.64	0.04217
GO:0080111	DNA demethylation	25	6	2.64	0.04217
GO:0045992	negative regulation of embryonic develop...	25	6	2.64	0.04217
GO:0019827	stem cell population maintenance	155	28	16.39	0.0423
GO:0097755	positive regulation of blood vessel diam...	57	8	6.03	0.04231
GO:0010498	proteasomal protein catabolic process	443	70	46.83	0.04261
GO:2000134	negative regulation of G1/S transition o...	115	21	12.16	0.04266
GO:0006509	membrane protein ectodomain proteolysis	42	13	4.44	0.04275
GO:0034394	protein localization to cell surface	53	12	5.6	0.04294
GO:0032465	regulation of cytokinesis	82	15	8.67	0.04299
GO:0022411	cellular component disassembly	559	76	59.1	0.043
GO:0010613	positive regulation of cardiac muscle hy...	40	9	4.23	0.04308
GO:0034314	Arp2/3 complex-mediated actin nucleation	35	7	3.7	0.04321
GO:0006895	Golgi to endosome transport	19	5	2.01	0.04324
GO:0032367	intracellular cholesterol transport	19	5	2.01	0.04324
GO:0043162	ubiquitin-dependent protein catabolic pr...	19	5	2.01	0.04324
GO:2000353	positive regulation of endothelial cell ...	19	5	2.01	0.04324
GO:0021533	cell differentiation in hindbrain	19	5	2.01	0.04324
GO:0043691	reverse cholesterol transport	19	5	2.01	0.04324
GO:0034138	toll-like receptor 3 signaling pathway	19	5	2.01	0.04324
GO:0090190	positive regulation of branching involve...	19	5	2.01	0.04324
GO:0014902	myotube differentiation	107	18	11.31	0.04367
GO:0048841	regulation of axon extension involved in...	28	9	2.96	0.04371
GO:1903510	mucopolysaccharide metabolic process	113	17	11.95	0.04377
GO:0046324	regulation of glucose import	64	11	6.77	0.04383
GO:1905477	positive regulation of protein localizat...	114	16	12.05	0.04384
GO:0001666	response to hypoxia	339	52	35.84	0.04386
GO:0010464	regulation of mesenchymal cell prolifera...	36	7	3.81	0.04389
GO:1902003	regulation of amyloid-beta formation	18	5	1.9	0.0439
GO:0001881	receptor recycling	31	6	3.28	0.04392
GO:0031468	nuclear envelope reassembly	18	4	1.9	0.04396
GO:0099518	vesicle cytoskeletal trafficking	47	7	4.97	0.04396
GO:1903242	regulation of cardiac muscle hypertrophy...	19	4	2.01	0.04397
GO:0046621	negative regulation of organ growth	34	5	3.59	0.044
GO:0010628	positive regulation of gene expression	1864	216	197.05	0.04514
GO:0006915	apoptotic process	1928	273	203.82	0.04592
GO:0046034	ATP metabolic process	246	30	26.01	0.04622
GO:0090050	positive regulation of cell migration in...	32	7	3.38	0.04627
GO:0001708	cell fate specification	84	10	8.88	0.04656
GO:0001818	negative regulation of cytokine producti...	241	45	25.48	0.04824
GO:0030866	cortical actin cytoskeleton organization	39	8	4.12	0.04827
GO:0045773	positive regulation of axon extension	39	8	4.12	0.04827
GO:0045666	positive regulation of neuron differenti...	338	60	35.73	0.04836
GO:0051781	positive regulation of cell division	83	15	8.77	0.04863
GO:0048146	positive regulation of fibroblast prolif...	53	10	5.6	0.04872
GO:0022408	negative regulation of cell-cell adhesio...	156	31	16.49	0.04881
GO:0010923	negative regulation of phosphatase activ...	94	12	9.94	0.04924
GO:0006612	protein targeting to membrane	181	19	19.13	0.04942
GO:0090398	cellular senescence	70	14	7.4	0.04972
GO:0034329	cell junction assembly	222	56	23.47	0.04976
GO:0007613	memory	109	16	11.52	0.04982

## Sheet: RNA_IGFBP6_up
GO.ID	Term	Annotated	Significant	Expected	weight01Fisher
GO:0000462	maturation of SSU-rRNA from tricistronic...	37	15	3.76	1.3e-06
GO:0032543	mitochondrial translation	129	40	13.11	2.5e-06
GO:0006364	rRNA processing	258	70	26.22	7.9e-06
GO:0045540	regulation of cholesterol biosynthetic p...	42	15	4.27	8.3e-06
GO:0009108	coenzyme biosynthetic process	234	46	23.78	8.8e-06
GO:0006626	protein targeting to mitochondrion	146	27	14.84	1.5e-05
GO:1904874	positive regulation of telomerase RNA lo...	15	8	1.52	3.7e-05
GO:0030488	tRNA methylation	32	12	3.25	3.8e-05
GO:0006418	tRNA aminoacylation for protein translat...	49	15	4.98	6.6e-05
GO:0006338	chromatin remodeling	182	34	18.49	6.9e-05
GO:1990173	protein localization to nucleoplasm	10	6	1.02	0.00016
GO:1902570	protein localization to nucleolus	10	6	1.02	0.00016
GO:0016339	calcium-dependent cell-cell adhesion via...	47	14	4.78	0.00016
GO:0031167	rRNA methylation	22	9	2.24	0.00016
GO:0007416	synapse assembly	152	30	15.45	0.0002
GO:0006388	tRNA splicing, via endonucleolytic cleav...	14	7	1.42	0.0002
GO:1903507	negative regulation of nucleic acid-temp...	1213	128	123.27	0.00021
GO:0070125	mitochondrial translational elongation	86	20	8.74	0.00031
GO:0090656	t-circle formation	15	7	1.52	0.00034
GO:0006361	transcription initiation from RNA polyme...	35	11	3.56	0.00048
GO:0051084	'de novo' posttranslational protein fold...	34	7	3.46	0.00049
GO:0090502	RNA phosphodiester bond hydrolysis, endo...	67	17	6.81	0.00051
GO:0006363	termination of RNA polymerase I transcri...	30	10	3.05	0.00051
GO:0000959	mitochondrial RNA metabolic process	41	12	4.17	0.00058
GO:0014029	neural crest formation	12	6	1.22	0.00059
GO:0042273	ribosomal large subunit biogenesis	70	22	7.11	0.00065
GO:0000387	spliceosomal snRNP assembly	38	11	3.86	0.00071
GO:0006464	cellular protein modification process	4103	422	416.95	0.00072
GO:0006270	DNA replication initiation	43	12	4.37	0.00089
GO:1901998	toxin transport	38	11	3.86	0.00104
GO:0006725	cellular aromatic compound metabolic pro...	6039	775	613.69	0.00108
GO:0007507	heart development	545	58	55.38	0.0011
GO:0070126	mitochondrial translational termination	88	19	8.94	0.00116
GO:0006369	termination of RNA polymerase II transcr...	69	16	7.01	0.00125
GO:0042060	wound healing	534	58	54.27	0.00142
GO:0008299	isoprenoid biosynthetic process	28	10	2.85	0.00158
GO:0042559	pteridine-containing compound biosynthet...	14	6	1.42	0.0016
GO:0007156	homophilic cell adhesion via plasma memb...	154	28	15.65	0.00166
GO:0006378	mRNA polyadenylation	41	11	4.17	0.00171
GO:1904951	positive regulation of establishment of ...	453	52	46.03	0.00174
GO:0046365	monosaccharide catabolic process	62	12	6.3	0.00174
GO:0033148	positive regulation of intracellular est...	10	5	1.02	0.00175
GO:0000491	small nucleolar ribonucleoprotein comple...	10	5	1.02	0.00175
GO:0000463	maturation of LSU-rRNA from tricistronic...	10	5	1.02	0.00175
GO:0006547	histidine metabolic process	10	5	1.02	0.00175
GO:0070203	regulation of establishment of protein l...	10	5	1.02	0.00175
GO:0090305	nucleic acid phosphodiester bond hydroly...	278	56	28.25	0.0019
GO:0000245	spliceosomal complex assembly	57	16	5.79	0.0022
GO:0006362	transcription elongation from RNA polyme...	30	9	3.05	0.00224
GO:0006283	transcription-coupled nucleotide-excisio...	73	16	7.42	0.00234
GO:2001243	negative regulation of intrinsic apoptot...	94	17	9.55	0.00247
GO:0042795	snRNA transcription by RNA polymerase II	67	15	6.81	0.00254
GO:0033617	mitochondrial respiratory chain complex ...	20	7	2.03	0.0026
GO:0000726	non-recombinational repair	76	15	7.72	0.00286
GO:0070129	regulation of mitochondrial translation	18	9	1.83	0.00287
GO:0046033	AMP metabolic process	11	5	1.12	0.00294
GO:1904816	positive regulation of protein localizat...	11	5	1.12	0.00294
GO:0070131	positive regulation of mitochondrial tra...	11	5	1.12	0.00294
GO:0060964	regulation of gene silencing by miRNA	107	20	10.87	0.00311
GO:0006383	transcription by RNA polymerase III	53	14	5.39	0.00323
GO:0006754	ATP biosynthetic process	122	19	12.4	0.00354
GO:0043968	histone H2A acetylation	16	6	1.63	0.00356
GO:0048070	regulation of developmental pigmentation	16	6	1.63	0.00356
GO:0006084	acetyl-CoA metabolic process	36	8	3.66	0.00356
GO:0006370	7-methylguanosine mRNA capping	32	9	3.25	0.00364
GO:0034644	cellular response to UV	74	16	7.52	0.00372
GO:0007223	Wnt signaling pathway, calcium modulatin...	38	10	3.86	0.00378
GO:0002097	tRNA wobble base modification	16	6	1.63	0.00386
GO:0045911	positive regulation of DNA recombination	25	6	2.54	0.00387
GO:0000184	nuclear-transcribed mRNA catabolic proce...	120	22	12.19	0.00446
GO:0001843	neural tube closure	86	17	8.74	0.00455
GO:0007173	epidermal growth factor receptor signali...	128	17	13.01	0.00457
GO:0046949	fatty-acyl-CoA biosynthetic process	30	7	3.05	0.00463
GO:0000398	mRNA splicing, via spliceosome	321	58	32.62	0.00516
GO:1902644	tertiary alcohol metabolic process	18	5	1.83	0.00532
GO:0045815	positive regulation of gene expression, ...	79	16	8.03	0.00534
GO:0008654	phospholipid biosynthetic process	285	42	28.96	0.00545
GO:0032212	positive regulation of telomere maintena...	34	9	3.46	0.00565
GO:0006413	translational initiation	194	38	19.71	0.00607
GO:0071157	negative regulation of cell cycle arrest	23	7	2.34	0.00627
GO:0006796	phosphate-containing compound metabolic ...	3177	351	322.85	0.00635
GO:0006368	transcription elongation from RNA polyme...	100	18	10.16	0.0068
GO:0045333	cellular respiration	170	25	17.28	0.00683
GO:0035066	positive regulation of histone acetylati...	29	8	2.95	0.00683
GO:0016242	negative regulation of macroautophagy	30	9	3.05	0.00687
GO:0009074	aromatic amino acid family catabolic pro...	28	8	2.85	0.00689
GO:0070525	tRNA threonylcarbamoyladenosine metaboli...	13	5	1.32	0.0069
GO:0006241	CTP biosynthetic process	13	5	1.32	0.0069
GO:0010225	response to UV-C	13	5	1.32	0.0069
GO:0016137	glycoside metabolic process	18	6	1.83	0.00691
GO:0046653	tetrahydrofolate metabolic process	18	6	1.83	0.00691
GO:0044085	cellular component biogenesis	3132	438	318.28	0.00868
GO:0042592	homeostatic process	1690	181	171.74	0.00868
GO:0009110	vitamin biosynthetic process	23	6	2.34	0.00879
GO:1904353	regulation of telomere capping	26	6	2.64	0.0088
GO:0061077	chaperone-mediated protein folding	78	14	7.93	0.0089
GO:2001267	regulation of cysteine-type endopeptidas...	23	7	2.34	0.00892
GO:0015936	coenzyme A metabolic process	15	4	1.52	0.00895
GO:0001504	neurotransmitter uptake	31	5	3.15	0.00896
GO:0043279	response to alkaloid	107	9	10.87	0.00901
GO:0045947	negative regulation of translational ini...	19	6	1.93	0.00924
GO:0042180	cellular ketone metabolic process	226	27	22.97	0.00924
GO:0006379	mRNA cleavage	26	9	2.64	0.00978
GO:0021795	cerebral cortex cell migration	42	8	4.27	0.00984
GO:0006744	ubiquinone biosynthetic process	14	5	1.42	0.00984
GO:0006695	cholesterol biosynthetic process	67	22	6.81	0.00993
GO:0006446	regulation of translational initiation	77	18	7.82	0.01009
GO:2000106	regulation of leukocyte apoptotic proces...	83	10	8.43	0.01032
GO:1902369	negative regulation of RNA catabolic pro...	51	5	5.18	0.01034
GO:0036092	phosphatidylinositol-3-phosphate biosynt...	50	11	5.08	0.01039
GO:0006310	DNA recombination	248	43	25.2	0.01079
GO:0022618	ribonucleoprotein complex assembly	203	51	20.63	0.01108
GO:0000724	double-strand break repair via homologou...	108	19	10.98	0.01113
GO:0016999	antibiotic metabolic process	138	20	14.02	0.01202
GO:0016226	iron-sulfur cluster assembly	20	6	2.03	0.01209
GO:0060602	branch elongation of an epithelium	20	6	2.03	0.01209
GO:0046655	folic acid metabolic process	20	6	2.03	0.01209
GO:0055114	oxidation-reduction process	958	122	97.35	0.01237
GO:0006767	water-soluble vitamin metabolic process	89	20	9.04	0.01259
GO:0043392	negative regulation of DNA binding	53	10	5.39	0.01274
GO:0045737	positive regulation of cyclin-dependent ...	26	7	2.64	0.01284
GO:1901617	organic hydroxy compound biosynthetic pr...	238	41	24.19	0.01312
GO:0032465	regulation of cytokinesis	82	13	8.33	0.0133
GO:0032259	methylation	336	54	34.14	0.01343
GO:0042254	ribosome biogenesis	323	87	32.82	0.01349
GO:0072321	chaperone-mediated protein transport	10	4	1.02	0.0135
GO:0031053	primary miRNA processing	10	4	1.02	0.0135
GO:0030422	production of siRNA involved in RNA inte...	10	4	1.02	0.0135
GO:0033327	Leydig cell differentiation	10	4	1.02	0.0135
GO:0032025	response to cobalt ion	10	4	1.02	0.0135
GO:0043101	purine-containing compound salvage	15	5	1.52	0.01355
GO:0051170	import into nucleus	161	23	16.36	0.01538
GO:0010501	RNA secondary structure unwinding	46	10	4.67	0.01545
GO:0006293	nucleotide-excision repair, preincision ...	21	6	2.13	0.0155
GO:0006295	nucleotide-excision repair, DNA incision...	21	6	2.13	0.0155
GO:0043586	tongue development	21	6	2.13	0.0155
GO:0050821	protein stabilization	157	25	15.95	0.01564
GO:0034605	cellular response to heat	130	22	13.21	0.01581
GO:0006376	mRNA splice site selection	27	7	2.74	0.01585
GO:0090383	phagosome acidification	27	7	2.74	0.01585
GO:0006406	mRNA export from nucleus	111	18	11.28	0.0161
GO:1901798	positive regulation of signal transducti...	20	5	2.03	0.01653
GO:0035735	intraciliary transport involved in ciliu...	40	9	4.06	0.01695
GO:0034308	primary alcohol metabolic process	78	12	7.93	0.01806
GO:0043173	nucleotide salvage	16	5	1.63	0.01809
GO:0046514	ceramide catabolic process	16	5	1.63	0.01809
GO:0070266	necroptotic process	36	7	3.66	0.01809
GO:0071300	cellular response to retinoic acid	68	13	6.91	0.0182
GO:1900182	positive regulation of protein localizat...	65	13	6.61	0.01822
GO:0043507	positive regulation of JUN kinase activi...	68	12	6.91	0.0183
GO:1903146	regulation of autophagy of mitochondrion	45	12	4.57	0.01934
GO:0003006	developmental process involved in reprod...	660	74	67.07	0.01938
GO:0031664	regulation of lipopolysaccharide-mediate...	23	7	2.34	0.01947
GO:0008625	extrinsic apoptotic signaling pathway vi...	81	12	8.23	0.01952
GO:0000466	maturation of 5.8S rRNA from tricistroni...	22	6	2.24	0.01952
GO:0016322	neuron remodeling	11	4	1.12	0.01954
GO:0006048	UDP-N-acetylglucosamine biosynthetic pro...	11	4	1.12	0.01954
GO:2000232	regulation of rRNA processing	11	4	1.12	0.01954
GO:0046950	cellular ketone body metabolic process	11	4	1.12	0.01954
GO:0006809	nitric oxide biosynthetic process	69	7	7.01	0.01965
GO:0009410	response to xenobiotic stimulus	276	28	28.05	0.01965
GO:0034504	protein localization to nucleus	245	39	24.9	0.02264
GO:1901362	organic cyclic compound biosynthetic pro...	4590	551	466.44	0.02312
GO:0000027	ribosomal large subunit assembly	29	7	2.95	0.02331
GO:0001782	B cell homeostasis	29	7	2.95	0.02331
GO:0006458	'de novo' protein folding	51	12	5.18	0.02334
GO:0046849	bone remodeling	82	12	8.33	0.02351
GO:0016254	preassembly of GPI anchor in ER membrane	17	5	1.73	0.02353
GO:0035518	histone H2A monoubiquitination	17	5	1.73	0.02353
GO:0006289	nucleotide-excision repair	115	25	11.69	0.0236
GO:0032461	positive regulation of protein oligomeri...	23	6	2.34	0.0242
GO:0014032	neural crest cell development	70	9	7.11	0.02431
GO:0033572	transferrin transport	36	8	3.66	0.02549
GO:0032481	positive regulation of type I interferon...	71	11	7.22	0.02554
GO:0046824	positive regulation of nucleocytoplasmic...	56	10	5.69	0.02671
GO:0034312	diol biosynthetic process	17	6	1.73	0.02671
GO:0042255	ribosome assembly	58	14	5.89	0.02672
GO:0006450	regulation of translational fidelity	19	5	1.93	0.02676
GO:0006119	oxidative phosphorylation	102	12	10.37	0.02682
GO:1904357	negative regulation of telomere maintena...	26	4	2.64	0.02683
GO:0048638	regulation of developmental growth	320	38	32.52	0.02685
GO:0000050	urea cycle	12	4	1.22	0.02699
GO:0001682	tRNA 5'-leader removal	12	4	1.22	0.02699
GO:0010649	regulation of cell communication by elec...	12	4	1.22	0.02699
GO:0035404	histone-serine phosphorylation	12	4	1.22	0.02699
GO:0032700	negative regulation of interleukin-17 pr...	12	4	1.22	0.02699
GO:0035269	protein O-linked mannosylation	12	4	1.22	0.02699
GO:0018065	protein-cofactor linkage	12	4	1.22	0.02699
GO:0009086	methionine biosynthetic process	12	4	1.22	0.02699
GO:0098789	pre-mRNA cleavage required for polyadeny...	12	4	1.22	0.02699
GO:1902224	ketone body metabolic process	12	4	1.22	0.02699
GO:0050713	negative regulation of interleukin-1 bet...	12	4	1.22	0.02699
GO:0048747	muscle fiber development	57	8	5.79	0.02702
GO:0006066	alcohol metabolic process	334	52	33.94	0.02834
GO:0000082	G1/S transition of mitotic cell cycle	268	33	27.23	0.02845
GO:0043039	tRNA aminoacylation	52	17	5.28	0.02855
GO:0072525	pyridine-containing compound biosyntheti...	131	21	13.31	0.02868
GO:0016052	carbohydrate catabolic process	178	25	18.09	0.0287
GO:0051769	regulation of nitric-oxide synthase bios...	17	6	1.73	0.02879
GO:1902170	cellular response to reactive nitrogen s...	18	4	1.83	0.02885
GO:0022414	reproductive process	1390	138	141.25	0.02904
GO:0006401	RNA catabolic process	380	54	38.62	0.0291
GO:0000729	DNA double-strand break processing	24	6	2.44	0.02957
GO:0032967	positive regulation of collagen biosynth...	24	6	2.44	0.02957
GO:0042149	cellular response to glucose starvation	37	8	3.76	0.02972
GO:0010595	positive regulation of endothelial cell ...	111	13	11.28	0.02995
GO:0019083	viral transcription	176	29	17.89	0.03265
GO:0006919	activation of cysteine-type endopeptidas...	89	15	9.04	0.03406
GO:0006749	glutathione metabolic process	58	11	5.89	0.03431
GO:0000413	protein peptidyl-prolyl isomerization	38	8	3.86	0.03441
GO:1901224	positive regulation of NIK/NF-kappaB sig...	43	9	4.37	0.03557
GO:0050658	RNA transport	193	27	19.61	0.03561
GO:1901661	quinone metabolic process	28	10	2.85	0.03563
GO:0009966	regulation of signal transduction	3158	298	320.92	0.0359
GO:2000651	positive regulation of sodium ion transm...	13	4	1.32	0.03593
GO:0071481	cellular response to X-ray	13	4	1.32	0.03593
GO:0048642	negative regulation of skeletal muscle t...	13	4	1.32	0.03593
GO:0046479	glycosphingolipid catabolic process	13	4	1.32	0.03593
GO:0042574	retinal metabolic process	13	4	1.32	0.03593
GO:0008334	histone mRNA metabolic process	24	5	2.44	0.03593
GO:0051701	interaction with host	205	22	20.83	0.03603
GO:0048009	insulin-like growth factor receptor sign...	38	5	3.86	0.03603
GO:0032774	RNA biosynthetic process	3868	429	393.07	0.03713
GO:0006614	SRP-dependent cotranslational protein ta...	90	15	9.15	0.03718
GO:0051000	positive regulation of nitric-oxide synt...	19	5	1.93	0.0373
GO:0006098	pentose-phosphate shunt	19	5	1.93	0.0373
GO:0003351	epithelial cilium movement	19	5	1.93	0.0373
GO:0045292	mRNA cis splicing, via spliceosome	19	5	1.93	0.0373
GO:0032801	receptor catabolic process	32	6	3.25	0.03733
GO:0006335	DNA replication-dependent nucleosome ass...	32	7	3.25	0.03851
GO:0015949	nucleobase-containing small molecule int...	32	7	3.25	0.03851
GO:0043966	histone H3 acetylation	59	11	6	0.03943
GO:0031346	positive regulation of cell projection o...	344	40	34.96	0.03951
GO:0032691	negative regulation of interleukin-1 bet...	20	7	2.03	0.03951
GO:0006356	regulation of transcription by RNA polym...	31	8	3.15	0.03952
GO:0043029	T cell homeostasis	39	8	3.96	0.03957
GO:1905515	non-motile cilium assembly	50	9	5.08	0.03958
GO:0044743	protein transmembrane import into intrac...	39	7	3.96	0.03963
GO:0035456	response to interferon-beta	22	5	2.24	0.03965
GO:0001941	postsynaptic membrane organization	35	6	3.56	0.03966
GO:0030850	prostate gland development	49	7	4.98	0.03969
GO:0030336	negative regulation of cell migration	292	28	29.67	0.04076
GO:0043604	amide biosynthetic process	818	145	83.13	0.0413
GO:0046686	response to cadmium ion	63	10	6.4	0.04249
GO:0035722	interleukin-12-mediated signaling pathwa...	47	9	4.78	0.04463
GO:1903008	organelle disassembly	102	20	10.37	0.04506
GO:0071364	cellular response to epidermal growth fa...	40	8	4.06	0.04522
GO:0006006	glucose metabolic process	186	22	18.9	0.04533
GO:0051963	regulation of synapse assembly	87	14	8.84	0.0455
GO:0046039	GTP metabolic process	30	8	3.05	0.04552
GO:0035307	positive regulation of protein dephospho...	37	7	3.76	0.04568
GO:0051131	chaperone-mediated protein complex assem...	20	5	2.03	0.04571
GO:0006488	dolichol-linked oligosaccharide biosynth...	20	5	2.03	0.04571
GO:0007004	telomere maintenance via telomerase	66	14	6.71	0.04596
GO:0000470	maturation of LSU-rRNA	24	9	2.44	0.04602
GO:1901992	positive regulation of mitotic cell cycl...	73	10	7.42	0.04636
GO:0055057	neuroblast division	14	4	1.42	0.04636
GO:0010893	positive regulation of steroid biosynthe...	14	4	1.42	0.04636
GO:1901524	regulation of mitophagy	14	4	1.42	0.04636
GO:0016114	terpenoid biosynthetic process	14	4	1.42	0.04636
GO:0031054	pre-miRNA processing	14	4	1.42	0.04636
GO:0051770	positive regulation of nitric-oxide synt...	14	4	1.42	0.04636
GO:0034349	glial cell apoptotic process	14	4	1.42	0.04636
GO:0042159	lipoprotein catabolic process	14	4	1.42	0.04636
GO:0030238	male sex determination	14	4	1.42	0.04636
GO:0034341	response to interferon-gamma	189	12	19.21	0.04671
GO:0006487	protein N-linked glycosylation	92	16	9.35	0.04973

## Sheet: RNA_IGFBP6_&_ELOVL5_down
GO.ID	Term	Annotated	Significant	Expected	weight01Fisher
GO:0045216	cell-cell junction organization	142	10	1.03	0.0002
GO:0034332	adherens junction organization	123	6	0.89	0.00027
GO:0007157	heterophilic cell-cell adhesion via plas...	47	4	0.34	0.00037
GO:0031102	neuron projection regeneration	55	3	0.4	0.00106
GO:0007155	cell adhesion	1328	27	9.63	0.00117
GO:0003179	heart valve morphogenesis	36	3	0.26	0.00179
GO:0044331	cell-cell adhesion mediated by cadherin	34	3	0.25	0.00189
GO:0060045	positive regulation of cardiac muscle ce...	36	3	0.26	0.00223
GO:0002921	negative regulation of humoral immune re...	11	2	0.08	0.00275
GO:1903975	regulation of glial cell migration	11	2	0.08	0.00275
GO:0042416	dopamine biosynthetic process	12	2	0.09	0.00329
GO:0060021	roof of mouth development	86	4	0.62	0.00354
GO:0072182	regulation of nephron tubule epithelial ...	13	2	0.09	0.00386
GO:0016339	calcium-dependent cell-cell adhesion via...	47	3	0.34	0.00479
GO:0007156	homophilic cell adhesion via plasma memb...	154	5	1.12	0.00531
GO:0034113	heterotypic cell-cell adhesion	50	3	0.36	0.0057
GO:0035020	regulation of Rac protein signal transdu...	16	2	0.12	0.00586
GO:0007043	cell-cell junction assembly	113	6	0.82	0.00633
GO:0032946	positive regulation of mononuclear cell ...	132	4	0.96	0.00713
GO:0008219	cell death	2186	19	15.86	0.00804
GO:0034109	homotypic cell-cell adhesion	74	3	0.54	0.00816
GO:0006516	glycoprotein catabolic process	20	2	0.15	0.00911
GO:0048872	homeostasis of number of cells	234	6	1.7	0.00964
GO:0046718	viral entry into host cell	115	4	0.83	0.00983
GO:0032869	cellular response to insulin stimulus	198	4	1.44	0.01032
GO:0042267	natural killer cell mediated cytotoxicit...	58	3	0.42	0.01084
GO:0030318	melanocyte differentiation	22	2	0.16	0.01097
GO:0000902	cell morphogenesis	986	13	7.15	0.01131
GO:0002576	platelet degranulation	126	4	0.91	0.01339
GO:0072160	nephron tubule epithelial cell different...	15	3	0.11	0.01424
GO:0033028	myeloid cell apoptotic process	31	2	0.22	0.01436
GO:0008104	protein localization	2577	29	18.69	0.0145
GO:0045732	positive regulation of protein catabolic...	206	4	1.49	0.01661
GO:0071634	regulation of transforming growth factor...	28	2	0.2	0.01745
GO:0045577	regulation of B cell differentiation	28	2	0.2	0.01745
GO:0001666	response to hypoxia	339	5	2.46	0.02058
GO:0014002	astrocyte development	31	2	0.22	0.02116
GO:0045730	respiratory burst	31	2	0.22	0.02116
GO:0035886	vascular smooth muscle cell differentiat...	31	2	0.22	0.02116
GO:0060389	pathway-restricted SMAD protein phosphor...	64	3	0.46	0.02134
GO:0055010	ventricular cardiac muscle tissue morpho...	48	3	0.35	0.02217
GO:0042552	myelination	113	4	0.82	0.02425
GO:0008347	glial cell migration	45	4	0.33	0.02446
GO:0001501	skeletal system development	482	6	3.5	0.02608
GO:0035909	aorta morphogenesis	35	2	0.25	0.02658
GO:0001662	behavioral fear response	35	2	0.25	0.02658
GO:0003231	cardiac ventricle development	119	5	0.86	0.02798
GO:0060612	adipose tissue development	36	2	0.26	0.02801
GO:0043252	sodium-independent organic anion transpo...	36	2	0.26	0.02801
GO:0016477	cell migration	1448	19	10.5	0.0284
GO:0061333	renal tubule morphogenesis	77	2	0.56	0.0286
GO:0045860	positive regulation of protein kinase ac...	505	6	3.66	0.03217
GO:0060412	ventricular septum morphogenesis	39	2	0.28	0.03248
GO:0010646	regulation of cell communication	3462	35	25.11	0.03257
GO:0006955	immune response	2085	24	15.13	0.03338
GO:0010634	positive regulation of epithelial cell m...	151	3	1.1	0.03393
GO:0010955	negative regulation of protein processin...	41	2	0.3	0.03561
GO:0031100	animal organ regeneration	76	3	0.55	0.03681
GO:0045429	positive regulation of nitric oxide bios...	42	2	0.3	0.03722
GO:0001889	liver development	137	4	0.99	0.03844
GO:0043277	apoptotic cell clearance	43	2	0.31	0.03885
GO:0006338	chromatin remodeling	182	4	1.32	0.03963
GO:0030449	regulation of complement activation	104	3	0.75	0.03999
GO:0070661	leukocyte proliferation	276	6	2	0.0417
GO:0071560	cellular response to transforming growth...	229	4	1.66	0.04179
GO:0003229	ventricular cardiac muscle tissue develo...	54	4	0.39	0.04185
GO:0055006	cardiac cell development	82	4	0.59	0.04192
GO:0048644	muscle organ morphogenesis	87	4	0.63	0.04193
GO:0046879	hormone secretion	301	5	2.18	0.04211
GO:0043687	post-translational protein modification	438	7	3.18	0.04323
GO:0010923	negative regulation of phosphatase activ...	94	3	0.68	0.0435
GO:0009611	response to wounding	645	9	4.68	0.04384
GO:0045747	positive regulation of Notch signaling p...	47	2	0.34	0.04565
GO:0071236	cellular response to antibiotic	140	3	1.02	0.04719
GO:0010718	positive regulation of epithelial to mes...	48	2	0.35	0.04742
GO:0010862	positive regulation of pathway-restricte...	48	2	0.35	0.04742
GO:0070665	positive regulation of leukocyte prolife...	139	5	1.01	0.04849
GO:0046579	positive regulation of Ras protein signa...	49	2	0.36	0.04921
GO:0006904	vesicle docking involved in exocytosis	49	2	0.36	0.04921
GO:0097479	synaptic vesicle localization	126	3	0.91	0.04925
GO:0042634	regulation of hair cycle	28	2	0.2	0.04936
GO:1902903	regulation of supramolecular fiber organ...	327	4	2.37	0.04943

## Sheet: RNA_IGFBP6_&_ELOVL5_up
GO.ID	Term	Annotated	Significant	Expected	weight01Fisher
GO:0007156	homophilic cell adhesion via plasma memb...	154	11	1.42	1.9e-07
GO:0016339	calcium-dependent cell-cell adhesion via...	47	5	0.43	7.1e-05
GO:0007416	synapse assembly	152	9	1.41	0.00015
GO:2000651	positive regulation of sodium ion transm...	13	3	0.12	0.00021
GO:0045653	negative regulation of megakaryocyte dif...	18	3	0.17	0.00057
GO:1904837	beta-catenin-TCF complex assembly	44	4	0.41	0.00072
GO:0014829	vascular smooth muscle contraction	21	3	0.19	0.00091
GO:0032656	regulation of interleukin-13 production	21	3	0.19	0.00123
GO:0022407	regulation of cell-cell adhesion	379	11	3.5	0.00213
GO:0006335	DNA replication-dependent nucleosome ass...	32	3	0.3	0.00316
GO:0032494	response to peptidoglycan	10	2	0.09	0.00364
GO:0007016	cytoskeletal anchoring at plasma membran...	10	2	0.09	0.00364
GO:0006048	UDP-N-acetylglucosamine biosynthetic pro...	11	2	0.1	0.00442
GO:0032715	negative regulation of interleukin-6 pro...	36	3	0.33	0.00442
GO:0032700	negative regulation of interleukin-17 pr...	12	2	0.11	0.00527
GO:0000183	chromatin silencing at rDNA	39	3	0.36	0.00555
GO:0034080	CENP-A containing nucleosome assembly	40	3	0.37	0.00596
GO:0045815	positive regulation of gene expression, ...	79	4	0.73	0.00617
GO:0045760	positive regulation of action potential	13	2	0.12	0.00619
GO:0032754	positive regulation of interleukin-5 pro...	13	2	0.12	0.00619
GO:0030334	regulation of cell migration	837	13	7.74	0.00642
GO:0050772	positive regulation of axonogenesis	81	4	0.75	0.00674
GO:0002829	negative regulation of type 2 immune res...	14	2	0.13	0.00718
GO:0055057	neuroblast division	14	2	0.13	0.00718
GO:0048812	neuron projection morphogenesis	624	16	5.77	0.00811
GO:0045986	negative regulation of smooth muscle con...	15	2	0.14	0.00824
GO:0032720	negative regulation of tumor necrosis fa...	46	3	0.43	0.0088
GO:0007264	small GTPase mediated signal transductio...	571	7	5.28	0.00893
GO:0086003	cardiac muscle cell contraction	68	3	0.63	0.00916
GO:0050670	regulation of lymphocyte proliferation	199	4	1.84	0.00917
GO:1902285	semaphorin-plexin signaling pathway invo...	13	2	0.12	0.00919
GO:0007213	G protein-coupled acetylcholine receptor...	16	2	0.15	0.00936
GO:0002070	epithelial cell maturation	16	2	0.15	0.00936
GO:2000774	positive regulation of cellular senescen...	16	2	0.15	0.00936
GO:1903507	negative regulation of nucleic acid-temp...	1213	15	11.21	0.00966
GO:0051290	protein heterotetramerization	48	3	0.44	0.00989
GO:0001764	neuron migration	141	5	1.3	0.01001
GO:0030011	maintenance of cell polarity	17	2	0.16	0.01054
GO:0045063	T-helper 1 cell differentiation	17	2	0.16	0.01054
GO:0016233	telomere capping	53	3	0.49	0.01295
GO:0035994	response to muscle stretch	19	2	0.18	0.0131
GO:0006491	N-glycan processing	19	2	0.18	0.0131
GO:0048670	regulation of collateral sprouting	20	2	0.18	0.01446
GO:0007413	axonal fasciculation	20	2	0.18	0.01446
GO:0071498	cellular response to fluid shear stress	21	2	0.19	0.01589
GO:0033628	regulation of cell adhesion mediated by ...	39	3	0.36	0.0172
GO:0000466	maturation of 5.8S rRNA from tricistroni...	22	2	0.2	0.01737
GO:0007026	negative regulation of microtubule depol...	22	2	0.2	0.01737
GO:0010881	regulation of cardiac muscle contraction...	22	2	0.2	0.01737
GO:0072524	pyridine-containing compound metabolic p...	173	3	1.6	0.01835
GO:0032461	positive regulation of protein oligomeri...	23	2	0.21	0.01891
GO:0007268	chemical synaptic transmission	662	10	6.12	0.01902
GO:0048640	negative regulation of developmental gro...	96	4	0.89	0.01947
GO:0032729	positive regulation of interferon-gamma ...	62	3	0.57	0.01969
GO:0030308	negative regulation of cell growth	168	5	1.55	0.01999
GO:0033137	negative regulation of peptidyl-serine p...	24	2	0.22	0.02051
GO:0097755	positive regulation of blood vessel diam...	57	3	0.53	0.02198
GO:0048747	muscle fiber development	57	3	0.53	0.02198
GO:0045737	positive regulation of cyclin-dependent ...	26	2	0.24	0.02386
GO:0044267	cellular protein metabolic process	5144	47	47.55	0.02414
GO:0019229	regulation of vasoconstriction	60	3	0.55	0.02541
GO:0090314	positive regulation of protein targeting...	27	2	0.25	0.02562
GO:0042730	fibrinolysis	27	2	0.25	0.02562
GO:0006303	double-strand break repair via nonhomolo...	69	3	0.64	0.02604
GO:0051259	protein complex oligomerization	521	9	4.82	0.0262
GO:0002820	negative regulation of adaptive immune r...	38	2	0.35	0.02736
GO:0050706	regulation of interleukin-1 beta secreti...	38	2	0.35	0.02736
GO:0030155	regulation of cell adhesion	636	21	5.88	0.02797
GO:0001782	B cell homeostasis	29	2	0.27	0.02928
GO:0007173	epidermal growth factor receptor signali...	128	4	1.18	0.03104
GO:0043087	regulation of GTPase activity	476	9	4.4	0.03104
GO:0071260	cellular response to mechanical stimulus	77	3	0.71	0.03448
GO:0043281	regulation of cysteine-type endopeptidas...	213	5	1.97	0.03599
GO:0034110	regulation of homotypic cell-cell adhesi...	25	2	0.23	0.03628
GO:0022409	positive regulation of cell-cell adhesio...	251	6	2.32	0.03632
GO:0060964	regulation of gene silencing by miRNA	107	4	0.99	0.03636
GO:0051169	nuclear transport	347	4	3.21	0.03651
GO:0006643	membrane lipid metabolic process	218	2	2.02	0.03669
GO:0098901	regulation of cardiac muscle cell action...	33	2	0.31	0.03718
GO:0001569	branching involved in blood vessel morph...	33	2	0.31	0.03718
GO:0030198	extracellular matrix organization	338	8	3.12	0.03881
GO:0010951	negative regulation of endopeptidase act...	248	5	2.29	0.03927
GO:0043066	negative regulation of apoptotic process	900	13	8.32	0.0394
GO:0007155	cell adhesion	1328	41	12.28	0.04127
GO:0050919	negative chemotaxis	36	2	0.33	0.04358
GO:0086001	cardiac muscle cell action potential	71	4	0.66	0.0447
GO:0010882	regulation of cardiac muscle contraction...	27	3	0.25	0.04487
GO:0021535	cell migration in hindbrain	15	2	0.14	0.04512
GO:0032673	regulation of interleukin-4 production	27	2	0.25	0.04515
GO:0048846	axon extension involved in axon guidance	33	2	0.31	0.04517
GO:0051648	vesicle localization	257	3	2.38	0.04547
GO:0048013	ephrin receptor signaling pathway	87	3	0.8	0.04678
GO:0006919	activation of cysteine-type endopeptidas...	89	3	0.82	0.04947

## Sheet: Protein_ELOVL5_down
GO.ID	Term	Annotated	Significant	Expected	weight01Fisher
GO:0003073	regulation of systemic arterial blood pr...	13	1	0.01	0.0068
GO:0043535	regulation of blood vessel endothelial c...	16	1	0.01	0.0084
GO:0002526	acute inflammatory response	16	1	0.01	0.0084
GO:0048489	synaptic vesicle transport	24	1	0.01	0.0125
GO:2000377	regulation of reactive oxygen species me...	38	1	0.02	0.0198
GO:0042593	glucose homeostasis	53	1	0.03	0.0276
GO:0009755	hormone-mediated signaling pathway	57	1	0.03	0.0296
GO:0048871	multicellular organismal homeostasis	57	1	0.03	0.0296
GO:0030522	intracellular receptor signaling pathway	80	1	0.04	0.0415
GO:0007596	blood coagulation	81	1	0.04	0.042
GO:0001525	angiogenesis	87	1	0.05	0.045

## Sheet: Protein_ELOVL5_up
GO.ID	Term	Annotated	Significant	Expected	weight01Fisher
GO:0008285	negative regulation of cell proliferatio...	136	2	0.18	0.012
GO:2000008	regulation of protein localization to ce...	11	1	0.01	0.014
GO:0035455	response to interferon-alpha	12	1	0.02	0.016
GO:0090630	activation of GTPase activity	13	1	0.02	0.017
GO:0030866	cortical actin cytoskeleton organization	22	1	0.03	0.028
GO:0042552	myelination	24	1	0.03	0.031
GO:0010927	cellular component assembly involved in ...	26	1	0.03	0.034
GO:0007009	plasma membrane organization	26	1	0.03	0.034
GO:0060337	type I interferon signaling pathway	28	1	0.04	0.036
GO:0097711	ciliary basal body-plasma membrane docki...	31	1	0.04	0.04
GO:0032507	maintenance of protein location in cell	32	1	0.04	0.041
GO:1903828	negative regulation of cellular protein ...	32	1	0.04	0.041
GO:0007043	cell-cell junction assembly	37	1	0.05	0.048

## Sheet: Protein_IGFBP6_down
GO.ID	Term	Annotated	Significant	Expected	weight01Fisher
GO:0044319	wound healing, spreading of cells	14	9	1.65	4.7e-06
GO:0022617	extracellular matrix disassembly	18	10	2.12	8.5e-06
GO:1903779	regulation of cardiac conduction	18	10	2.12	8.5e-06
GO:0010812	negative regulation of cell-substrate ad...	15	9	1.77	1.1e-05
GO:0010771	negative regulation of cell morphogenesi...	16	9	1.88	2.2e-05
GO:0001666	response to hypoxia	124	26	14.61	5.1e-05
GO:0030239	myofibril assembly	11	7	1.3	6.5e-05
GO:0051155	positive regulation of striated muscle c...	11	7	1.3	6.5e-05
GO:0007186	G protein-coupled receptor signaling pat...	80	20	9.42	8.1e-05
GO:1900024	regulation of substrate adhesion-depende...	22	10	2.59	0.00012
GO:0070527	platelet aggregation	23	10	2.71	0.00013
GO:0031579	membrane raft organization	12	7	1.41	0.00014
GO:2000177	regulation of neural precursor cell prol...	12	7	1.41	0.00014
GO:1902532	negative regulation of intracellular sig...	122	29	14.37	0.00017
GO:0090130	tissue migration	61	20	7.19	0.00017
GO:0016525	negative regulation of angiogenesis	16	8	1.88	0.00019
GO:0051893	regulation of focal adhesion assembly	20	9	2.36	0.00021
GO:0045935	positive regulation of nucleobase-contai...	418	35	49.24	0.00023
GO:0030036	actin cytoskeleton organization	195	60	22.97	0.00023
GO:0030335	positive regulation of cell migration	101	28	11.9	0.00026
GO:0045807	positive regulation of endocytosis	45	11	5.3	0.00027
GO:0006732	coenzyme metabolic process	158	24	18.61	0.00027
GO:0007076	mitotic chromosome condensation	13	7	1.53	0.00027
GO:0014070	response to organic cyclic compound	226	42	26.62	0.00042
GO:0007519	skeletal muscle tissue development	36	14	4.24	0.00046
GO:0060333	interferon-gamma-mediated signaling path...	22	9	2.59	0.00049
GO:0072659	protein localization to plasma membrane	80	19	9.42	0.00065
GO:0044091	membrane biogenesis	11	6	1.3	0.00071
GO:0000226	microtubule cytoskeleton organization	164	35	19.32	0.00072
GO:0031952	regulation of protein autophosphorylatio...	15	7	1.77	0.00083
GO:1902905	positive regulation of supramolecular fi...	66	17	7.77	0.00087
GO:0000904	cell morphogenesis involved in different...	163	44	19.2	0.001
GO:0030855	epithelial cell differentiation	136	31	16.02	0.00103
GO:0098609	cell-cell adhesion	148	46	17.43	0.00104
GO:0043062	extracellular structure organization	71	28	8.36	0.00106
GO:0051260	protein homooligomerization	84	20	9.9	0.0012
GO:0007163	establishment or maintenance of cell pol...	62	19	7.3	0.00121
GO:0045844	positive regulation of striated muscle t...	12	6	1.41	0.00128
GO:0055013	cardiac muscle cell development	12	6	1.41	0.00128
GO:0043312	neutrophil degranulation	232	43	27.33	0.00128
GO:0002027	regulation of heart rate	16	7	1.88	0.00133
GO:0048729	tissue morphogenesis	160	38	18.85	0.00144
GO:0048469	cell maturation	25	9	2.95	0.00145
GO:1901655	cellular response to ketone	25	9	2.95	0.00145
GO:0002576	platelet degranulation	45	13	5.3	0.00147
GO:0042129	regulation of T cell proliferation	28	9	3.3	0.00159
GO:0051606	detection of stimulus	44	5	5.18	0.00166
GO:0030198	extracellular matrix organization	59	22	6.95	0.00168
GO:0006937	regulation of muscle contraction	31	12	3.65	0.00178
GO:0050776	regulation of immune response	239	39	28.15	0.00198
GO:0097306	cellular response to alcohol	17	7	2	0.00203
GO:0048771	tissue remodeling	28	8	3.3	0.00214
GO:0043297	apical junction assembly	26	9	3.06	0.00229
GO:0007165	signal transduction	1197	192	141.01	0.00239
GO:0006633	fatty acid biosynthetic process	34	10	4.01	0.00246
GO:0051130	positive regulation of cellular componen...	407	73	47.95	0.00257
GO:0051017	actin filament bundle assembly	44	15	5.18	0.0028
GO:0051056	regulation of small GTPase mediated sign...	70	17	8.25	0.00284
GO:0036258	multivesicular body assembly	18	7	2.12	0.00299
GO:0007267	cell-cell signaling	306	46	36.05	0.00318
GO:0086064	cell communication by electrical couplin...	10	5	1.18	0.00337
GO:0010830	regulation of myotube differentiation	10	5	1.18	0.00337
GO:0045669	positive regulation of osteoblast differ...	10	5	1.18	0.00337
GO:0045445	myoblast differentiation	14	6	1.65	0.00338
GO:0030301	cholesterol transport	14	6	1.65	0.00338
GO:0043123	positive regulation of I-kappaB kinase/N...	49	13	5.77	0.0034
GO:0051897	positive regulation of protein kinase B ...	23	8	2.71	0.00342
GO:0007229	integrin-mediated signaling pathway	33	10	3.89	0.00349
GO:0071695	anatomical structure maturation	29	9	3.42	0.00463
GO:0030168	platelet activation	38	16	4.48	0.00468
GO:0048588	developmental cell growth	44	15	5.18	0.0047
GO:0030111	regulation of Wnt signaling pathway	106	19	12.49	0.00483
GO:0030705	cytoskeleton-dependent intracellular tra...	61	12	7.19	0.0049
GO:0044106	cellular amine metabolic process	55	9	6.48	0.00499
GO:1905330	regulation of morphogenesis of an epithe...	72	10	8.48	0.00504
GO:0050848	regulation of calcium-mediated signaling	15	6	1.77	0.00509
GO:0031328	positive regulation of cellular biosynth...	423	46	49.83	0.00526
GO:0070252	actin-mediated cell contraction	26	8	3.06	0.00552
GO:0060711	labyrinthine layer development	11	5	1.3	0.00559
GO:0032365	intracellular lipid transport	11	5	1.3	0.00559
GO:0042632	cholesterol homeostasis	11	5	1.3	0.00559
GO:0010799	regulation of peptidyl-threonine phospho...	11	5	1.3	0.00559
GO:0039702	viral budding via host ESCRT complex	11	5	1.3	0.00559
GO:1904427	positive regulation of calcium ion trans...	11	5	1.3	0.00559
GO:0097352	autophagosome maturation	11	5	1.3	0.00559
GO:1901890	positive regulation of cell junction ass...	11	5	1.3	0.00559
GO:0060193	positive regulation of lipase activity	11	5	1.3	0.00559
GO:0060562	epithelial tube morphogenesis	50	12	5.89	0.00579
GO:0070507	regulation of microtubule cytoskeleton o...	60	13	7.07	0.0058
GO:0061138	morphogenesis of a branching epithelium	27	9	3.18	0.0058
GO:0051592	response to calcium ion	41	13	4.83	0.00584
GO:0002698	negative regulation of immune effector p...	20	7	2.36	0.0059
GO:0030834	regulation of actin filament depolymeriz...	20	5	2.36	0.00593
GO:2001169	regulation of ATP biosynthetic process	39	6	4.59	0.00597
GO:0045184	establishment of protein localization	777	84	91.53	0.00637
GO:0031032	actomyosin structure organization	50	19	5.89	0.00664
GO:0009069	serine family amino acid metabolic proce...	16	6	1.88	0.00734
GO:0007009	plasma membrane organization	26	8	3.06	0.00793
GO:0032414	positive regulation of ion transmembrane...	21	7	2.47	0.00797
GO:0021762	substantia nigra development	21	7	2.47	0.00797
GO:0043933	protein-containing complex subunit organ...	869	96	102.37	0.00845
GO:0006936	muscle contraction	73	26	8.6	0.00854
GO:0001101	response to acid chemical	80	19	9.42	0.00855
GO:0006730	one-carbon metabolic process	12	5	1.41	0.00867
GO:0055008	cardiac muscle tissue morphogenesis	12	5	1.41	0.00867
GO:0006939	smooth muscle contraction	12	5	1.41	0.00867
GO:0042267	natural killer cell mediated cytotoxicit...	12	5	1.41	0.00867
GO:0055017	cardiac muscle tissue growth	12	5	1.41	0.00867
GO:0017144	drug metabolic process	280	44	32.98	0.00875
GO:0055117	regulation of cardiac muscle contraction	21	7	2.47	0.00891
GO:0050772	positive regulation of axonogenesis	24	7	2.83	0.00894
GO:0030516	regulation of axon extension	24	7	2.83	0.00894
GO:0050921	positive regulation of chemotaxis	22	6	2.59	0.00899
GO:0097164	ammonium ion metabolic process	43	11	5.07	0.00998
GO:0032465	regulation of cytokinesis	31	9	3.65	0.01009
GO:0003014	renal system process	17	6	2	0.01024
GO:0051187	cofactor catabolic process	17	6	2	0.01024
GO:0060337	type I interferon signaling pathway	28	7	3.3	0.01027
GO:0035023	regulation of Rho protein signal transdu...	22	7	2.59	0.01053
GO:0030866	cortical actin cytoskeleton organization	22	7	2.59	0.01053
GO:0007409	axonogenesis	86	26	10.13	0.01217
GO:0060840	artery development	13	5	1.53	0.01275
GO:0003073	regulation of systemic arterial blood pr...	13	5	1.53	0.01275
GO:0035307	positive regulation of protein dephospho...	13	5	1.53	0.01275
GO:0001954	positive regulation of cell-matrix adhes...	13	5	1.53	0.01275
GO:0048641	regulation of skeletal muscle tissue dev...	13	5	1.53	0.01275
GO:0034329	cell junction assembly	82	30	9.66	0.0128
GO:0051240	positive regulation of multicellular org...	296	60	34.87	0.01289
GO:0060048	cardiac muscle contraction	28	10	3.3	0.01317
GO:0051928	positive regulation of calcium ion trans...	16	8	1.88	0.01322
GO:0003018	vascular process in circulatory system	19	8	2.24	0.01325
GO:0034763	negative regulation of transmembrane tra...	26	8	3.06	0.01332
GO:0016358	dendrite development	56	10	6.6	0.01344
GO:0010611	regulation of cardiac muscle hypertrophy	15	5	1.77	0.01346
GO:0010951	negative regulation of endopeptidase act...	49	12	5.77	0.01353
GO:0034250	positive regulation of cellular amide me...	58	9	6.83	0.01355
GO:0097327	response to antineoplastic agent	29	9	3.42	0.01362
GO:0006575	cellular modified amino acid metabolic p...	73	16	8.6	0.01372
GO:1900407	regulation of cellular response to oxida...	27	7	3.18	0.01372
GO:0010001	glial cell differentiation	45	8	5.3	0.01379
GO:0045017	glycerolipid biosynthetic process	52	8	6.13	0.01384
GO:0090181	regulation of cholesterol metabolic proc...	21	4	2.47	0.01386
GO:0019217	regulation of fatty acid metabolic proce...	18	6	2.12	0.01387
GO:0062013	positive regulation of small molecule me...	18	6	2.12	0.01387
GO:1901019	regulation of calcium ion transmembrane ...	18	6	2.12	0.01387
GO:0009612	response to mechanical stimulus	39	8	4.59	0.01394
GO:0010629	negative regulation of gene expression	627	54	73.86	0.01412
GO:0048010	vascular endothelial growth factor recep...	34	9	4.01	0.0142
GO:0097237	cellular response to toxic substance	66	15	7.77	0.01425
GO:0050768	negative regulation of neurogenesis	41	12	4.83	0.01426
GO:0009617	response to bacterium	88	15	10.37	0.01454
GO:1901564	organonitrogen compound metabolic proces...	1883	215	221.82	0.01488
GO:0007015	actin filament organization	122	36	14.37	0.01507
GO:0016241	regulation of macroautophagy	64	13	7.54	0.01569
GO:0007160	cell-matrix adhesion	55	20	6.48	0.01652
GO:0022408	negative regulation of cell-cell adhesio...	32	10	3.77	0.01748
GO:2001257	regulation of cation channel activity	24	9	2.83	0.01749
GO:0072347	response to anesthetic	14	5	1.65	0.01795
GO:1900027	regulation of ruffle assembly	14	5	1.65	0.01795
GO:0045685	regulation of glial cell differentiation	14	5	1.65	0.01795
GO:0043525	positive regulation of neuron apoptotic ...	14	5	1.65	0.01795
GO:0071398	cellular response to fatty acid	14	5	1.65	0.01795
GO:0070613	regulation of protein processing	14	5	1.65	0.01795
GO:0034383	low-density lipoprotein particle clearan...	19	6	2.24	0.01831
GO:0045595	regulation of cell differentiation	368	73	43.35	0.02043
GO:0012501	programmed cell death	536	75	63.14	0.02057
GO:0043524	negative regulation of neuron apoptotic ...	36	9	4.24	0.0206
GO:0030334	regulation of cell migration	163	40	19.2	0.02065
GO:0007411	axon guidance	42	10	4.95	0.02103
GO:0008104	protein localization	946	118	111.44	0.02144
GO:0001525	angiogenesis	87	24	10.25	0.02164
GO:0005975	carbohydrate metabolic process	172	32	20.26	0.02167
GO:0014902	myotube differentiation	20	9	2.36	0.02168
GO:0045766	positive regulation of angiogenesis	25	7	2.95	0.02174
GO:0010977	negative regulation of neuron projection...	25	7	2.95	0.02174
GO:0046890	regulation of lipid biosynthetic process	42	9	4.95	0.02211
GO:0002687	positive regulation of leukocyte migrati...	24	6	2.83	0.02226
GO:1905207	regulation of cardiocyte differentiation	10	4	1.18	0.02232
GO:0010470	regulation of gastrulation	10	4	1.18	0.02232
GO:2001258	negative regulation of cation channel ac...	10	4	1.18	0.02232
GO:1903524	positive regulation of blood circulation	10	4	1.18	0.02232
GO:0070296	sarcoplasmic reticulum calcium ion trans...	10	4	1.18	0.02232
GO:0001910	regulation of leukocyte mediated cytotox...	10	4	1.18	0.02232
GO:0001919	regulation of receptor recycling	10	4	1.18	0.02232
GO:0032570	response to progesterone	10	4	1.18	0.02232
GO:0003208	cardiac ventricle morphogenesis	10	4	1.18	0.02232
GO:0030513	positive regulation of BMP signaling pat...	10	4	1.18	0.02232
GO:1902188	positive regulation of viral release fro...	10	4	1.18	0.02232
GO:0050900	leukocyte migration	83	20	9.78	0.02282
GO:0007179	transforming growth factor beta receptor...	50	12	5.89	0.02304
GO:0019752	carboxylic acid metabolic process	379	56	44.65	0.02323
GO:1990778	protein localization to cell periphery	88	22	10.37	0.02331
GO:0034109	homotypic cell-cell adhesion	29	13	3.42	0.02363
GO:0045165	cell fate commitment	31	8	3.65	0.02364
GO:0048598	embryonic morphogenesis	102	18	12.02	0.02415
GO:0061025	membrane fusion	61	11	7.19	0.02425
GO:0071453	cellular response to oxygen levels	95	16	11.19	0.02433
GO:0009142	nucleoside triphosphate biosynthetic pro...	80	14	9.42	0.02436
GO:2000377	regulation of reactive oxygen species me...	38	9	4.48	0.02438
GO:0006641	triglyceride metabolic process	15	5	1.77	0.02438
GO:0032801	receptor catabolic process	15	5	1.77	0.02438
GO:0050999	regulation of nitric-oxide synthase acti...	15	5	1.77	0.02438
GO:0042149	cellular response to glucose starvation	15	5	1.77	0.02438
GO:0051216	cartilage development	17	6	2	0.02446
GO:0007034	vacuolar transport	45	8	5.3	0.02465
GO:0001959	regulation of cytokine-mediated signalin...	40	7	4.71	0.02471
GO:0031110	regulation of microtubule polymerization...	23	5	2.71	0.02471
GO:1903202	negative regulation of oxidative stress-...	16	4	1.88	0.02474
GO:0097061	dendritic spine organization	19	4	2.24	0.02479
GO:0019439	aromatic compound catabolic process	357	31	42.05	0.02498
GO:0045088	regulation of innate immune response	129	15	15.2	0.0251
GO:0097435	supramolecular fiber organization	192	50	22.62	0.02558
GO:1901565	organonitrogen compound catabolic proces...	405	55	47.71	0.0257
GO:0051094	positive regulation of developmental pro...	258	55	30.39	0.02586
GO:0050790	regulation of catalytic activity	573	89	67.5	0.02649
GO:0001764	neuron migration	26	7	3.06	0.02683
GO:0045087	innate immune response	234	41	27.57	0.02912
GO:0033138	positive regulation of peptidyl-serine p...	21	6	2.47	0.02988
GO:0008593	regulation of Notch signaling pathway	21	6	2.47	0.02988
GO:0003007	heart morphogenesis	39	13	4.59	0.03055
GO:0060485	mesenchyme development	49	13	5.77	0.03082
GO:1902904	negative regulation of supramolecular fi...	43	11	5.07	0.03112
GO:0032469	endoplasmic reticulum calcium ion homeos...	11	4	1.3	0.03188
GO:0006509	membrane protein ectodomain proteolysis	11	4	1.3	0.03188
GO:1990266	neutrophil migration	11	4	1.3	0.03188
GO:0019915	lipid storage	11	4	1.3	0.03188
GO:0003229	ventricular cardiac muscle tissue develo...	11	4	1.3	0.03188
GO:0042475	odontogenesis of dentin-containing tooth	11	4	1.3	0.03188
GO:0031295	T cell costimulation	11	4	1.3	0.03188
GO:0071479	cellular response to ionizing radiation	25	5	2.95	0.03203
GO:0071277	cellular response to calcium ion	16	5	1.88	0.03213
GO:0070192	chromosome organization involved in meio...	16	5	1.88	0.03213
GO:1900026	positive regulation of substrate adhesio...	16	5	1.88	0.03213
GO:0045806	negative regulation of endocytosis	16	5	1.88	0.03213
GO:0043535	regulation of blood vessel endothelial c...	16	5	1.88	0.03213
GO:0031623	receptor internalization	27	6	3.18	0.03221
GO:0032940	secretion by cell	432	80	50.89	0.03286
GO:0048646	anatomical structure formation involved ...	198	49	23.32	0.03398
GO:0001933	negative regulation of protein phosphory...	106	23	12.49	0.03461
GO:0008360	regulation of cell shape	58	12	6.83	0.03471
GO:0000902	cell morphogenesis	243	59	28.63	0.03488
GO:0000278	mitotic cell cycle	439	63	51.71	0.03582
GO:0032970	regulation of actin filament-based proce...	115	30	13.55	0.03585
GO:0008015	blood circulation	77	26	9.07	0.03614
GO:0043122	regulation of I-kappaB kinase/NF-kappaB ...	59	17	6.95	0.03692
GO:0008016	regulation of heart contraction	34	14	4.01	0.03694
GO:0032092	positive regulation of protein binding	22	6	2.59	0.03714
GO:0050801	ion homeostasis	134	26	15.79	0.03762
GO:0051250	negative regulation of lymphocyte activa...	24	7	2.83	0.03789
GO:0072006	nephron development	17	6	2	0.03792
GO:0048041	focal adhesion assembly	27	12	3.18	0.038
GO:0051222	positive regulation of protein transport	116	17	13.66	0.03801
GO:0043409	negative regulation of MAPK cascade	41	8	4.83	0.03805
GO:0098662	inorganic cation transmembrane transport	116	22	13.66	0.03807
GO:0050803	regulation of synapse structure or activ...	34	7	4.01	0.03808
GO:1901222	regulation of NIK/NF-kappaB signaling	18	5	2.12	0.0381
GO:0044344	cellular response to fibroblast growth f...	38	7	4.48	0.03815
GO:0090382	phagosome maturation	14	4	1.65	0.03818
GO:0001558	regulation of cell growth	104	24	12.25	0.03822
GO:1903363	negative regulation of cellular protein ...	33	6	3.89	0.03822
GO:0045682	regulation of epidermis development	16	4	1.88	0.03822
GO:0009225	nucleotide-sugar metabolic process	17	4	2	0.03824
GO:1990138	neuron projection extension	37	11	4.36	0.03849
GO:0042440	pigment metabolic process	22	3	2.59	0.0385
GO:0031345	negative regulation of cell projection o...	32	10	3.77	0.03859
GO:0019953	sexual reproduction	144	14	16.96	0.03908
GO:0045580	regulation of T cell differentiation	17	5	2	0.03933
GO:0046128	purine ribonucleoside metabolic process	35	6	4.12	0.03959
GO:0000281	mitotic cytokinesis	34	8	4.01	0.03977
GO:1903829	positive regulation of cellular protein ...	130	21	15.31	0.04028
GO:1901699	cellular response to nitrogen compound	149	30	17.55	0.04038
GO:0032388	positive regulation of intracellular tra...	89	15	10.48	0.0407
GO:0030838	positive regulation of actin filament po...	37	8	4.36	0.04102
GO:0032480	negative regulation of type I interferon...	17	5	2	0.04124
GO:0010717	regulation of epithelial to mesenchymal ...	17	5	2	0.04124
GO:0017001	antibiotic catabolic process	17	5	2	0.04124
GO:0000096	sulfur amino acid metabolic process	17	5	2	0.04124
GO:0032870	cellular response to hormone stimulus	180	35	21.2	0.0418
GO:0001701	in utero embryonic development	91	17	10.72	0.04238
GO:0051494	negative regulation of cytoskeleton orga...	44	11	5.18	0.04248
GO:0045862	positive regulation of proteolysis	110	17	12.96	0.04302
GO:0043330	response to exogenous dsRNA	12	4	1.41	0.04349
GO:0010458	exit from mitosis	12	4	1.41	0.04349
GO:0035335	peptidyl-tyrosine dephosphorylation	12	4	1.41	0.04349
GO:0050710	negative regulation of cytokine secretio...	12	4	1.41	0.04349
GO:0003281	ventricular septum development	12	4	1.41	0.04349
GO:0032506	cytokinetic process	12	4	1.41	0.04349
GO:0032677	regulation of interleukin-8 production	12	4	1.41	0.04349
GO:0035635	entry of bacterium into host cell	12	4	1.41	0.04349
GO:0006959	humoral immune response	24	5	2.83	0.04362
GO:0043901	negative regulation of multi-organism pr...	45	7	5.3	0.04376
GO:0007623	circadian rhythm	51	7	6.01	0.04399
GO:0048754	branching morphogenesis of an epithelial...	23	6	2.71	0.04544
GO:0006897	endocytosis	198	41	23.32	0.04564
GO:0006605	protein targeting	206	16	24.27	0.04711
GO:0055114	oxidation-reduction process	354	49	41.7	0.04938

## Sheet: Protein_IGFBP6_up
GO.ID	Term	Annotated	Significant	Expected	weight01Fisher
GO:0000462	maturation of SSU-rRNA from tricistronic...	32	15	3.46	2.5e-07
GO:0031167	rRNA methylation	12	7	1.3	8e-05
GO:0009303	rRNA transcription	14	7	1.51	0.00029
GO:0070125	mitochondrial translational elongation	67	17	7.24	0.00054
GO:0045333	cellular respiration	103	19	11.14	0.00059
GO:0010501	RNA secondary structure unwinding	35	11	3.78	0.00077
GO:0045943	positive regulation of transcription by ...	10	5	1.08	0.00229
GO:0030490	maturation of SSU-rRNA	39	19	4.22	0.00324
GO:0070126	mitochondrial translational termination	66	15	7.14	0.0037
GO:0007005	mitochondrion organization	229	43	24.76	0.00379
GO:0030150	protein import into mitochondrial matrix	11	5	1.19	0.00383
GO:0071364	cellular response to epidermal growth fa...	16	6	1.73	0.00479
GO:0000470	maturation of LSU-rRNA	22	8	2.38	0.00587
GO:0048661	positive regulation of smooth muscle cel...	12	5	1.3	0.00599
GO:0000959	mitochondrial RNA metabolic process	23	8	2.49	0.00871
GO:0000479	endonucleolytic cleavage of tricistronic...	13	5	1.41	0.00888
GO:0008584	male gonad development	35	9	3.78	0.01005
GO:0043604	amide biosynthetic process	427	53	46.17	0.01049
GO:0000027	ribosomal large subunit assembly	24	7	2.59	0.01107
GO:1902369	negative regulation of RNA catabolic pro...	24	3	2.59	0.01174
GO:0032508	DNA duplex unwinding	40	8	4.32	0.01409
GO:0006418	tRNA aminoacylation for protein translat...	37	9	4	0.01458
GO:0000466	maturation of 5.8S rRNA from tricistroni...	20	6	2.16	0.01594
GO:0070129	regulation of mitochondrial translation	10	4	1.08	0.01663
GO:1902041	regulation of extrinsic apoptotic signal...	18	4	1.95	0.01959
GO:0034341	response to interferon-gamma	53	6	5.73	0.01982
GO:0006270	DNA replication initiation	21	6	2.27	0.02033
GO:2000772	regulation of cellular senescence	11	4	1.19	0.02394
GO:0034471	ncRNA 5'-end processing	11	4	1.19	0.02394
GO:0006637	acyl-CoA metabolic process	39	7	4.22	0.02395
GO:0006626	protein targeting to mitochondrion	63	16	6.81	0.02433
GO:0008654	phospholipid biosynthetic process	61	7	6.6	0.02442
GO:0050790	regulation of catalytic activity	573	44	61.95	0.02883
GO:0006839	mitochondrial transport	123	23	13.3	0.02996
GO:0006793	phosphorus metabolic process	858	72	92.76	0.03027
GO:0140053	mitochondrial gene expression	103	26	11.14	0.03046
GO:0046661	male sex differentiation	38	11	4.11	0.03169
GO:0048608	reproductive structure development	91	17	9.84	0.03174
GO:0006720	isoprenoid metabolic process	20	7	2.16	0.032
GO:0009582	detection of abiotic stimulus	13	4	1.41	0.03234
GO:0051084	'de novo' posttranslational protein fold...	25	5	2.7	0.03238
GO:0006213	pyrimidine nucleoside metabolic process	18	3	1.95	0.03257
GO:0072522	purine-containing compound biosynthetic ...	122	14	13.19	0.03261
GO:0031960	response to corticosteroid	35	4	3.78	0.0327
GO:0006082	organic acid metabolic process	395	43	42.71	0.03271
GO:0045739	positive regulation of DNA repair	18	5	1.95	0.03759
GO:0006851	mitochondrial calcium ion transmembrane ...	13	4	1.41	0.0436
GO:0006261	DNA-dependent DNA replication	65	15	7.03	0.04473
GO:0000460	maturation of 5.8S rRNA	28	9	3.03	0.04532
GO:0044743	protein transmembrane import into intrac...	19	8	2.05	0.04533
GO:0045815	positive regulation of gene expression, ...	25	6	2.7	0.04589
