# Supplementary material for: Effect of the Expression of ELOVL5 and IGFBP6 Genes on the Metastatic Potential of Breast Cancer Cells
Source: Front Genet. 2021 Jun 2;12:662843. doi: 10.3389/fgene.2021.662843 (PMC8206645; doi:10.3389/fgene.2021.662843)
Supplement: Supplementary file 3 [file Table_8.XLSX]

## Sheet: Transcriptomics_ELOVL5
pathway	database	Tumour_ELOVL5_1	Tumour_ELOVL5_2	Tumour_ELOVL5_3	Norm_LUC_1	Norm_LUC_2	Norm_LUC_3	pvalue	FDR
reactome_Sema3A_PAK_dependent_Axon_repulsion_Main_Pathway	Reactome 1.123	12.751	12.4044	11.5164	-0.613724	0.425997	0.187727	1.45712e-05	0.0221773
reactome_Activation_of_Matrix_Metalloproteinases_Main_Pathway	Reactome 1.123	34.0742	29.8328	30.3279	0.654639	0.951702	-1.60634	3.62466e-05	0.0367782
reactome_Nectin_Necl_trans_heterodimerization_Main_Pathway	Reactome 1.123	-9.93511	-10.6283	-10.6283	-1.02322	0.462098	0.561119	5.02678e-05	0.0382538
reactome_Basigin_interactions_Main_Pathway	Reactome 1.123	34.7069	33.5929	33.5599	2.29399	-1.99692	-0.297063	1.28972e-05	0.039259
reactome_Endosomal_Sorting_Complex_Required_For_Transport_ESCRT__Main_Pathway	Reactome 1.123	-5.80511	-4.7035	-4.87679	-0.198042	0.334196	-0.136154	0.000176338	0.0487977
reactome_Collagen_degradation_Main_Pathway	Reactome 1.123	22.6396	20.1462	18.1438	0.256721	-0.29202	0.0352992	0.000101075	0.0512789
reactome_Muscarinic_acetylcholine_receptors_Main_Pathway	Reactome 1.123	34.0104	36.6444	29.297	-1.06283	-0.993511	2.05634	0.000151684	0.0513029
biocarta_vegf_hypoxia_and_angiogenesis_Pathway_(cell_migration)	Biocarta 1.123	7.71704	6.95458	7.92498	-0.670042	0.0924196	0.577623	8.70484e-05	0.052995
NCI_Signaling_events_mediated_by_TCPTP_Pathway_(macrophage_differentiation)	NCI 1.123	-16.7492	-13.2835	-14.0426	0.0513442	-0.520777	0.469433	0.000175464	0.0534113
NCI_Syndecan_1_mediated_signaling_events_Pathway_(positive_regulation_of_cell_migration)	NCI 1.123	17.5915	20.5676	16.8305	-0.340461	1.82883	-1.48837	0.000256603	0.0600846
NCI_Syndecan_1_mediated_signaling_events_Pathway_(homophilic_cell_adhesion)	NCI 1.123	17.5915	20.5676	16.8305	-0.340461	1.82883	-1.48837	0.000256603	0.0600846
NCI_Syndecan_1_mediated_signaling_events_Pathway_(Tumor_Cell_Invasion)	NCI 1.123	17.5915	20.5676	16.8305	-0.340461	1.82883	-1.48837	0.000256603	0.0600846
NCI_PLK2_and_PLK4_events_Main_Pathway	NCI 1.123	-20.2168	-17.4442	-17.7908	1.96392	-1.15525	-0.808672	0.000149622	0.0607267
NCI_PLK2_and_PLK4_events_Pathway_(regulation_of_centriole_replication)	NCI 1.123	-20.2168	-17.4442	-17.7908	1.96392	-1.15525	-0.808672	0.000149622	0.0607267
reactome_Regulation_of_IGF_Activity_by_IGFBP_Main_Pathway	Reactome 1.123	26.3671	26.4826	26.5651	3.46023	1.06723	-4.52746	0.000364223	0.0739129
NCI_Ephrin_A_reverse_signaling_Pathway_(neuron_projection_morphogenesis)	NCI 1.123	-32.809	-35.9281	-38.0076	-5.77623	1.84839	3.92783	0.000426617	0.074207
NCI_Ephrin_A_reverse_signaling_Pathway_(MAPKKK_cascade)	NCI 1.123	-32.809	-35.9281	-38.0076	-5.77623	1.84839	3.92783	0.000426617	0.074207
KEGG_D_Glutamine_and_D_glutamate_metabolism_Main_Pathway	KEGG Adjusted 1.123	10.0218	11.1481	11.7546	-0.808672	1.87727	-1.0686	0.000508985	0.075578
KEGG_Proximal_tubule_bicarbonate_reclamation_Main_Pathway	KEGG Adjusted 1.123	10.0218	11.1481	11.7546	-0.808672	1.87727	-1.0686	0.000508985	0.075578
reactome_HDACs_deacetylate_histones_Main_Pathway	Reactome 1.123	17.8614	23.6761	20.4607	1.14883	-1.72003	0.571205	0.000402408	0.0765581
biocarta_e2f1_destruction_Main_Pathway	Biocarta 1.123	-8.97241	-8.39478	-7.52835	1.25152	-0.134779	-1.11674	0.000499528	0.0800297
NCI_Signaling_events_mediated_by_PRL_Pathway_(mitosis)	NCI 1.123	8.66434	8.14448	10.0506	-1.21301	-3.64292e-15	1.21301	0.000579104	0.080127
NCI_Class_IB_PI3K_non_lipid_kinase_events_Main_Pathway	NCI 1.123	30.0826	40.6184	36.5982	-4.99066	0.693147	4.29751	0.000942809	0.0956636
NCI_Glypican_1_network_Pathway_(BMP_signaling_pathway)	NCI 1.123	7.97547	6.92291	7.59039	0.132639	-1.40769	1.27505	0.000855416	0.0964402
reactome_STAT6_mediated_induction_of_chemokines_Main_Pathway	Reactome 1.123	29.9594	32.3854	31.3457	-1.46331	6.73893	-5.27562	0.000985876	0.0968067
citrulline-nitric_oxide_cycle	Metabolism 1.123	-4.04336	-5.77623	-4.45925	0.184839	-0.231049	0.0462098	0.000891152	0.096881
reactome_Regulation_of_the_Fanconi_anemia_Main_Pathway	Reactome 1.123	-7.85567	-6.7293	-6.81595	1.41518	-0.404336	-1.01084	0.000933755	0.098012
NCI_TGF_beta_receptor_signaling_Main_Pathway	NCI 1.123	4.32752	5.98072	4.50479	-0.114197	-0.201836	0.316033	0.000839611	0.0982991
biocarta_activation_of_pkc_through_g_protein_coupled_receptors_Main_Pathway	Biocarta 1.123	6.15431	4.38993	5.74472	0.546116	-0.367578	-0.178538	0.000834098	0.10156
reactome_Alpha_defensins_Main_Pathway	Reactome 1.123	-5.91101	-4.40919	-6.19982	1.07823	-0.481352	-0.596877	0.00206746	0.10317
NCI_Aurora_A_signaling_Pathway_(centrosome_duplication)	NCI 1.123	-7.74825	-6.71461	-6.5626	-0.622211	-1.16943	1.79164	0.00204583	0.103792
KEGG_Oxytocin_signaling_Main_Pathway	KEGG Adjusted 1.123	2.55345	3.09617	3.28442	-0.366659	0.465284	-0.0986253	0.000823754	0.104479
reactome_Dissolution_of_Fibrin_Clot_Main_Pathway	Reactome 1.123	19.1415	15.3559	12.9299	1.70621	0.799785	-2.50599	0.00203727	0.10511
mTOR_Pathway_mRNA_Biogenesis	Qiagen 1.123	-5.77623	-6.23832	-6.46937	-0.924196	-0.462098	1.38629	0.00110608	0.105216
biocarta_cell_cycle_g2_m_checkpoint_Main_Pathway	Biocarta 1.123	7.67219	8.16147	6.81595	-1.64453	1.80082	-0.156298	0.00214519	0.105322
reactome_Activation_of_caspases_through_apoptosome_mediated_cleavage_Main_Pathway	Reactome 1.123	-13.6781	-9.10333	-9.51922	-0.785567	-0.231049	1.01662	0.00228212	0.106873
reactome_IRS_related_events_triggered_by_IGF1R_Main_Pathway	Reactome 1.123	-9.66555	-10.0121	-10.3009	-2.15646	0.904942	1.25152	0.00080933	0.107113
reactome_binding_of_TCF_LEF_CTNNB1_to_target_gene_promoters_Main_Pathway	Reactome 1.123	6.00728	9.26507	7.18563	-0.924196	0.808672	0.115525	0.00225314	0.107165
reactome_Synthesis_of_very_long_chain_fatty_acyl_CoAs_Main_Pathway	Reactome 1.123	-18.4911	-14.6788	-17.4298	1.67511	2.5632	-4.23831	0.00222138	0.107331
NCI_Signaling_events_mediated_by_HDAC_Class_III_Main_Pathway	NCI 1.123	-16.366	-11.4215	-14.7486	2.90352	-1.16295	-1.74057	0.00234569	0.108186
reactome_Budding_and_maturation_of_HIV_virion_Main_Pathway	Reactome 1.123	-5.70999	-3.90319	-4.57785	0.879527	-0.691607	-0.18792	0.00252367	0.108198
reactome_ER_Quality_Control_Compartment_ERQC__Main_Pathway	Reactome 1.123	18.8305	24.3757	20.1013	-4.38993	4.56322	-0.173287	0.00238193	0.108218
NCI_Lissencephaly_gene_LIS1_in_neuronal_migration_and_development_Pathway_(anaphase)	NCI 1.123	-9.93511	-14.094	-10.9748	-1.44406	2.36825	-0.924196	0.00250849	0.109083
NCI_Arf6_trafficking_events_Pathway_(positive_regulation_of_phagocytosis)	NCI 1.123	-30.383	-21.7186	-29.6898	-4.04336	5.6607	-1.61734	0.00248692	0.109713
GSK3_Signaling_Pathway_Protein_Synthesis	Qiagen 1.123	-2.84054	-2.85074	-1.90276	-0.536849	0.237845	0.299005	0.00361313	0.109984
urate_biosynthesisinosine_5-phosphate_degradation	Metabolism 1.123	13.5549	9.97362	8.4718	-1.11674	1.77138	-0.654639	0.00369299	0.11021
NCI_S1P2_Pathway_(regulation_of_vascular_permeability)	NCI 1.123	-6.95458	-5.77623	-7.9943	1.4325	-1.75597	0.323469	0.0036607	0.110328
NCI_Class_IB_PI3K_non_lipid_kinase_events_Pathway_(cAMP_biosynthetic_process)	NCI 1.123	40.0485	50.6768	45.5937	-4.77501	-4.54396	9.31898	0.00123724	0.110769
reactome_Extrinsic_Pathway_Main_Pathway	Reactome 1.123	-7.9943	-10.5589	-8.13293	1.4325	0.531413	-1.96392	0.00248094	0.111059
NCI_EPHA_forward_signaling_Pathway_(proteasomal_ubiquitin_dependent_protein_catabolic_process)	NCI 1.123	8.2369	11.2867	9.36326	-0.7047	-0.877986	1.58269	0.00127701	0.111063
reactome_Linoleic_acid_LA_metabolism_Main_Pathway	Reactome 1.123	-20.0628	-23.644	-25.7235	3.50424	1.4248	-4.92905	0.00157367	0.111401
KEGG_Folate_biosynthesis_Main_Pathway	KEGG Adjusted 1.123	-24.4796	-20.2515	-22.019	2.83035	1.99857	-4.82893	0.00121377	0.111961
NCI_Regulation_of_nuclear_SMAD2_3_signaling_Pathway_(Pathway_degradation_of_SMAD3)	NCI 1.123	-2.32333	-1.89011	-2.72285	-0.0802254	0.372246	-0.29202	0.00173016	0.112056
NCI_IL27_mediated_signaling_events_Pathway_(cytokine_production_during_immune_response)	NCI 1.123	9.97362	8.4718	6.16131	0.500606	-0.539114	0.0385082	0.00203539	0.11265
NCI_IL27_mediated_signaling_events_Pathway_(MAPKKK_cascade)	NCI 1.123	9.97362	8.4718	6.16131	0.500606	-0.539114	0.0385082	0.00203539	0.11265
NCI_IL27_mediated_signaling_events_Pathway_(T_cell_proliferation_during_immune_response)	NCI 1.123	9.97362	8.4718	6.16131	0.500606	-0.539114	0.0385082	0.00203539	0.11265
NCI_IL27_mediated_signaling_events_Pathway_(mast_cell_activation)	NCI 1.123	9.97362	8.4718	6.16131	0.500606	-0.539114	0.0385082	0.00203539	0.11265
NCI_IL27_mediated_signaling_events_Pathway_(positive_regulation_of_T_cell_mediated_cytotoxicity)	NCI 1.123	9.97362	8.4718	6.16131	0.500606	-0.539114	0.0385082	0.00203539	0.11265
NCI_IL27_mediated_signaling_events_Pathway_(T_helper_2_cell_differentiation)	NCI 1.123	9.97362	8.4718	6.16131	0.500606	-0.539114	0.0385082	0.00203539	0.11265
NCI_IL27_mediated_signaling_events_Pathway_(T_cell_proliferation)	NCI 1.123	9.97362	8.4718	6.16131	0.500606	-0.539114	0.0385082	0.00203539	0.11265
NCI_Arf6_downstream_Pathway_(regulation_of_epithelial_cell_migration)	NCI 1.123	-47.8272	-31.1916	-46.4409	-2.77259	8.31777	-5.54518	0.00355968	0.112871
NCI_Arf6_trafficking_events_Pathway_(positive_regulation_of_endocytosis)	NCI 1.123	-47.8272	-31.1916	-46.4409	-2.77259	8.31777	-5.54518	0.00355968	0.112871
NCI_Arf6_trafficking_events_Pathway_(receptor_recycling)	NCI 1.123	-47.8272	-31.1916	-46.4409	-2.77259	8.31777	-5.54518	0.00355968	0.112871
NCI_Arf6_trafficking_events_Pathway_(clathrin_independent_pinocytosis)	NCI 1.123	-47.8272	-31.1916	-46.4409	-2.77259	8.31777	-5.54518	0.00355968	0.112871
NCI_Arf6_downstream_Pathway_(myoblast_fusion)	NCI 1.123	-47.8272	-31.1916	-46.4409	-2.77259	8.31777	-5.54518	0.00355968	0.112871
NCI_Arf6_downstream_Pathway_(substrate_adhesion_dependent_cell_spreading)	NCI 1.123	-47.8272	-31.1916	-46.4409	-2.77259	8.31777	-5.54518	0.00355968	0.112871
NCI_Arf6_downstream_Pathway_(liver_development)	NCI 1.123	-47.8272	-31.1916	-46.4409	-2.77259	8.31777	-5.54518	0.00355968	0.112871
KEGG_Glycosphingolipid_biosynthesis_lacto_and_neolacto_series_Main_Pathway	KEGG Adjusted 1.123	-4.88719	-6.13033	-4.06596	-0.0652965	0.582645	-0.517349	0.00178128	0.112963
NCI_Arf6_downstream_Pathway_(actin_filament_bundle_formation)	NCI 1.123	-12.5537	-12.5537	-11.6295	-0.308065	2.92662	-2.61856	0.00170911	0.113098
NCI_Syndecan_1_mediated_signaling_events_Main_Pathway	NCI 1.123	11.0089	14.603	10.8	-1.53276	1.9438	-0.41104	0.00163533	0.113135
NCI_Stabilization_and_expansion_of_the_E_cadherin_adherens_junction_Pathway_(adherens_junction_assembly)	NCI 1.123	-12.2101	-10.9304	-12.7699	-1.38629	2.93255	-1.54625	0.00156899	0.113714
KEGG_Renin_angiotensin_system_Main_Pathway	KEGG Adjusted 1.123	-5.22579	-5.06269	-6.14319	-0.312596	-0.96497	1.27757	0.00183276	0.113856
reactome_Nitric_oxide_stimulates_guanylate_cyclase_Main_Pathway	Reactome 1.123	-5.52867	-4.09287	-6.56839	0.066014	0.0165035	-0.0825175	0.0016859	0.114042
reactome_Fanconi_Anemia_Main_Pathway	Reactome 1.123	-5.15103	-5.3549	-7.1897	-0.767898	-0.441711	1.20961	0.00270628	0.114416
reactome_Signal_attenuation_Main_Pathway	Reactome 1.123	6.96613	11.6795	8.62968	-0.623832	0.242602	0.381231	0.00302047	0.114929
NCI_Glypican_1_network_Pathway_(cell_growth)	NCI 1.123	5.97927	4.83453	5.69571	-0.0910193	-1.31978	1.4108	0.00308017	0.115043
NCI_Glypican_1_network_Pathway_(fibroblast_growth_factor_receptor_signaling_pathway)	NCI 1.123	5.97927	4.83453	5.69571	-0.0910193	-1.31978	1.4108	0.00308017	0.115043
NCI_Signaling_events_mediated_by_TCPTP_Main_Pathway	NCI 1.123	-8.98071	-6.18774	-6.49354	0.00981581	-0.456813	0.446997	0.00143621	0.115048
NCI_PDGFR_beta_signaling_Pathway_(receptor_recycling)	NCI 1.123	12.4601	15.1997	13.929	-2.98713	0.445595	2.54154	0.00151454	0.115256
reactome_Degradation_of_the_extracellular_matrix_Main_Pathway	Reactome 1.123	20.354	22.2926	18.502	-3.00725	4.79066	-1.78341	0.00155253	0.115266
UDP-D-xylose_and_UDP-D-glucuronate_biosynthesis	Metabolism 1.123	-11.0326	-17.2709	-13.6319	0.231049	1.96392	-2.19497	0.00301046	0.115998
KEGG_Pancreatic_secretion_Main_Pathway	KEGG Adjusted 1.123	16.9345	22.1331	18.6878	-3.55408	3.2143	0.339778	0.00149689	0.116834
IL-10_Pathway_Stability_Determination	Qiagen 1.123	-36.3517	-24.5682	-34.5033	-1.00121	-2.38751	3.38872	0.00142266	0.117042
NCI_Regulation_of_cytoplasmic_and_nuclear_SMAD2_3_signaling_Main_Pathway	NCI 1.123	-7.93482	-5.12373	-5.95165	-0.855737	1.12743	-0.271697	0.00342481	0.117136
reactome_formation_of_the_beta_catenin_TCF_transactivating_complex_Main_Pathway	Reactome 1.123	10.7415	16.4253	12.8902	2.00088	-3.04523	1.04434	0.00415612	0.117141
NCI_amb2_Integrin_signaling_Pathway_(positive_regulation_of_phagocytosis)	NCI 1.123	15.891	13.7346	10.6539	3.02931	-1.89974	-1.12957	0.00339226	0.117341
KEGG_Platelet_activation_Main_Pathway	KEGG Adjusted 1.123	1.49385	2.63322	2.24079	-0.232246	0.0466564	0.18559	0.0039745	0.11746
reactome_The_NLRP1_inflammasome_Main_Pathway	Reactome 1.123	10.9363	14.0555	16.597	-1.07823	1.11674	-0.0385082	0.00139053	0.117577
biocarta_signal_dependent_regulation_of_myogenesis_by_corepressor_mitr_Main_Pathway	Biocarta 1.123	-9.21308	-12.8521	-10.9026	-0.722028	-2.065	2.78703	0.00355551	0.117641
biocarta_prion_Main_Pathway	Biocarta 1.123	13.1826	15.2236	14.1967	-2.32333	4.17172	-1.84839	0.00282688	0.117877
NCI_EPHA_forward_signaling_Pathway_(actin_filament_depolymerization)	NCI 1.123	22.7583	34.8884	27.0327	3.23469	2.54154	-5.77623	0.00352551	0.11793
Interferon_Pathway_Gene_Expression_via_HIST1H3B_CREB3	Qiagen 1.123	7.94231	13.3864	10.3394	1.70399	-0.750909	-0.953077	0.00415194	0.118117
EGF_Pathway_Actin_Cytoskeletal_Rearrangement	Qiagen 1.123	-5.68736	-9.47301	-8.53993	1.05749	-0.462098	-0.595396	0.00326428	0.118291
pyrimidine_deoxyribonucleosides_salvage	Metabolism 1.123	-24.2602	-18.715	-29.8053	3.46574	0.415888	-3.88162	0.00322946	0.11844
biocarta_melanocyte_development_and_pigmentation_Main_Pathway	Biocarta 1.123	-5.91101	-4.78464	-6.95073	0.558369	0.84718	-1.40555	0.00338531	0.118447
NCI_Glucocorticoid_receptor_regulatory_network_Pathway_(apoptosis)	NCI 1.123	4.31697	5.6303	3.9704	-0.826912	-0.115525	0.942437	0.00300016	0.118604
NCI_Glucocorticoid_receptor_regulatory_network_Pathway_(MAPKKK_cascade)	NCI 1.123	4.31697	5.6303	3.9704	-0.826912	-0.115525	0.942437	0.00300016	0.118604
NCI_Glucocorticoid_receptor_regulatory_network_Pathway_(histone_acetylation)	NCI 1.123	4.31697	5.6303	3.9704	-0.826912	-0.115525	0.942437	0.00300016	0.118604
NCI_Integrin_linked_kinase_signaling_Pathway_(substrate_adhesion_dependent_cell_spreading)	NCI 1.123	-8.37424	-6.64908	-7.12658	1.94595	-1.70463	-0.241318	0.00331522	0.118724
NCI_Cellular_roles_of_Anthrax_toxin_Pathway_(macrophage_activation)	NCI 1.123	15.3648	13.8052	11.7257	-3.69678	2.88811	0.808672	0.0035125	0.118801
reactome_Pre_NOTCH_Processing_in_the_Endoplasmic_Reticulum_Main_Pathway	Reactome 1.123	4.60998	6.61515	4.21389	-0.836178	0.739907	0.0962704	0.00413786	0.118827
KEGG_Synaptic_vesicle_cycle_Main_Pathway	KEGG Adjusted 1.123	-17.5597	-18.5499	-19.4411	-4.19189	-0.33007	4.52196	0.00199233	0.118915
NCI_Regulation_of_nuclear_SMAD2_3_signaling_Pathway_(muscle_cell_differentiation)	NCI 1.123	-3.41375	-2.90255	-3.37476	-0.745133	1.00506	-0.25993	0.00411305	0.119239
NADH_repair	Metabolism 1.123	3.81231	3.00364	3.23469	0.924196	-0.693147	-0.231049	0.00338068	0.11966
glutamate_removal_from_folates	Metabolism 1.123	-23.567	-13.1698	-20.7944	1.38629	-2.07944	0.693147	0.00428627	0.119701
reactome_Striated_Muscle_Contraction_Main_Pathway	Reactome 1.123	6.98116	8.37863	7.43767	2.34527	-0.606193	-1.73908	0.00409422	0.119835
reactome_STING_mediated_induction_of_host_immune_responses_Main_Pathway	Reactome 1.123	16.4276	17.1207	11.1597	1.52492	-0.0693147	-1.45561	0.00197206	0.120059
NCI_Caspase_Cascade_in_Apoptosis_Pathway_(actin_filament_polymerization)	NCI 1.123	12.4766	9.81959	7.27805	-1.50182	0.231049	1.27077	0.00444345	0.120767
NCI_Thromboxane_A2_receptor_signaling_Main_Pathway	NCI 1.123	6.43415	7.7486	6.99205	-2.22596	0.584667	1.64129	0.00437246	0.120998
KEGG_Riboflavin_metabolism_Main_Pathway	KEGG Adjusted 1.123	8.4718	15.1722	11.2444	-1.00121	0.84718	0.154033	0.00449203	0.121007
NCI_PDGFR_beta_signaling_Pathway_(chemotaxis)	NCI 1.123	10.4962	9.52252	9.04392	-1.98042	-0.825175	2.8056	0.00298813	0.121278
reactome_Activation_of_BID_and_translocation_to_mitochondria_Main_Pathway	Reactome 1.123	9.44413	17.1554	14.4694	0.779791	-1.38629	0.606504	0.00442247	0.121279
NCI_Glucocorticoid_receptor_regulatory_network_Main_Pathway	NCI 1.123	4.35472	5.23931	4.40754	-1.31588	-0.0220047	1.33788	0.00466417	0.121348
reactome_IRS_activation_Main_Pathway	Reactome 1.123	-4.41304	-3.85852	-5.52207	-0.462098	1.27077	-0.808672	0.00471061	0.121518
reactome_Rap1_signalling_Main_Pathway	Reactome 1.123	3.304	4.36683	4.48235	-0.0693147	1.08593	-1.01662	0.00476821	0.12197
reactome_Acetylcholine_regulates_insulin_secretion_Main_Pathway	Reactome 1.123	21.5684	30.6833	23.8905	-4.04336	5.45276	-1.4094	0.00297601	0.122418
reactome_RNA_Polymerase_I_Promoter_Opening_Main_Pathway	Reactome 1.123	-16.7431	-24.6306	-20.0415	-4.70862	5.00739	-0.29877	0.00482811	0.122473
NCI_amb2_Integrin_signaling_Pathway_(dendritic_cell_antigen_processing_and_presentation)	NCI 1.123	19.7712	17.9888	13.4339	4.62098	-2.60755	-2.01343	0.00464891	0.122522
NCI_amb2_Integrin_signaling_Pathway_(phagocytosis_triggered_by_activation_of_immune_response_cell_surface_activating_receptor)	NCI 1.123	19.7712	17.9888	13.4339	4.62098	-2.60755	-2.01343	0.00464891	0.122522
KEGG_Alanine_aspartate_and_glutamate_metabolism_Main_Pathway	KEGG Adjusted 1.123	4.68061	6.69297	5.80977	-1.55772	1.30431	0.253409	0.00492016	0.122762
flavin_biosynthesis	Metabolism 1.123	16.289	22.1807	21.141	5.89175	-3.46574	-2.42602	0.00462066	0.12338
NCI_Fanconi_anemia_Main_Pathway	NCI 1.123	-5.70691	-5.34493	-7.88647	1.35549	-1.394	0.0385082	0.00491862	0.123738
KEGG_Fructose_and_mannose_metabolism_Main_Pathway	KEGG Adjusted 1.123	3.503	6.51037	4.65452	0.0596256	0.0260862	-0.0857117	0.00507677	0.124626
L-dopa_degradation	Metabolism 1.123	-25.1843	-30.7295	-36.9678	-7.85567	0.462098	7.39357	0.00512581	0.124824
Akt_Signaling_Pathway_ERK_mediated_apoptosis	Qiagen 1.123	1.3649	2.25701	1.49968	-0.0278115	-0.207516	0.235328	0.00505897	0.125199
NCI_Osteopontin_mediated_events_Pathway_(bone_resorption)	NCI 1.123	-7.96069	-10.3552	-12.6552	-1.28127	2.56254	-1.28127	0.00520636	0.125779
NCI_Thromboxane_A2_receptor_signaling_Pathway_(muscle_contraction)	NCI 1.123	11.0056	11.7681	10.6822	-1.91001	4.02796	-2.11795	0.00545038	0.130125
NCI_Thromboxane_A2_receptor_signaling_Pathway_(chemotaxis)	NCI 1.123	11.0056	11.7681	10.6822	-1.91001	4.02796	-2.11795	0.00545038	0.130125
reactome_Activation_of_PPARGC1A_PGC_1alpha_by_phosphorylation_Main_Pathway	Reactome 1.123	-8.89539	-6.22677	-7.26649	0.843329	1.39785	-2.24118	0.00555609	0.131106
reactome_MyD88_Mal_cascade_initiated_on_plasma_membrane_Main_Pathway	Reactome 1.123	-11.9279	-10.2817	-10.3683	-2.22385	3.87007	-1.64622	0.00572824	0.132097
reactome_Acyl_chain_remodelling_of_PG_Main_Pathway	Reactome 1.123	-5.83399	-5.31413	-7.80946	-1.53648	1.54803	-0.0115525	0.00570125	0.132478
NCI_Fc_epsilon_receptor_I_signaling_in_mast_cells_Main_Pathway	NCI 1.123	2.35276	3.15157	4.40684	-0.250773	0.12116	0.129613	0.00566	0.132531
reactome_Glycosphingolipid_metabolism_Main_Pathway	Reactome 1.123	-8.04463	-6.29196	-8.00502	-0.0214546	2.22385	-2.20239	0.00604376	0.135274
NCI_ErbB1_downstream_signaling_Pathway_(cell_migration)	NCI 1.123	10.1001	7.57511	8.04546	-1.80713	2.89637	-1.08923	0.00661393	0.136033
NCI_Urokinase_type_plasminogen_activator_uPA_and_uPAR_mediated_signaling_Pathway_(cell_adhesion)	NCI 1.123	36.7368	33.7332	24.0291	8.54882	-1.38629	-7.16252	0.00622105	0.136237
reactome_Binding_and_entry_of_HIV_virion_Main_Pathway	Reactome 1.123	-10.5416	-17.6464	-15.4803	2.88811	-3.26357	0.375455	0.00618279	0.13638
reactome_PRC2_methylates_histones_and_DNA_Main_Pathway	Reactome 1.123	13.5096	19.7785	15.1099	3.90745	-4.37974	0.472291	0.00614611	0.13656
NCI_Arf6_downstream_Pathway_(cortical_actin_cytoskeleton_organization)	NCI 1.123	-11.1674	-7.86667	-11.8605	-1.56233	2.99264	-1.4303	0.00603835	0.13666
NCI_Arf6_downstream_Pathway_(lamellipodium_assembly)	NCI 1.123	-11.1674	-7.86667	-11.8605	-1.56233	2.99264	-1.4303	0.00603835	0.13666
reactome_Establishment_of_Sister_Chromatid_Cohesion_Main_Pathway	Reactome 1.123	-7.81366	-5.83924	-5.1986	0.787667	-1.75387	0.966205	0.00597318	0.13671
NCI_Fanconi_anemia_Pathway_(regulation_of_double_strand_break_repair_via_homologous_recombination)	NCI 1.123	-4.79271	-4.67094	-7.43416	0.996009	-1.10217	0.106158	0.00660566	0.136787
proline_biosynthesis	Metabolism 1.123	15.0182	15.2492	18.4839	-5.54518	0.924196	4.62098	0.00689088	0.137097
reactome_Electric_Transmission_Across_Gap_Junctions_Main_Pathway	Reactome 1.123	-8.61813	-8.4795	-8.61813	2.54154	-3.14227	0.600728	0.00680566	0.137195
NCI_amb2_Integrin_signaling_Pathway_(leukocyte_adhesion)	NCI 1.123	14.3347	12.7751	8.77024	3.09991	-1.92541	-1.1745	0.00631014	0.137201
reactome_Packaging_Of_Telomere_Ends_Main_Pathway	Reactome 1.123	13.0928	22.9586	18.5917	3.90858	-3.01134	-0.897241	0.00658175	0.137225
biocarta_the_co_stimulatory_signal_during_t_cell_activation_Main_Pathway	Biocarta 1.123	10.757	14.6584	8.18244	-1.34339	2.06294	-0.719553	0.00652032	0.137355
biocarta_the_co_stimulatory_signal_during_t_cell_activation_Pathway_(T_cell_activation)	Biocarta 1.123	10.757	14.6584	8.18244	-1.34339	2.06294	-0.719553	0.00652032	0.137355
purine_nucleotides_degradation	Metabolism 1.123	8.91289	5.59419	5.27912	-0.938199	-0.119025	1.05722	0.00708606	0.137388
reactome_EGFR_Transactivation_by_Gastrin_Main_Pathway	Reactome 1.123	33.6754	32.5924	35.9281	-8.47661	-4.14444	12.6211	0.0063641	0.137392
biocarta_sprouty_regulation_of_tyrosine_kinase_signals_Main_Pathway	Biocarta 1.123	5.08916	5.07092	3.26509	-1.14917	0.109444	1.03972	0.00695615	0.137497
NCI_Reelin_signaling_Pathway_(long_term_memory)	NCI 1.123	-10.8758	-12.9057	-13.6979	-4.29091	0.759161	3.53175	0.00687769	0.137735
KEGG_Transcriptional_misregulation_in_cancer_Main_Pathway	KEGG Adjusted 1.123	2.98815	5.52904	4.07272	0.209751	0.479846	-0.689598	0.00679488	0.137891
NCI_Ephrin_A_reverse_signaling_Main_Pathway	NCI 1.123	-24.4912	-27.7259	-27.2638	-9.47301	1.38629	8.08672	0.00707928	0.138581
NCI_Ephrin_A_reverse_signaling_Pathway_(beta_integrin_mediated_adhesion)	NCI 1.123	-24.4912	-27.7259	-27.2638	-9.47301	1.38629	8.08672	0.00707928	0.138581
MAPK_Signaling_Pathway_Cell_Survival	Qiagen 1.123	-11.899	-13.112	-12.159	-1.93504	4.73651	-2.80147	0.00678421	0.138598
putrescine_biosynthesis_II	Metabolism 1.123	23.4515	18.5994	15.1337	-1.84839	-3.58126	5.42965	0.00651797	0.138746
reactome_Gap_junction_degradation_Main_Pathway	Reactome 1.123	-10.1405	-8.21508	-8.56165	1.98959	1.21943	-3.20901	0.00650742	0.139497
reactome_Organic_anion_transporters_Main_Pathway	Reactome 1.123	-7.06144	-4.72207	-5.80511	-1.21301	-0.649825	1.86283	0.00725982	0.139866
reactome_Generation_of_second_messenger_molecules_Main_Pathway	Reactome 1.123	8.72565	7.96533	4.1896	-0.715037	0.58629	0.128747	0.0087194	0.142698
NCI_EGFR_dependent_Endothelin_signaling_events_Main_Pathway	NCI 1.123	12.2745	11.5813	11.1481	-2.36825	-2.4549	4.82315	0.00868662	0.14293
KEGG_Regulation_of_lipolysis_in_adipocytes_Main_Pathway	KEGG Adjusted 1.123	3.92302	6.09633	4.85083	-1.26836	1.5295	-0.261134	0.00863996	0.142935
NCI_RhoA_signaling_Pathway_(actin_cytoskeleton_organization)	NCI 1.123	-44.4769	-27.4948	-34.4263	-5.31413	-5.6607	10.9748	0.00860129	0.143073
BRCA1_Pathway_Transciption_Coupled_Repair	Qiagen 1.123	5.71846	7.1914	5.28525	-2.16608	0.51986	1.64622	0.00879055	0.143093
ATM_Pathway_Cell_Cycle_Checkpoint_Control	Qiagen 1.123	10.2239	13.3431	14.2962	-3.37909	4.41881	-1.03972	0.00850858	0.143095
reactome_Interaction_With_The_Zona_Pellucida_Main_Pathway	Reactome 1.123	-3.67368	-4.99066	-6.93147	1.11022e-14	0.901091	-0.901091	0.00855687	0.143116
chondroitin_sulfate_degradation_metazoa	Metabolism 1.123	-3.15217	-4.29091	-5.01707	1.27077	-0.99021	-0.28056	0.00847691	0.143354
reactome_Signaling_by_FGFR_Main_Pathway	Reactome 1.123	-27.4948	-25.4154	-19.5236	8.20224	-5.6607	-2.54154	0.0074962	0.143512
NCI_Thromboxane_A2_receptor_signaling_Pathway_(platelet_activation)	NCI 1.123	8.75387	13.0774	9.11777	-2.84768	2.74082	0.10686	0.00833249	0.144114
reactome_Apoptotic_cleavage_of_cell_adhesion_proteins_Main_Pathway	Reactome 1.123	-18.4531	-9.83499	-12.4458	-2.25658	1.20916	1.04742	0.00824121	0.144174
NCI_IL4_mediated_signaling_events_Pathway_(T_helper_2_cell_differentiation)	NCI 1.123	41.8199	53.95	56.376	2.31049	15.1337	-17.4442	0.00843427	0.144235
NCI_IL4_mediated_signaling_events_Pathway_(T_helper_1_cell_differentiation)	NCI 1.123	41.8199	53.95	56.376	2.31049	15.1337	-17.4442	0.00843427	0.144235
NCI_IL4_mediated_signaling_events_Pathway_(T_cell_proliferation)	NCI 1.123	41.8199	53.95	56.376	2.31049	15.1337	-17.4442	0.00843427	0.144235
NCI_Signaling_events_mediated_by_VEGFR1_and_VEGFR2_Pathway_(cell_proliferation)	NCI 1.123	5.58018	7.11351	5.48566	-2.25448	1.28477	0.969706	0.00830349	0.144433
reactome_Pyrimidine_salvage_reactions_Main_Pathway	Reactome 1.123	-14.2224	-14.9155	-18.6893	3.95351	2.18213	-6.13564	0.00944094	0.145143
PTEN_Pathway_Senescence_Ets2_p16	Qiagen 1.123	-6.65047	-3.85914	-4.98317	-1.12402	1.23642	-0.112402	0.0082256	0.145152
PTEN_Pathway_Proliferation_CyclinA2_Geminin_AuroraA_PLK1	Qiagen 1.123	-6.65047	-3.85914	-4.98317	-1.12402	1.23642	-0.112402	0.0082256	0.145152
biocarta_vegf_hypoxia_and_angiogenesis_Main_Pathway	Biocarta 1.123	6.04578	7.56044	6.62341	-2.05377	-0.333738	2.38751	0.00783954	0.14551
KEGG_Central_carbon_metabolism_in_cancer_Main_Pathway	KEGG Adjusted 1.123	3.07088	4.70547	2.72431	-0.0844881	0.763841	-0.679353	0.00913054	0.145515
reactome_Vitamin_B2_riboflavin_metabolism_Main_Pathway	Reactome 1.123	15.5727	18.6226	16.6817	4.34372	2.54154	-6.88526	0.00918026	0.145545
tetrahydrobiopterin_ide_novoi_biosynthesis	Metabolism 1.123	-18.6765	-16.1349	-12.4381	2.23347	-5.27562	3.04215	0.00799093	0.145655
reactome_SIRT1_negatively_regulates_rRNA_Expression_Main_Pathway	Reactome 1.123	14.8993	22.8603	17.5903	3.68659	-5.83399	2.1474	0.00803904	0.14566
KEGG_Amino_sugar_and_nucleotide_sugar_metabolism_Main_Pathway	KEGG Adjusted 1.123	3.44424	7.05506	5.17174	-0.631355	0.814045	-0.18269	0.00976343	0.145686
adenosine_nucleotides_degradation	Metabolism 1.123	10.3394	6.00728	6.00728	-0.837553	1.41518	-0.577623	0.00981756	0.145779
NCI_Syndecan_2_mediated_signaling_events_Pathway_(positive_regulation_of_cell_cell_adhesion)	NCI 1.123	-8.53231	-11.2059	-12.8892	-3.53175	1.32028	2.21147	0.00766565	0.145839
NCI_Signaling_events_mediated_by_TCPTP_Pathway_(G1_S_transition_of_mitotic_cell_cycle)	NCI 1.123	-12.578	-9.44058	-10.7174	-1.52411	-2.52127	4.04539	0.00817179	0.145894
NCI_Signaling_events_mediated_by_TCPTP_Pathway_(MAPKKK_cascade)	NCI 1.123	-12.578	-9.44058	-10.7174	-1.52411	-2.52127	4.04539	0.00817179	0.145894
Glucocorticoid_Receptor_Signaling_Pathway_Histone_Deacetylation	Qiagen 1.123	-33.6176	-20.1013	-20.4478	-4.44089e-14	4.15888	-4.15888	0.0081007	0.145908
NCI_FAS_CD95_signaling_Pathway_(release_of_cytochrome_c_from_mitochondria)	NCI 1.123	6.66542	12.1686	10.2992	-1.29528	-0.959204	2.25448	0.00790944	0.145917
reactome_Tachykinin_receptors_bind_tachykinins_Main_Pathway	Reactome 1.123	-7.35506	-4.12037	-6.08429	0.154033	1.30928	-1.46331	0.00910905	0.145937
biocarta_agrin_in_postsynaptic_differentiation_Main_Pathway	Biocarta 1.123	7.62014	8.12791	6.67714	-3.08603	1.86809	1.21793	0.00974336	0.146102
reactome_G_alpha_z_signalling_events_Main_Pathway	Reactome 1.123	4.20509	6.95458	3.87238	0.434372	0.0554518	-0.489824	0.00777701	0.146131
ILK_Signaling_Pathway_Induced_Cell_Proliferation	Qiagen 1.123	6.64908	8.72852	10.7309	-2.55438	0.0641803	2.4902	0.0096974	0.146133
reactome_DNA_Damage_Telomere_Stress_Induced_Senescence_Main_Pathway	Reactome 1.123	10.6443	18.9717	15.1401	3.12558	-3.28603	0.160451	0.00797294	0.146203
reactome_PD_1_signaling_Main_Pathway	Reactome 1.123	10.5779	11.2228	5.95458	-1.53227	1.48374	0.0485339	0.00783125	0.146247
biocarta_role_of_mef2d_in_t_cell_apoptosis_Main_Pathway	Biocarta 1.123	-6.70042	-10.4516	-6.84993	-0.788285	-1.49502	2.28331	0.00903512	0.146292
pyrimidine_ribonucleosides_salvage_I	Metabolism 1.123	-6.5849	-7.62462	-12.3034	1.38629	-0.346574	-1.03972	0.00966731	0.146405
reactome_Axonal_growth_inhibition_RHOA_activation__Main_Pathway	Reactome 1.123	6.83905	5.6607	6.63111	0.739357	1.84839	-2.58775	0.00991042	0.146443
reactome_Formation_of_Senescence_Associated_Heterochromatin_Foci_SAHF__Main_Pathway	Reactome 1.123	10.3125	9.82729	8.45254	-2.27968	-1.36704	3.64672	0.00775058	0.146539
Akt_Signaling_Pathway_Neuroprotection	Qiagen 1.123	2.18341	4.3495	3.58704	-0.121301	-0.537189	0.65849	0.00962826	0.146542
PPAR_Pathway_Adipocyte_Differentiation_Glucose_Homeostasis_and_Macrophage_Function	Qiagen 1.123	-19.2926	-17.2825	-13.2622	6.14591	-3.21158	-2.93432	0.00943731	0.146567
PPAR_Pathway_Fatty_Acid_Metabolism_Lipid_Homeostasis_and_Skin_Proliferation	Qiagen 1.123	-19.2926	-17.2825	-13.2622	6.14591	-3.21158	-2.93432	0.00943731	0.146567
PPAR_Pathway_Peroxisome_Proliferation_Hepatocarcinogenesis_Fatty_Acid_Metbolism_and_Lipid_Homeostasis	Qiagen 1.123	-19.2926	-17.2825	-13.2622	6.14591	-3.21158	-2.93432	0.00943731	0.146567
KEGG_Glyoxylate_and_dicarboxylate_metabolism_Main_Pathway	KEGG Adjusted 1.123	-2.5271	-2.39713	-4.23831	-0.101084	-0.382675	0.483759	0.0091089	0.146706
biocarta_control_of_skeletal_myogenesis_by_hdac_and_calcium_calmodulin_dependent_kinase_camk__Main_Pathway	Biocarta 1.123	-4.30906	-4.89824	-5.10618	-0.600728	1.92926	-1.32853	0.00932617	0.147092
reactome_Nef_mediated_downregulation_of_MHC_class_I_complex_cell_surface_expression_Main_Pathway	Reactome 1.123	-9.01091	-7.50909	-11.0904	-2.98053	0.138629	2.8419	0.00962094	0.147167
reactome_Toll_Like_Receptor_4_TLR4_Cascade_Main_Pathway	Reactome 1.123	-12.9503	-7.85567	-8.79142	2.88811	-0.993511	-1.8946	0.0100482	0.147762
NCI_EPHA_forward_signaling_Main_Pathway	NCI 1.123	4.61209	8.74432	6.25165	-0.106638	-1.17302	1.27966	0.00942114	0.147825
NCI_IL27_mediated_signaling_events_Pathway_(positive_regulation_of_mast_cell_cytokine_production)	NCI 1.123	8.36728	7.5256	4.20839	-0.742658	-0.742658	1.48532	0.0103721	0.148229
biocarta_d4gdi_signaling_Main_Pathway	Biocarta 1.123	13.6949	25.7935	16.1524	-3.35021	1.18675	2.16346	0.0103106	0.148394
biocarta_d4gdi_signaling_Pathway_(apoptosis)	Biocarta 1.123	13.6949	25.7935	16.1524	-3.35021	1.18675	2.16346	0.0103106	0.148394
reactome_Ras_activation_uopn_Ca2_infux_through_NMDA_receptor_Main_Pathway	Reactome 1.123	-1.97751	-1.12127	-1.75325	-0.06116	0.448507	-0.387347	0.0102072	0.148663
NCI_PAR1_mediated_thrombin_signaling_events_Pathway_(MAPKKK_cascade)	NCI 1.123	4.48768	7.42023	6.24721	-2.09721	1.3152	0.782012	0.0112473	0.148855
reactome_Pyruvate_metabolism_Main_Pathway	Reactome 1.123	-12.5055	-7.91343	-11.0759	-3.6679	1.35741	2.31049	0.0102694	0.148857
NCI_Posttranslational_regulation_of_adherens_junction_stability_and_dissassembly_Pathway_(axonogenesis)	NCI 1.123	-6.9448	-4.16333	-5.39411	-1.09304	1.76841	-0.675374	0.010201	0.149287
NCI_TRAIL_signaling_Main_Pathway	NCI 1.123	-2.09768	-3.74847	-2.51722	-0.702268	0.51074	0.191528	0.0105029	0.149397
reactome_Synthesis_of_Lipoxins_LX__Main_Pathway	Reactome 1.123	-15.2685	-16.4237	-17.4057	2.23347	4.89054	-7.12401	0.0114356	0.149399
reactome_ARMS_mediated_activation_Main_Pathway	Reactome 1.123	-11.3214	-10.6283	-12.7077	-2.03323	5.03687	-3.00364	0.0114052	0.149644
KEGG_Mineral_absorption_Main_Pathway	KEGG Adjusted 1.123	-26.6862	-38.4697	-30.1519	12.1301	-8.66434	-3.46574	0.0113584	0.149675
biocarta_activation_of_pkc_through_g_protein_coupled_receptors_Pathway_(secretion)	Biocarta 1.123	5.60294	10.2817	12.3611	0.750909	0.924196	-1.67511	0.0122148	0.149927
reactome_Proton_coupled_monocarboxylate_transport_Main_Pathway	Reactome 1.123	10.6283	8.89539	13.7474	-0.635385	-3.23469	3.87007	0.0115953	0.150196
NCI_IL4_mediated_signaling_events_Main_Pathway	NCI 1.123	4.84314	6.57601	4.33661	0.017773	1.72398	-1.74175	0.0122004	0.150356
reactome_Methionine_salvage_Main_Pathway	Reactome 1.123	-8.37553	-6.87371	-9.47301	-0.231049	-2.88811	3.11916	0.0121533	0.150385
reactome_Ligand_gated_ion_channel_transport_Main_Pathway	Reactome 1.123	-5.18083	-4.27441	-5.9273	1.59068	0.417666	-2.00835	0.0115938	0.150819
reactome_Meiotic_synapsis_Main_Pathway	Reactome 1.123	5.70777	11.1973	8.30279	2.13079	-1.28788	-0.842901	0.0117924	0.150824
KEGG_Salmonella_infection_Main_Pathway	KEGG Adjusted 1.123	3.66703	3.11041	2.15471	0.537364	-1.02747	0.490104	0.0117451	0.150853
KEGG_Prolactin_signaling_Main_Pathway	KEGG Adjusted 1.123	6.74263	9.5952	7.66239	-3.22802	1.97725	1.25078	0.0119939	0.150865
reactome_Intrinsic_Pathway_Main_Pathway	Reactome 1.123	-6.1749	-4.63231	-5.07402	1.99336	-0.0860771	-1.90729	0.0121455	0.150902
reactome_Synthesis_of_PE_Main_Pathway	Reactome 1.123	-4.63748	-8.20224	-9.73707	0.264056	1.30378	-1.56783	0.0121102	0.15108
KEGG_HIF_1_signaling_Main_Pathway	KEGG Adjusted 1.123	4.48722	5.80784	4.50181	-2.04296	0.758814	1.28415	0.0117151	0.151105
reactome_IRF3_mediated_induction_of_type_I_IFN_Main_Pathway	Reactome 1.123	7.09513	11.1385	7.73052	-2.9555	2.21422	0.741282	0.0120629	0.151109
NCI_Signaling_events_mediated_by_focal_adhesion_kinase_Pathway_(cell_migration)	NCI 1.123	4.92263	4.78785	5.32696	-2.11474	0.340156	1.77459	0.0119693	0.151181
NCI_PDGFR_beta_signaling_Pathway_(ruffle_organization)	NCI 1.123	5.90887	7.12829	6.43514	-2.28054	-0.380803	2.66134	0.0118755	0.151252
JAK-STAT_Pathway_Gene_Expression_via_MYC	Qiagen 1.123	-9.08023	-9.01091	-11.1597	1.94081	-4.29751	2.3567	0.0125912	0.151493
NCI_Cellular_roles_of_Anthrax_toxin_Pathway_(inflammatory_response)	NCI 1.123	36.1592	23.336	24.3757	-7.50909	-1.27077	8.77986	0.0112245	0.151518
NCI_Cellular_roles_of_Anthrax_toxin_Pathway_(necrosis)	NCI 1.123	36.1592	23.336	24.3757	-7.50909	-1.27077	8.77986	0.0112245	0.151518
NCI_Cellular_roles_of_Anthrax_toxin_Pathway_(apoptosis)	NCI 1.123	36.1592	23.336	24.3757	-7.50909	-1.27077	8.77986	0.0112245	0.151518
NCI_Cellular_roles_of_Anthrax_toxin_Pathway_(negative_regulation_of_myeloid_dendritic_cell_antigen_processing_and_presentation)	NCI 1.123	36.1592	23.336	24.3757	-7.50909	-1.27077	8.77986	0.0112245	0.151518
NCI_Cellular_roles_of_Anthrax_toxin_Pathway_(platelet_activation)	NCI 1.123	36.1592	23.336	24.3757	-7.50909	-1.27077	8.77986	0.0112245	0.151518
NCI_Cellular_roles_of_Anthrax_toxin_Pathway_(negative_regulation_of_macrophage_activation)	NCI 1.123	36.1592	23.336	24.3757	-7.50909	-1.27077	8.77986	0.0112245	0.151518
NCI_Cellular_roles_of_Anthrax_toxin_Pathway_(negative_regulation_of_phagocytosis)	NCI 1.123	36.1592	23.336	24.3757	-7.50909	-1.27077	8.77986	0.0112245	0.151518
NCI_Cellular_roles_of_Anthrax_toxin_Pathway_(regulation_of_endothelial_cell_proliferation)	NCI 1.123	36.1592	23.336	24.3757	-7.50909	-1.27077	8.77986	0.0112245	0.151518
phosphatidylcholine_biosynthesis	Metabolism 1.123	-9.20345	-11.8028	-15.384	2.06019	2.17571	-4.2359	0.0119469	0.151527
reactome_Senescence_Associated_Secretory_Phenotype_SASP__Main_Pathway	Reactome 1.123	4.60638	7.67146	4.77583	-0.944349	-0.795164	1.73951	0.0126457	0.15155
NCI_Signaling_events_mediated_by_TCPTP_Pathway_(regulation_of_gluconeogenesis)	NCI 1.123	-12.9297	-10.2386	-10.5648	-1.83933	-3.07612	4.91546	0.0127992	0.151599
biocarta_visceral_fat_deposits_and_the_metabolic_syndrome_Main_Pathway	Biocarta 1.123	-16.7511	-10.1662	-12.2456	2.31049	2.31049	-4.62098	0.0124099	0.15171
EGF_Pathway_Cytoskeleton_Regulation	Qiagen 1.123	-3.46146	-4.33431	-3.08921	-1.22798	1.39057	-0.16259	0.0127112	0.151737
reactome_Biosynthesis_of_the_N_glycan_precursor_dolichol_lipid_linked_oligosaccharide_LLO_and_transfer_to_a_nascent_protein_Main_Pathway	Reactome 1.123	-10.6591	-6.96228	-10.428	-1.69436	-1.92541	3.61977	0.0125627	0.151749
GDP-mannose_biosynthesis	Metabolism 1.123	7.37432	13.6126	13.7859	2.75333	-3.08065	0.32732	0.0127775	0.151933
NCI_EPHA_forward_signaling_Pathway_(regulation_of_stress_fiber_assembly)	NCI 1.123	7.047	11.602	6.99749	2.04643	0.264056	-2.31049	0.012523	0.152176
NCI_EPHA_forward_signaling_Pathway_(cell_cell_adhesion)	NCI 1.123	7.047	11.602	6.99749	2.04643	0.264056	-2.31049	0.012523	0.152176
NCI_AlphaE_beta7_integrin_cell_surface_interactions_Main_Pathway	NCI 1.123	-13.6319	-12.2456	-14.325	1.84839	4.15888	-6.00728	0.0129301	0.152555
NCI_Aurora_A_signaling_Pathway_(proteasomal_ubiquitin_dependent_protein_catabolic_process)	NCI 1.123	-15.6574	-8.03281	-9.71946	1.53263	-2.39521	0.862583	0.0130023	0.152814
reactome_Synthesis_of_UDP_N_acetyl_glucosamine_Main_Pathway	Reactome 1.123	18.3453	26.9403	25.4154	-9.65785	3.51195	6.14591	0.0132729	0.15304
dopamine_degradation	Metabolism 1.123	-22.3193	-13.0312	-16.4969	-4.64409	5.75312	-1.10904	0.0133248	0.153059
reactome_Plasmalogen_biosynthesis_Main_Pathway	Reactome 1.123	-14.1518	-8.43329	-8.77986	-2.19497	3.17692	-0.981959	0.0132349	0.153183
pyrimidine_deoxyribonucleosides_degradation	Metabolism 1.123	-20.159	-26.7439	-29.6898	5.31413	5.31413	-10.6283	0.0132138	0.153522
NCI_CD40_CD40L_signaling_Pathway_(plasma_cell_differentiation)	NCI 1.123	-19.8702	-11.0904	-11.668	-3.46574	2.65706	0.808672	0.0134541	0.153674
NCI_CD40_CD40L_signaling_Pathway_(B_cell_affinity_maturation)	NCI 1.123	-19.8702	-11.0904	-11.668	-3.46574	2.65706	0.808672	0.0134541	0.153674
cAMP_Pathway_Lipolysis	Qiagen 1.123	-12.4189	-7.42245	-8.02895	3.03252	-1.64622	-1.38629	0.013179	0.153704
NCI_Class_I_PI3K_signaling_events_Pathway_(actin_cytoskeleton_reorganization)	NCI 1.123	11.6776	19.0134	17.9448	-5.39114	0.211795	5.17935	0.0131684	0.154171
biocarta_the_prc2_complex_sets_long_term_gene_silencing_through_modification_of_histone_tails_Pathway_(histone_methylation)	Biocarta 1.123	-7.64387	-9.23234	-10.9508	3.66309	-1.40555	-2.25754	0.0111668	0.154509
biocarta_the_prc2_complex_sets_long_term_gene_silencing_through_modification_of_histone_tails_Main_Pathway	Biocarta 1.123	-7.64387	-9.23234	-10.9508	3.66309	-1.40555	-2.25754	0.0111668	0.154509
biocarta_the_prc2_complex_sets_long_term_gene_silencing_through_modification_of_histone_tails_Pathway_(histone_deacetylation)	Biocarta 1.123	-7.64387	-9.23234	-10.9508	3.66309	-1.40555	-2.25754	0.0111668	0.154509
NCI_Fanconi_anemia_Pathway_(Sister_Chromatid_Exchange_Process)	NCI 1.123	-5.93796	-6.89681	-9.77338	2.65706	-1.91771	-0.739357	0.0136184	0.154681
NCI_Signaling_events_mediated_by_TCPTP_Pathway_(positive_regulation_of_S_phase_of_mitotic_cell_cycle)	NCI 1.123	-10.6115	-7.53756	-8.35125	-0.425264	-2.78598	3.21125	0.0109909	0.15489
reactome_HATs_acetylate_histones_Main_Pathway	Reactome 1.123	6.32217	10.9051	7.88248	-0.534727	-1.94296	2.47768	0.011094	0.154909
NCI_Direct_p53_effectors_Main_Pathway	NCI 1.123	18.555	30.1252	18.2618	5.75845	-0.879764	-4.87869	0.0110472	0.154966
NCI_Aurora_A_signaling_Pathway_(negative_regulation_of_DNA_binding)	NCI 1.123	-11.967	-8.33815	-5.78982	0.917401	0.55044	-1.46784	0.0109513	0.15505
NCI_Class_I_PI3K_signaling_events_mediated_by_Akt_Pathway_(negative_regulation_of_cell_cycle)	NCI 1.123	6.6908	4.30088	6.10595	-2.30568	1.15284	1.15284	0.0137592	0.155699
biocarta_phospholipids_as_signalling_intermediaries_Pathway_(chemotaxis)	Biocarta 1.123	-10.1662	-6.21522	-12.0377	-0.774014	-2.09099	2.86501	0.0139448	0.155773
biocarta_phospholipids_as_signalling_intermediaries_Pathway_(actin_filament_organization)	Biocarta 1.123	-10.1662	-6.21522	-12.0377	-0.774014	-2.09099	2.86501	0.0139448	0.155773
NCI_Class_I_PI3K_signaling_events_Main_Pathway	NCI 1.123	5.4903	7.31848	7.83834	-2.81013	0.594951	2.21518	0.0138231	0.155843
ceramide_ide_novoi_biosynthesis	Metabolism 1.123	-10.9253	-12.9553	-13.2028	2.04643	3.63077	-5.67721	0.0140319	0.155887
reactome_Crosslinking_of_collagen_fibrils_Main_Pathway	Reactome 1.123	-8.88255	-8.18941	-10.808	-1.06539	4.01769	-2.95229	0.0139314	0.156484
NCI_Osteopontin_mediated_events_Main_Pathway	NCI 1.123	-3.87347	-4.18607	-4.58021	-1.94353	1.33193	0.6116	0.0142291	0.157504
reactome_Sperm_Oocyte_Membrane_Binding_Main_Pathway	Reactome 1.123	-6.93147	-10.6745	-9.84269	3.46574	-3.04985	-0.415888	0.0142991	0.157704
reactome_SMAC_mediated_dissociation_of_IAP_caspase_complexes_Main_Pathway	Reactome 1.123	-2.95743	-2.74948	-5.10618	-0.739357	-0.115525	0.854882	0.0151687	0.157858
reactome_SMAC_binds_to_IAPs_Main_Pathway	Reactome 1.123	-2.95743	-2.74948	-5.10618	-0.739357	-0.115525	0.854882	0.0151687	0.157858
p53_Signaling_Pathway_Inhibition_of_IGF1R_mTOR_Pathways	Qiagen 1.123	-27.4948	-14.325	-31.3071	-2.54154	-3.58126	6.1228	0.015264	0.158039
folate_transformations	Metabolism 1.123	6.80054	5.20631	6.19982	-2.67247	0.492905	2.17956	0.0153975	0.158344
KEGG_Basal_cell_carcinoma_Main_Pathway	KEGG Adjusted 1.123	10.3972	6.79284	8.59503	-3.46574	0.693147	2.77259	0.0151436	0.158409
NCI_Plexin_D1_Signaling_Pathway_(focal_adhesion_assembly)	NCI 1.123	-30.8836	-29.2662	-31.1146	-10.7823	-3.38872	14.171	0.0148727	0.158573
NCI_Plexin_D1_Signaling_Pathway_(regulation_of_synapse_organization)	NCI 1.123	-30.8836	-29.2662	-31.1146	-10.7823	-3.38872	14.171	0.0148727	0.158573
reactome_MyD88_independent_cascade_Main_Pathway	Reactome 1.123	-31.9618	-16.7125	-19.9472	6.27683	-2.04093	-4.2359	0.0153724	0.158622
NCI_Degradation_of_beta_catenin_Main_Pathway	NCI 1.123	2.73182	6.33006	4.17927	-0.499474	0.03058	0.468894	0.0151156	0.158661
reactome_Synthesis_of_glycosylphosphatidylinositol_GPI__Main_Pathway	Reactome 1.123	-7.26264	-3.42723	-4.60558	-0.261856	-0.747059	1.00891	0.0150844	0.158882
NCI_Thromboxane_A2_receptor_signaling_Pathway_(MAPKKK_cascade)	NCI 1.123	6.57665	6.99749	5.07483	-1.8649	2.73133	-0.866434	0.0147431	0.159142
NCI_Plexin_D1_Signaling_Pathway_(endothelial_cell_migration)	NCI 1.123	-10.3972	-14.5561	-18.0218	-5.54518	2.54154	3.00364	0.0155838	0.159185
NCI_Endogenous_TLR_signaling_Pathway_(cell_migration)	NCI 1.123	-29.6032	-15.3936	-24.1446	7.30693	-2.1372	-5.16972	0.0145722	0.159274
NCI_Endogenous_TLR_signaling_Pathway_(regulation_of_cell_matrix_adhesion)	NCI 1.123	-29.6032	-15.3936	-24.1446	7.30693	-2.1372	-5.16972	0.0145722	0.159274
reactome_negative_regulation_of_TCF_dependent_signaling_by_DVL_interacting_proteins_Main_Pathway	Reactome 1.123	10.195	7.76902	6.64266	-3.32133	0.924196	2.39713	0.015071	0.159292
NCI_Reelin_signaling_Pathway_(neuron_migration)	NCI 1.123	-9.2564	-10.8593	-11.8124	-3.92783	-0.678707	4.60654	0.0148636	0.159313
NCI_Atypical_NF_kappaB_Pathway_(positive_regulation_of_anti_apoptosis)	NCI 1.123	-2.759	-2.92209	-5.16463	-0.190276	-0.598009	0.788285	0.0146631	0.159409
NCI_Nongenotropic_Androgen_signaling_Pathway_(cell_proliferation)	NCI 1.123	4.29366	7.22028	3.56201	-0.827926	0.885688	-0.0577623	0.0147257	0.15952
biocarta_ctcf_first_multivalent_nuclear_factor_Main_Pathway	Biocarta 1.123	-5.79005	-5.95593	-7.751	0.371258	2.32629	-2.69755	0.0150444	0.159565
reactome_Signaling_by_NODAL_Main_Pathway	Reactome 1.123	-6.75885	-5.38849	-6.85446	-2.91865	1.39957	1.51908	0.014525	0.159618
reactome_FMO_oxidizes_nucleophiles_Main_Pathway	Reactome 1.123	-7.00849	-7.47059	-9.55003	-2.15646	-1.46331	3.61977	0.0155773	0.159654
biocarta_role_of_pi3k_subunit_p85_in_regulation_of_actin_organization_and_cell_migration_Pathway_(filopodium_formation)	Biocarta 1.123	7.0855	7.85567	5.85324	-0.616131	-2.38751	3.00364	0.0148433	0.159657
KEGG_Drug_metabolism_cytochrome_P450_Main_Pathway	KEGG Adjusted 1.123	-4.53037	-3.73869	-5.42739	0.279184	1.65529	-1.93447	0.0167217	0.161079
cAMP_Pathway_eNOS_Signaling_Cardiovascular_Homeostasis	Qiagen 1.123	-11.8413	-7.59574	-7.56686	3.43685	-2.05056	-1.38629	0.015825	0.161108
acetone_degradation_I_to_methylglyoxal	Metabolism 1.123	-5.22748	-4.18776	-6.39717	0.924196	1.35741	-2.28161	0.0159449	0.16125
reactome_Regulation_of_Complement_cascade_Main_Pathway	Reactome 1.123	-24.5255	-16.6876	-19.5325	-0.566197	8.04482	-7.47863	0.0159044	0.161376
reactome_Cohesin_Loading_onto_Chromatin_Main_Pathway	Reactome 1.123	-5.69536	-4.45925	-4.86358	-1.46716	-0.935749	2.40291	0.0167008	0.161388
KEGG_Glycosylphosphatidylinositol_GPI_anchor_biosynthesis_Main_Pathway	KEGG Adjusted 1.123	-6.92645	-2.91825	-5.58536	-0.642919	-0.44703	1.08995	0.0166923	0.161819
NCI_Alpha4_beta1_integrin_signaling_events_Pathway_(lamellipodium_assembly)	NCI 1.123	10.5849	7.1192	6.59934	-0.895315	-2.19497	3.09028	0.0160727	0.162005
NCI_PDGFR_alpha_signaling_Pathway_(Ras_protein_signal_transduction)	NCI 1.123	8.22535	15.2954	12.6615	-2.31049	-2.17186	4.48235	0.0166903	0.162577
NCI_PDGFR_alpha_signaling_Pathway_(positive_regulation_of_JUN_kinase_activity)	NCI 1.123	8.22535	15.2954	12.6615	-2.31049	-2.17186	4.48235	0.0166903	0.162577
biocarta_t_cell_receptor_signaling_Pathway_(Pathway_protein_ubiquitination_of_PRKCA)	Biocarta 1.123	3.03252	7.36469	6.06504	0.953077	0.0866434	-1.03972	0.0175483	0.162857
glycolysis	Metabolism 1.123	8.04051	8.4564	7.41667	-2.87656	3.84697	-0.970406	0.0169649	0.162906
reactome_Resolution_of_AP_sites_via_the_multiple_nucleotide_patch_replacement_Main_Pathway	Reactome 1.123	8.85688	10.7053	7.70164	-0.0385082	3.65828	-3.61977	0.0162227	0.162976
reactome_TRAF6_Mediated_Induction_of_proinflammatory_cytokines_Main_Pathway	Reactome 1.123	-2.07944	-1.52492	-3.46574	0.277259	-0.277259	-2.63678e-15	0.017035	0.163065
reactome_Amyloids_Main_Pathway	Reactome 1.123	7.18374	12.6323	8.92368	3.07437	0.266414	-3.34078	0.0175173	0.163066
NCI_Aurora_A_signaling_Pathway_(regulation_of_centrosome_cycle)	NCI 1.123	-15.5279	-7.74014	-8.82064	-0.849445	-1.54259	2.39204	0.0170894	0.163072
biocarta_west_nile_virus_Pathway_(apoptosis)	Biocarta 1.123	-15.7113	-7.27805	-8.54882	-0.231049	1.03972	-0.808672	0.0172352	0.163185
biocarta_west_nile_virus_Main_Pathway	Biocarta 1.123	-15.7113	-7.27805	-8.54882	-0.231049	1.03972	-0.808672	0.0172352	0.163185
NCI_Signaling_events_mediated_by_HDAC_Class_III_Pathway_(muscle_cell_differentiation)	NCI 1.123	-30.46	-18.2721	-22.431	8.4718	-0.308065	-8.16373	0.0166762	0.163223
NCI_Presenilin_action_in_Notch_and_Wnt_signaling_Pathway_(Pathway_degradation_of_CTNNB1)	NCI 1.123	-1.72709	-3.48884	-3.68523	0.410112	-0.866434	0.456322	0.0173745	0.163234
reactome_SHC_mediated_signalling_Main_Pathway	Reactome 1.123	12.4106	23.6	20.8274	-6.1063	0.528112	5.57818	0.0165273	0.163342
NCI_Alpha_synuclein_signaling_Main_Pathway	NCI 1.123	3.19755	4.6086	3.81644	-1.35741	-0.342448	1.69986	0.0171957	0.163574
reactome_G2_M_DNA_replication_checkpoint_Main_Pathway	Reactome 1.123	-25.323	-10.2817	-18.1142	-2.58775	0.184839	2.40291	0.0173602	0.163605
NCI_LPA_receptor_mediated_events_Pathway_(positive_regulation_of_dendritic_cell_cytokine_production)	NCI 1.123	-6.62341	-16.7896	-12.8617	-0.616131	-0.84718	1.46331	0.0166101	0.163628
reactome_N_Glycan_antennae_elongation_Main_Pathway	Reactome 1.123	-8.53598	-5.14726	-9.65272	-1.75854	2.78542	-1.02688	0.016397	0.163647
reactome_N_glycan_trimming_in_the_ER_and_Calnexin_Calreticulin_cycle_Main_Pathway	Reactome 1.123	13.1698	30.2385	18.2818	-1.29965	2.33937	-1.03972	0.0166663	0.163652
iron-sulfur_cluster_biosynthesis	Metabolism 1.123	19.4081	26.3396	15.9424	-4.85203	8.31777	-3.46574	0.0165074	0.163676
NCI_CD40_CD40L_signaling_Pathway_(regulation_of_isotype_switching_to_IgE_isotypes)	NCI 1.123	-14.7101	-6.46937	-10.0891	-2.38751	0.924196	1.46331	0.0175165	0.16381
NCI_CD40_CD40L_signaling_Pathway_(regulation_of_germinal_center_formation)	NCI 1.123	-14.7101	-6.46937	-10.0891	-2.38751	0.924196	1.46331	0.0175165	0.16381
reactome_Translocation_of_ZAP_70_to_Immunological_synapse_Main_Pathway	Reactome 1.123	11.5652	13.9103	6.75503	0.750502	2.48635	-3.23685	0.0164724	0.163863
reactome_Transport_of_nucleotide_sugars_Main_Pathway	Reactome 1.123	-8.63867	-3.6326	-7.52193	0.949868	0.333738	-1.28361	0.0163756	0.163972
KEGG_N_Glycan_biosynthesis_Main_Pathway	KEGG Adjusted 1.123	-7.21594	-2.80737	-5.12159	-0.314276	0.520481	-0.206205	0.0177854	0.164556
NCI_CDC42_signaling_events_Pathway_(retrograde_vesicle_mediated_transport_Golgi_to_ER)	NCI 1.123	5.0466	6.83419	5.08308	-0.49858	-2.0308	2.52938	0.0181059	0.166508
biocarta_polyadenylation_of_mrna_Main_Pathway	Biocarta 1.123	5.08308	13.1842	8.93871	0.317692	-0.332133	0.0144406	0.0180871	0.166839
reactome_Vitamins_B6_activation_to_pyridoxal_phosphate_Main_Pathway	Reactome 1.123	10.3972	28.419	22.8739	-0.231049	0.693147	-0.462098	0.0182994	0.167277
NCI_Aurora_A_signaling_Pathway_(spindle_assembly)	NCI 1.123	-20.9586	-10.1601	-11.7105	-3.00972	0.966758	2.04296	0.0182456	0.167288
cAMP_Pathway_Protein_Retention	Qiagen 1.123	-9.80308	-4.62923	-6.1393	1.80713	-1.11399	-0.693147	0.0184779	0.1679
reactome_Opsins_Main_Pathway	Reactome 1.123	-6.70898	-11.4326	-7.46631	3.29031	-1.12529	-2.16502	0.0184642	0.168278
NCI_Class_I_PI3K_signaling_events_Pathway_(cell_survival)	NCI 1.123	6.50238	12.5922	13.013	-2.85511	-0.577623	3.43273	0.0185969	0.168479
reactome_Transport_of_vitamins_nucleosides_and_related_molecules_Main_Pathway	Reactome 1.123	6.23832	10.6283	8.31777	-1.61734	-1.96392	3.58126	0.0187428	0.169297
NCI_Downstream_signaling_in_naive_CD8_T_cells_Pathway_(Pathway_regulation_of_survival_gene_product_expression_via_IL2RG)	NCI 1.123	-5.05444	-6.6966	-10.3562	0.562347	1.61352	-2.17587	0.018859	0.169341
reactome_CYP2E1_reactions_Main_Pathway	Reactome 1.123	-4.49495	-6.07029	-8.40178	0.98721	1.4283	-2.41551	0.0190424	0.169489
cAMP_Pathway_Regulation_of_Cytoskeleton	Qiagen 1.123	-7.59161	-7.97944	-6.51888	3.20993	-3.30895	0.099021	0.0189362	0.169534
NCI_Signaling_events_mediated_by_Stem_cell_factor_receptor_c_Kit__Pathway_(Pathway_positive_regulation_of_transcription_via_MAPK3)	NCI 1.123	16.4045	14.1518	7.22028	-3.00364	3.23469	-0.231049	0.0188561	0.169817
reactome_Meiotic_recombination_Main_Pathway	Reactome 1.123	8.31559	12.6706	9.2703	4.08477	-3.88642	-0.198353	0.0191363	0.169828
KEGG_Insulin_secretion_Main_Pathway	KEGG Adjusted 1.123	4.16352	7.67311	4.83099	-1.75925	1.65728	0.101975	0.0190375	0.169942
reactome_RNA_Polymerase_I_Chain_Elongation_Main_Pathway	Reactome 1.123	11.0273	15.9356	11.7903	2.74896	-6.08289	3.33393	0.0192342	0.1702
reactome_Circadian_Clock_Main_Pathway	Reactome 1.123	-2.47169	-1.25196	-3.01976	-0.467471	0.510457	-0.0429859	0.0193906	0.171087
reactome_Regulation_of_Commissural_axon_pathfinding_by_Slit_and_Robo_Main_Pathway	Reactome 1.123	37.815	46.8259	37.1219	-12.0916	-8.39478	20.4864	0.0195838	0.172292
NCI_Regulation_of_nuclear_SMAD2_3_signaling_Main_Pathway	NCI 1.123	-2.14565	-0.840424	-2.23179	-0.159437	-0.074314	0.233751	0.0202117	0.173308
Akt_Signaling_Pathway_Proto-Oncogenic_and_RTK-signaling	Qiagen 1.123	1.91257	1.89332	1.8163	0.507024	-0.994795	0.48777	0.0197588	0.173331
biocarta_how_does_salmonella_hijack_a_cell_Pathway_(lamellipodium_assembly)	Biocarta 1.123	6.40636	7.91868	5.90225	-0.0210045	-2.98263	3.00364	0.021169	0.173455
biocarta_how_does_salmonella_hijack_a_cell_Main_Pathway	Biocarta 1.123	6.40636	7.91868	5.90225	-0.0210045	-2.98263	3.00364	0.021169	0.173455
NCI_IL23_mediated_signaling_events_Pathway_(positive_regulation_of_dendritic_cell_antigen_processing_and_presentation)	NCI 1.123	-9.70406	-9.93511	-3.69678	-0.346574	0.808672	-0.462098	0.0201866	0.173582
biocarta_wnt_lrp6_signalling_Main_Pathway	Biocarta 1.123	-5.6376	-2.17186	-4.59788	0.670042	-0.785567	0.115525	0.0204262	0.17368
biocarta_regulation_of_pgc_1a_Main_Pathway	Biocarta 1.123	-5.93376	-5.20911	-6.79494	-1.8799	3.04565	-1.16575	0.0203213	0.173759
NCI_Regulation_of_CDC42_activity_Main_Pathway	NCI 1.123	5.66263	3.71989	4.50353	-1.47294	2.20459	-0.731655	0.0211442	0.173954
pyrimidine_ribonucleosides_degradation	Metabolism 1.123	-12.6692	-13.0158	-18.0988	2.8111	4.19739	-7.00849	0.0207506	0.174008
reactome_TRP_channels_Main_Pathway	Reactome 1.123	-4.51316	-7.95579	-9.45761	2.31203	-0.164815	-2.14722	0.0200077	0.17401
reactome_Activation_of_NOXA_and_translocation_to_mitochondria_Main_Pathway	Reactome 1.123	-8.62583	-13.7089	-18.0988	-0.654639	-3.7738	4.42844	0.020673	0.174076
reactome_Activation_of_PUMA_and_translocation_to_mitochondria_Main_Pathway	Reactome 1.123	-8.62583	-13.7089	-18.0988	-0.654639	-3.7738	4.42844	0.020673	0.174076
reactome_Activation_of_RAS_in_B_cells_Main_Pathway	Reactome 1.123	-27.31	-13.3084	-13.0312	-1.80218	0.554518	1.24766	0.0204233	0.174141
biocarta_regulation_of_bad_phosphorylation_Main_Pathway	Biocarta 1.123	-7.13238	-3.89267	-4.88719	2.07442	-0.502281	-1.57214	0.0213997	0.174173
Akt_Signaling_Pathway_Glucose_Uptake	Qiagen 1.123	17.7138	22.5658	13.4394	-8.16373	3.96634	4.19739	0.0211171	0.174201
Akt_Signaling_Pathway_Promotes_Adipogenesis	Qiagen 1.123	1.75854	2.00884	1.54675	-0.686729	-0.186123	0.872852	0.0208333	0.174221
KEGG_Focal_adhesion_Main_Pathway	KEGG Adjusted 1.123	2.99975	3.90276	2.19765	-1.31755	0.680735	0.636815	0.0210657	0.17425
BRCA1_Pathway_E2_Responsive_Genes	Qiagen 1.123	-14.259	-12.4271	-8.4663	1.03972	4.05986	-5.09958	0.0213571	0.174292
reactome_Free_fatty_acid_receptors_Main_Pathway	Reactome 1.123	-5.23711	-2.55694	-5.53748	1.30158	-0.154033	-1.14754	0.0199266	0.1743
NCI_VEGFR3_signaling_in_lymphatic_endothelium_Pathway_(cell_proliferation)	NCI 1.123	6.23832	9.70406	5.54518	-2.46934	-0.0866434	2.55598	0.0209604	0.174326
NCI_FOXA2_and_FOXA3_transcription_factor_networks_Main_Pathway	NCI 1.123	-13.8629	-21.141	-24.2602	-5.89175	-2.42602	8.31777	0.0199883	0.174339
KEGG_Phenylalanine_metabolism_Main_Pathway	KEGG Adjusted 1.123	-5.37189	-2.80317	-4.54623	1.3761	0.193673	-1.56977	0.020639	0.174514
biocarta_fmlp_induced_chemokine_gene_expression_in_hmc_1_cells_Pathway_(Pathway_degradation_of_PRKCA)	Biocarta 1.123	4.72	9.91861	8.77986	-2.75609	1.8979	0.858182	0.0210411	0.17452
NCI_Endothelins_Pathway_(regulation_of_vascular_smooth_muscle_contraction)	NCI 1.123	9.75027	12.107	6.42316	-1.47871	3.7892	-2.31049	0.0201848	0.174552
biocarta_phospholipids_as_signalling_intermediaries_Pathway_(cell_proliferation)	Biocarta 1.123	9.75027	12.107	6.42316	-1.47871	3.7892	-2.31049	0.0201848	0.174552
biocarta_phospholipids_as_signalling_intermediaries_Pathway_(cell_survival)	Biocarta 1.123	9.75027	12.107	6.42316	-1.47871	3.7892	-2.31049	0.0201848	0.174552
reactome_Sema4D_induced_cell_migration_and_growth_cone_collapse_Main_Pathway	Reactome 1.123	-8.02414	-4.89054	-8.16855	-2.91218	0.42359	2.48859	0.0209432	0.174661
reactome_RMTs_methylate_histone_arginines_Main_Pathway	Reactome 1.123	5.1986	8.05371	4.27441	-0.272308	-1.73287	2.00518	0.0206137	0.174786
cAMP_Pathway_Oncogenesis	Qiagen 1.123	-13.6141	-7.85567	-8.12226	3.60792	-0.604282	-3.00364	0.0215433	0.174874
NCI_Regulation_of_p38_alpha_and_p38_beta_Pathway_(positive_regulation_of_innate_immune_response)	NCI 1.123	5.18083	6.59378	6.4205	-3.00364	0.515417	2.48822	0.0219833	0.175866
NCI_Regulation_of_p38_alpha_and_p38_beta_Main_Pathway	NCI 1.123	5.18083	6.59378	6.4205	-3.00364	0.515417	2.48822	0.0219833	0.175866
biocarta_b_cell_survival_Pathway_(apoptosis)	Biocarta 1.123	-6.07466	-6.85446	-6.9411	1.80988	1.781	-3.59089	0.0218429	0.175899
reactome_Purine_catabolism_Main_Pathway	Reactome 1.123	7.27805	7.62462	7.3127	-0.242602	3.63902	-3.39642	0.0220755	0.17591
NCI_BARD1_signaling_events_Pathway_(protein_ubiquitination)	NCI 1.123	-7.68578	-6.74799	-7.95081	-2.52795	-1.44745	3.9754	0.0217917	0.175952
reactome_NoRC_negatively_regulates_rRNA_expression_Main_Pathway	Reactome 1.123	7.85675	13.203	9.32969	0.448132	-4.13827	3.69014	0.0217573	0.176142
Caspase_Cascade_Pathway_DNA_Fragmentation	Qiagen 1.123	-13.0312	-9.84269	-12.1994	5.82244	-1.24766	-4.57477	0.0219426	0.176236
reactome_Insulin_receptor_recycling_Main_Pathway	Reactome 1.123	-11.2637	-11.9568	-14.3327	6.01648	-0.540462	-5.47602	0.0223142	0.176887
reactome_alpha_linolenic_acid_ALA_metabolism_Main_Pathway	Reactome 1.123	-18.8074	-14.7871	-18.9807	2.29894	6.63111	-8.93005	0.0222653	0.176959
KEGG_Shigellosis_Main_Pathway	KEGG Adjusted 1.123	3.96172	4.98758	4.38685	-0.747059	-1.59732	2.34438	0.0227109	0.177717
reactome_The_activation_of_arylsulfatases_Main_Pathway	Reactome 1.123	-7.45384	-3.98811	-3.68674	-1.39634	0.863923	0.532417	0.0226668	0.177829
NCI_LPA_receptor_mediated_events_Pathway_(positive_regulation_of_mitosis)	NCI 1.123	-6.62341	-5.85324	-6.81595	-0.42359	-2.8111	3.23469	0.0226013	0.178234
NCI_LPA_receptor_mediated_events_Pathway_(arachidonic_acid_secretion)	NCI 1.123	-6.62341	-5.85324	-6.81595	-0.42359	-2.8111	3.23469	0.0226013	0.178234
NCI_LPA_receptor_mediated_events_Pathway_(MAPKKK_cascade)	NCI 1.123	-6.62341	-5.85324	-6.81595	-0.42359	-2.8111	3.23469	0.0226013	0.178234
NCI_LKB1_signaling_events_Pathway_(anoikis)	NCI 1.123	-11.4177	-4.77501	-7.37432	1.57884	-1.94466	0.365828	0.0230754	0.178732
NCI_Aurora_A_signaling_Pathway_(protein_catabolic_process)	NCI 1.123	-13.6015	-6.85243	-5.81271	-0.0304012	-0.0668826	0.0972838	0.0230563	0.179039
KEGG_Bacterial_invasion_of_epithelial_cells_Main_Pathway	KEGG Adjusted 1.123	4.81426	5.38744	3.54571	-1.29521	-1.03306	2.32826	0.0235886	0.179061
NCI_Signaling_events_mediated_by_PTP1B_Pathway_(Ras_protein_signal_transduction)	NCI 1.123	7.28575	19.8086	13.8938	-2.04864	-0.292662	2.3413	0.0235355	0.179329
NCI_Signaling_events_mediated_by_PTP1B_Pathway_(cell_migration)	NCI 1.123	7.28575	19.8086	13.8938	-2.04864	-0.292662	2.3413	0.0235355	0.179329
UDP-iNi-acetyl-D-galactosamine_biosynthesis_II	Metabolism 1.123	7.35025	13.8052	11.4658	-3.87007	-0.447658	4.31773	0.0230515	0.179459
NCI_Class_I_PI3K_signaling_events_mediated_by_Akt_Main_Pathway	NCI 1.123	3.89633	3.27144	4.60523	-2.04793	1.06598	0.981959	0.0230422	0.179847
NCI_TGF_beta_receptor_signaling_Pathway_(JNK_cascade)	NCI 1.123	9.8861	14.15	8.15323	-2.14946	4.82402	-2.67457	0.0233023	0.180031
NCI_Alpha_synuclein_signaling_Pathway_(cell_death)	NCI 1.123	4.80947	5.24725	5.6303	0.0668826	-2.54154	2.47466	0.0235296	0.180186
NCI_Alpha_synuclein_signaling_Pathway_(proteasomal_ubiquitin_dependent_protein_catabolic_process)	NCI 1.123	4.80947	5.24725	5.6303	0.0668826	-2.54154	2.47466	0.0235296	0.180186
reactome_temp_Post-translational_modification_synthesis_of_GPI-anchored_proteins	Reactome 1.123	-2.58782	-2.03495	-4.57703	0.739788	-0.234996	-0.504792	0.0234183	0.180469
reactome_Formation_of_annular_gap_junctions_Main_Pathway	Reactome 1.123	-7.81235	-6.46937	-7.24916	2.97476	0.76535	-3.74011	0.0235049	0.180679
KEGG_Bile_secretion_Main_Pathway	KEGG Adjusted 1.123	-2.88811	-4.27441	-5.6607	1.61734	-0.115525	-1.50182	0.0239281	0.181187
NCI_Nectin_adhesion_Main_Pathway	NCI 1.123	-5.7477	-6.92862	-6.43229	-3.5399	1.80418	1.73572	0.0241649	0.181624
NCI_Signaling_events_mediated_by_HDAC_Class_III_Pathway_(regulation_of_S_phase_of_mitotic_cell_cycle)	NCI 1.123	-24.3988	-14.9027	-20.5865	9.28817	-1.80218	-7.48599	0.0240994	0.182031
2-oxoglutarate_decarboxylation_to_succinyl-CoA	Metabolism 1.123	-14.4406	-6.23832	-13.1698	-0.924196	3.69678	-2.77259	0.0241608	0.182044
reactome_PLC_beta_mediated_events_Main_Pathway	Reactome 1.123	4.92905	8.34857	7.17022	-3.22699	0.885688	2.3413	0.0248266	0.184773
NCI_a6b1_and_a6b4_Integrin_signaling_Pathway_(Tumor_Cell_Invasion)	NCI 1.123	12.6846	23.0125	17.6753	-8.17914	4.78272	3.39642	0.0248033	0.185052
NCI_Endogenous_TLR_signaling_Pathway_(respiratory_burst_involved_in_inflammatory_response)	NCI 1.123	-17.8073	-9.39049	-16.6685	4.86853	1.25427	-6.1228	0.0248006	0.185486
reactome_Anchoring_fibril_formation_Main_Pathway	Reactome 1.123	-19.0781	-12.7902	-16.7015	-4.81902	8.44979	-3.63077	0.0247681	0.1857
NCI_Cellular_roles_of_Anthrax_toxin_Pathway_(monocyte_activation)	NCI 1.123	15.7961	7.94039	9.84654	-3.14997	-0.98966	4.13963	0.0250512	0.18599
reactome_Role_of_second_messengers_in_netrin_1_signaling_Main_Pathway	Reactome 1.123	-3.89318	-6.59645	-6.07659	1.20146	1.51337	-2.71483	0.0256482	0.189498
NCI_Class_I_PI3K_signaling_events_mediated_by_Akt_Pathway_(glucose_import)	NCI 1.123	4.77501	5.69921	6.16131	2.46452	-2.84961	0.385082	0.0256275	0.189806
NCI_Endothelins_Pathway_(arachidonic_acid_secretion)	NCI 1.123	7.18563	13.0081	9.54233	-4.52856	3.23469	1.29387	0.026282	0.193711
NCI_Signaling_events_mediated_by_HDAC_Class_II_Main_Pathway	NCI 1.123	1.3937	2.89108	1.40259	0.0651677	-0.441363	0.376195	0.02639	0.194036
Cytokine_Network_Pathway	Qiagen 1.123	-4.91065	-2.21397	-4.40539	-0.536711	-0.97611	1.51282	0.0271249	0.198481
reactome_Formation_of_the_active_cofactor_UDP_glucuronate_Main_Pathway	Reactome 1.123	-14.7871	-6.23832	-10.3972	2.77259	0.693147	-3.46574	0.0271172	0.198903
NCI_CXCR4_mediated_signaling_events_Main_Pathway	NCI 1.123	5.55932	7.33227	4.92512	-3.14981	2.05351	1.0963	0.0276206	0.200661
biocarta_multiple_antiapoptotic_pathways_from_igf_1r_signaling_lead_to_bad_phosphorylation_Pathway_(cell_growth_and_or_maintenance)	Biocarta 1.123	-4.33217	-6.93147	-9.87735	-2.42602	2.1372	0.288811	0.0275361	0.200766
biocarta_multiple_antiapoptotic_pathways_from_igf_1r_signaling_lead_to_bad_phosphorylation_Pathway_(apoptosis)	Biocarta 1.123	-4.33217	-6.93147	-9.87735	-2.42602	2.1372	0.288811	0.0275361	0.200766
melatonin_degradation_II	Metabolism 1.123	-79.7119	-45.7477	-44.3614	-24.2602	11.7835	12.4766	0.0278342	0.201731
reactome_Condensation_of_Prophase_Chromosomes_Main_Pathway	Reactome 1.123	7.09439	17.3198	12.5448	3.00364	-4.24479	1.24115	0.0284547	0.203802
KEGG_Pathways_in_cancer_Main_Pathway	KEGG Adjusted 1.123	2.23654	4.16206	1.81951	-0.464002	0.758844	-0.294841	0.0284477	0.204233
ATM_Pathway_NF-kB_Pathway	Qiagen 1.123	7.56686	9.47301	13.7185	-2.91699	4.88091	-1.96392	0.0284277	0.204572
biocarta_gamma_aminobutyric_acid_receptor_life_cycle_Main_Pathway	Biocarta 1.123	4.82957	2.25915	2.53833	-0.87927	0.853598	0.0256721	0.0283676	0.204623
mitochondrial_L-carnitine_shuttle	Metabolism 1.123	-15.4341	-13.1467	-18.6919	1.47871	6.81595	-8.29466	0.0286443	0.204679
reactome_Processing_of_Intronless_Pre_mRNAs_Main_Pathway	Reactome 1.123	4.45595	9.65455	5.6442	2.17846	-1.83189	-0.346574	0.0283375	0.204892
inosine-5-phosphate_biosynthesis	Metabolism 1.123	23.8366	18.0603	15.9809	-3.88933	-6.54639	10.4357	0.0287979	0.205295
NCI_CXCR4_mediated_signaling_events_Pathway_(chemotaxis)	NCI 1.123	5.51753	6.77349	4.5252	-3.00759	2.17917	0.828419	0.0291548	0.20687
pyruvate_decarboxylation_to_acetyl_CoA	Metabolism 1.123	-13.216	-5.59139	-14.0478	-3.71989	2.44912	1.27077	0.0291049	0.206998
thyronamine_and_iodothyronamine_metabolism	Metabolism 1.123	-11.0904	-9.47301	-15.9424	4.38993	1.61734	-6.00728	0.0294018	0.207896
thyroid_hormone_metabolism_I_via_deiodination	Metabolism 1.123	-11.0904	-9.47301	-15.9424	4.38993	1.61734	-6.00728	0.0294018	0.207896
reactome_Glyoxylate_metabolism_Main_Pathway	Reactome 1.123	-3.14227	-5.22171	-3.55816	1.01662	-2.03323	1.01662	0.0295145	0.207968
reactome_Bicarbonate_transporters_Main_Pathway	Reactome 1.123	-7.38501	-11.4797	-12.8403	-5.47244	2.48592	2.98652	0.0296596	0.208027
reactome_Role_of_Abl_in_Robo_Slit_signaling_Main_Pathway	Reactome 1.123	10.0592	15.5274	13.0243	-3.61121	-3.50852	7.11973	0.0298133	0.208146
biocarta_il_4_signaling_Main_Pathway	Biocarta 1.123	7.53477	11.3856	6.53355	-2.74692	4.10754	-1.36062	0.0296185	0.208219
cAMP_Pathway_Myocardial_Contraction	Qiagen 1.123	-2.39065	-1.0076	-2.33141	0.345984	0.37516	-0.721144	0.0297886	0.208452
PTEN_Pathway_Neuronal_Survival	Qiagen 1.123	-2.64056	-2.19497	-5.31413	0.627133	-0.165035	-0.462098	0.0300769	0.209506
KEGG_Small_cell_lung_cancer_Main_Pathway	KEGG Adjusted 1.123	9.2742	11.0098	6.77027	-3.86067	4.54038	-0.679714	0.0302015	0.209894
KEGG_One_carbon_pool_by_folate_Main_Pathway	KEGG Adjusted 1.123	7.14475	5.12751	4.59432	-1.79507	-1.24411	3.03918	0.0304945	0.210012
NCI_Endogenous_TLR_signaling_Pathway_(regulation_of_apoptosis)	NCI 1.123	-12.7602	-5.57668	-11.4369	3.81231	-0.535614	-3.2767	0.0303783	0.210162
NCI_Endogenous_TLR_signaling_Pathway_(regulation_of_interleukin_1_beta_production)	NCI 1.123	-12.7602	-5.57668	-11.4369	3.81231	-0.535614	-3.2767	0.0303783	0.210162
NCI_Endogenous_TLR_signaling_Pathway_(regulation_of_cell_proliferation)	NCI 1.123	-12.7602	-5.57668	-11.4369	3.81231	-0.535614	-3.2767	0.0303783	0.210162
KEGG_Calcium_signaling_Main_Pathway	KEGG Adjusted 1.123	3.03366	3.75227	2.19315	-0.71134	1.60006	-0.88872	0.0312361	0.211766
KEGG_Huntington_s_disease_Main_Pathway	KEGG Adjusted 1.123	10.8737	17.8052	14.5561	-7.23472	6.32497	0.909756	0.0310683	0.212044
reactome_FGFR2b_ligand_binding_and_activation_Main_Pathway	Reactome 1.123	6.1228	3.41953	5.56828	2.58775	-1.64045	-0.947301	0.0312118	0.212073
reactome_Phagosomal_maturation_early_endosomal_stage__Main_Pathway	Reactome 1.123	-8.40445	-9.18162	-10.0423	4.76084	0.102855	-4.8637	0.0308722	0.212133
NCI_ATR_signaling_Pathway_(Pathway_negative_regulation_of_transcription_during_mitosis_via_CHEK1)	NCI 1.123	-3.28195	-3.07715	-6.21207	0.782416	-1.58059	0.798169	0.0310124	0.212138
NCI_Alpha_synuclein_signaling_Pathway_(neuron_apoptosis)	NCI 1.123	4.80582	5.86287	6.15746	-1.77908	-1.57113	3.35021	0.0313714	0.21221
KEGG_Collecting_duct_acid_secretion_Main_Pathway	KEGG Adjusted 1.123	-7.86749	-9.5105	-9.85646	4.91173	-0.460468	-4.45126	0.0309592	0.212252
mTOR_Pathway_Metabolism_Stress_Response_and_Apoptosis	Qiagen 1.123	-5.14084	-10.1662	-13.7474	-1.55958	-1.67511	3.23469	0.0311998	0.212466
biocarta_role_of_parkin_in_ubiquitin_proteasomal_Main_Pathway	Biocarta 1.123	-7.09032	-4.75095	-9.86291	-0.288811	3.04696	-2.75815	0.0319275	0.213598
biocarta_regulation_of_ck1_cdk5_by_type_1_glutamate_receptors_Main_Pathway	Biocarta 1.123	2.86275	3.49673	2.20342	-1.37221	-0.0197237	1.39193	0.0316816	0.213833
reactome_Transferrin_endocytosis_and_recycling_Main_Pathway	Reactome 1.123	-9.245	-9.72303	-12.0409	5.43743	-0.197663	-5.23977	0.0320464	0.213924
biocarta_opposing_roles_of_aif_in_apoptosis_and_cell_survival_Main_Pathway	Biocarta 1.123	2.15646	5.96877	3.42723	0.0770164	0.654639	-0.731655	0.0318475	0.214004
biocarta_opposing_roles_of_aif_in_apoptosis_and_cell_survival_Pathway_(removal_of_superoxide_radicals)	Biocarta 1.123	2.15646	5.96877	3.42723	0.0770164	0.654639	-0.731655	0.0318475	0.214004
biocarta_opposing_roles_of_aif_in_apoptosis_and_cell_survival_Pathway_(DNA_fragmentation_during_apoptosis)	Biocarta 1.123	2.15646	5.96877	3.42723	0.0770164	0.654639	-0.731655	0.0318475	0.214004
biocarta_rb_tumor_suppressor_checkpoint_signaling_in_response_to_dna_damage_Main_Pathway	Biocarta 1.123	-5.00153	-1.49502	-4.18607	-0.598009	0.462098	0.135911	0.0321873	0.214394
KEGG_Prion_diseases_Main_Pathway	KEGG Adjusted 1.123	5.68502	10.0628	7.72798	-3.92783	3.13132	0.796511	0.0323205	0.214811
glutathione_redox_reactions_II	Metabolism 1.123	-16.6355	-31.8848	-32.5779	0.693147	11.0904	-11.7835	0.0324953	0.215502
cAMP_Pathway_Glycogen_Synthesis	Qiagen 1.123	-9.91734	-7.14475	-5.97173	4.15888	-1.73287	-2.42602	0.0326882	0.215842
KEGG_Pertussis_Main_Pathway	KEGG Adjusted 1.123	-5.16472	-2.90044	-5.18782	-1.16757	-1.1306	2.29817	0.0326433	0.216013
acyl_carrier_protein_metabolism	Metabolism 1.123	-18.946	-6.46937	-12.7077	3.23469	-0.924196	-2.31049	0.0328311	0.216316
KEGG_FoxO_signaling_Main_Pathway	KEGG Adjusted 1.123	-2.8137	-3.68326	-3.19306	1.94779	-0.770164	-1.17762	0.0332368	0.218516
reactome_Metabolism_of_Angiotensinogen_to_Angiotensins_Main_Pathway	Reactome 1.123	-7.29249	-6.31775	-7.96397	1.48016	2.86645	-4.34661	0.0335118	0.219376
reactome_Neurofascin_interactions_Main_Pathway	Reactome 1.123	-5.14909	-3.81231	-3.41623	1.23776	1.13874	-2.3765	0.0336629	0.219422
reactome_Beta_oxidation_of_hexanoyl_CoA_to_butanoyl_CoA_Main_Pathway	Reactome 1.123	5.12929	14.1402	10.1199	0.415888	2.63396	-3.04985	0.0337368	0.219433
reactome_Reduction_of_cytosolic_Ca_levels_Main_Pathway	Reactome 1.123	-6.61956	-3.56971	-3.04985	1.17835	0.415888	-1.59424	0.0334744	0.219604
biocarta_chrebp_regulation_by_carbohydrates_and_camp_Main_Pathway	Biocarta 1.123	-3.25967	-1.67667	-2.13564	0.796183	-1.11466	0.318473	0.0336484	0.219798
superpathway_of_pyrimidine_deoxyribonucleoside_salvage	Metabolism 1.123	-5.41521	-3.01086	-9.37915	0.108304	-0.51986	0.411556	0.0341076	0.220432
reactome_Synthesis_secretion_and_inactivation_of_Glucagon_like_Peptide_1_GLP_1__Main_Pathway	Reactome 1.123	-3.26116	-5.6944	-7.38394	2.35622	-1.82432	-0.531894	0.0339788	0.220536
KEGG_Tuberculosis_Main_Pathway	KEGG Adjusted 1.123	3.0687	5.04457	4.45898	-1.58813	-0.743606	2.33174	0.0342795	0.220606
reactome_PCP_CE_Main_Pathway	Reactome 1.123	-5.61119	-1.56783	-4.85203	-0.478602	0.478602	6.34413e-15	0.0343529	0.220612
reactome_G_beta_gamma_signalling_through_PI3Kgamma_Main_Pathway	Reactome 1.123	3.82155	7.21797	2.83728	-1.19683	0.355816	0.841019	0.0340836	0.220745
Akt_Signaling_Pathway_Elevation_of_Glucose_Import	Qiagen 1.123	1.77138	2.02168	0.981959	-0.673893	-0.0192541	0.693147	0.0342407	0.220824
biocarta_lck_and_fyn_tyrosine_kinases_in_initiation_of_tcr_activation_Main_Pathway	Biocarta 1.123	9.17457	14.662	7.35506	-2.58005	4.95793	-2.37788	0.0348838	0.221684
NCI_VEGFR3_signaling_in_lymphatic_endothelium_Pathway_(DNA_mediated_transformation)	NCI 1.123	10.1277	11.5139	7.70164	-3.33096	-2.46452	5.79548	0.0348339	0.221829
NCI_Nongenotropic_Androgen_signaling_Pathway_(apoptosis)	NCI 1.123	5.01376	8.64123	5.29102	-3.21158	2.12565	1.08593	0.034618	0.221847
NCI_CXCR4_mediated_signaling_events_Pathway_(cell_proliferation)	NCI 1.123	4.99066	9.92933	7.65928	-3.82964	2.25273	1.57691	0.0348127	0.222159
NCI_Endothelins_Main_Pathway	NCI 1.123	3.7493	6.74873	3.88793	-2.02273	-0.0126027	2.03533	0.0347499	0.222224
biocarta_calcium_signaling_by_hbx_of_hepatitis_b_virus_Main_Pathway	Biocarta 1.123	7.83256	5.49897	4.87514	-3.16537	0.392783	2.77259	0.0355731	0.222808
reactome_Telomere_C_strand_synthesis_initiation_Main_Pathway	Reactome 1.123	11.5139	6.31534	7.70164	4.46695	-2.00243	-2.46452	0.0353947	0.222837
reactome_DNA_replication_initiation_Main_Pathway	Reactome 1.123	11.5139	6.31534	7.70164	4.46695	-2.00243	-2.46452	0.0353947	0.222837
BRCA1_Pathway_Base_Excission_Repair	Qiagen 1.123	-8.37553	-4.64986	-7.68238	-3.78343	1.76175	2.02168	0.0355088	0.222863
KEGG_Aldosterone_regulated_sodium_reabsorption_Main_Pathway	KEGG Adjusted 1.123	3.26036	5.99444	3.71145	-1.03605	2.18763	-1.15158	0.0353783	0.223427
KEGG_Sphingolipid_signaling_Main_Pathway	KEGG Adjusted 1.123	1.8711	3.43304	2.22711	-1.13253	0.0154033	1.11713	0.0353417	0.223659
reactome_Cation_coupled_Chloride_cotransporters_Main_Pathway	Reactome 1.123	-7.09651	-3.33371	-7.5586	0.363077	2.17846	-2.54154	0.0353233	0.224008
NCI_SHP2_signaling_Main_Pathway	NCI 1.123	-6.99234	-3.59368	-6.13522	-0.575138	2.79371	-2.21857	0.0359672	0.224813
reactome_Insulin_processing_Main_Pathway	Reactome 1.123	-3.39086	-1.13813	-1.99173	-0.175426	-0.310205	0.485631	0.0362238	0.225953
reactome_WNT_mediated_activation_of_DVL_Main_Pathway	Reactome 1.123	7.0745	4.61548	2.48653	-1.50732	0.671143	0.836178	0.0363093	0.226024
Akt_Signaling_Pathway_Survival_Genes	Qiagen 1.123	1.58434	1.98042	1.8649	-0.61063	-0.544616	1.15525	0.0373387	0.226413
urea_cycle	Metabolism 1.123	-5.73002	-13.1467	-11.4831	-0.115525	4.18199	-4.06646	0.0365515	0.226604
IL-6_Pathway	Qiagen 1.123	2.36845	3.09363	2.82723	-0.97202	1.75297	-0.780953	0.0377108	0.226861
biocarta_t_cell_receptor_signaling_Main_Pathway	Biocarta 1.123	3.7164	5.20078	3.08211	-2.25382	0.773796	1.48002	0.0375625	0.226866
NCI_Alpha4_beta1_integrin_signaling_events_Main_Pathway	NCI 1.123	4.55552	1.34971	2.68402	-0.105897	0.182914	-0.0770164	0.0374944	0.226905
adenine_and_adenosine_salvage_II	Metabolism 1.123	11.7835	6.23832	5.54518	-2.77259	8.88178e-14	2.77259	0.0365421	0.227008
NCI_Alpha_synuclein_signaling_Pathway_(protein_targeting_to_lysosome)	NCI 1.123	3.71503	4.51762	5.01012	0.449938	-2.59626	2.14632	0.0372912	0.227029
NCI_Alpha_synuclein_signaling_Pathway_(Pathway_positive_regulation_of_gene_specific_transcription_via_TOR1A_SNCA_FKBP1A_STUB1)	NCI 1.123	3.71503	4.51762	5.01012	0.449938	-2.59626	2.14632	0.0372912	0.227029
NCI_Alpha_synuclein_signaling_Pathway_(Pathway_negative_regulation_of_transcription_via_TOR1A_SNCA_STUB1_FKBP1A)	NCI 1.123	3.71503	4.51762	5.01012	0.449938	-2.59626	2.14632	0.0372912	0.227029
mTOR_Pathway_Actin_Organization	Qiagen 1.123	-5.7055	-2.56512	-4.53139	1.60791	0.37015	-1.97806	0.0376683	0.227054
Growth_Hormone_Signaling_Pathway_Protein_Synthesis	Qiagen 1.123	-5.70884	-7.70164	-10.041	-4.00485	3.70641	0.298438	0.0378202	0.22707
Akt_Signaling_Pathway_Cell_Survival	Qiagen 1.123	2.19098	5.40575	4.15092	-0.378442	-1.27475	1.6532	0.0372336	0.227589
NCI_S1P3_Pathway_(Sinus_Bradycardia)	NCI 1.123	3.65828	11.976	6.8352	0.0192541	-0.32732	0.308065	0.0368644	0.227617
noradrenaline_and_adrenaline_degradation	Metabolism 1.123	-12.4872	-4.92555	-9.14744	-1.64885	3.73879	-2.08994	0.0371641	0.227621
NCI_Caspase_Cascade_in_Apoptosis_Pathway_(DNA_repair)	NCI 1.123	2.96238	9.8691	6.30434	1.25427	-0.577623	-0.676644	0.0379892	0.227636
UDP-iNi-acetyl-D-galactosamine_biosynthesis_I	Metabolism 1.123	13.1698	7.62462	8.31777	0.693147	4.15888	-4.85203	0.0369464	0.227661
reactome_Cyclin_E_associated_events_during_G1_S_transition_Main_Pathway	Reactome 1.123	-10.9074	-6.60415	-10.2432	5.35264	-2.27198	-3.08065	0.036831	0.227873
reactome_Signalling_to_RAS_Main_Pathway	Reactome 1.123	8.54882	14.171	11.3214	-6.62341	3.38872	3.23469	0.0370576	0.227886
reactome_Beta_oxidation_of_lauroyl_CoA_to_decanoyl_CoA_CoA_Main_Pathway	Reactome 1.123	3.92783	9.61164	8.36398	-0.646937	3.09606	-2.44912	0.0371513	0.228001
cAMP_Pathway_Cell_Proliferation	Qiagen 1.123	-11.1481	-6.55602	-6.52714	4.24553	-1.41518	-2.83035	0.0381721	0.228283
MAPK_Family_Pathway_Chromatin_Remodelling	Qiagen 1.123	3.87532	10.2397	7.12051	1.66985	1.16575	-2.8356	0.0382493	0.228296
reactome_Processing_of_DNA_ends_prior_to_end_rejoining_Main_Pathway	Reactome 1.123	11.7257	13.4586	11.3792	-4.04336	-3.87007	7.91343	0.0383968	0.228728
reactome_Beta_oxidation_of_octanoyl_CoA_to_hexanoyl_CoA_Main_Pathway	Reactome 1.123	4.2513	11.0441	9.24196	0.369678	2.86501	-3.23469	0.0385879	0.229193
reactome_Beta_oxidation_of_decanoyl_CoA_to_octanoyl_CoA_CoA_Main_Pathway	Reactome 1.123	4.2513	11.0441	9.24196	0.369678	2.86501	-3.23469	0.0385879	0.229193
ErbB_Family_Pathway_Gene_Expression_via_JUN_FOS_ELK1	Qiagen 1.123	4.14398	7.07308	4.62471	-2.96637	1.21487	1.7515	0.0389536	0.229351
reactome_Synthesis_of_GDP_mannose_Main_Pathway	Reactome 1.123	4.73651	6.26143	7.16252	2.51843	-3.65058	1.13214	0.038805	0.229364
NCI_BMP_receptor_signaling_Main_Pathway	NCI 1.123	-5.73222	-3.7716	-7.13832	3.06415	-1.11454	-1.94961	0.0388937	0.229443
reactome_Fatty_Acids_bound_to_GPR40_FFAR1_regulate_insulin_secretion_Main_Pathway	Reactome 1.123	7.33581	10.8882	5.99283	-4.40437	1.61734	2.78703	0.0387704	0.229605
biocarta_fc_epsilon_receptor_i_signaling_in_mast_cells_Pathway_(acid_secretion)	Biocarta 1.123	9.70406	13.1698	6.51558	-1.52492	5.12929	-3.60437	0.0397554	0.229631
reactome_Trafficking_of_GluR2_containing_AMPA_receptors_Main_Pathway	Reactome 1.123	-3.09606	-3.71989	-4.13578	-2.3336	0.924196	1.4094	0.0396061	0.22964
4-hydroxy-2-nonenal_detoxification	Metabolism 1.123	7.25494	8.91849	3.37332	2.68017	-2.03323	-0.646937	0.0391675	0.229723
reactome_NADE_modulates_death_signalling_Main_Pathway	Reactome 1.123	-5.69921	-5.35264	-7.5476	2.32974	1.52107	-3.85082	0.0393199	0.229731
reactome_Laminin_interactions_Main_Pathway	Reactome 1.123	10.4357	13.6539	8.9504	-2.53604	6.71418	-4.17814	0.0396995	0.229744
NCI_CDC42_signaling_events_Pathway_(cell_proliferation)	NCI 1.123	-8.31777	-5.54518	-7.62462	-0.693147	-3.46574	4.15888	0.039512	0.229751
NCI_CDC42_signaling_events_Pathway_(cytokinesis)	NCI 1.123	-8.31777	-5.54518	-7.62462	-0.693147	-3.46574	4.15888	0.039512	0.229751
reactome_Nicotinamide_salvaging_Main_Pathway	Reactome 1.123	26.0161	23.1742	15.9655	-13.0081	7.64772	5.36034	0.0391262	0.229923
NCI_Endothelins_Pathway_(positive_regulation_of_muscle_contraction)	NCI 1.123	16.0868	12.5344	9.41525	-2.97476	-4.44769	7.42245	0.0393042	0.230081
ERK_Signaling_Pathway_EGFR_signaling	Qiagen 1.123	5.52767	7.94319	5.08658	-1.33028	3.65828	-2.32799	0.0394618	0.230118
NCI_IL8_and_CXCR2_mediated_signaling_events_Main_Pathway	NCI 1.123	2.96238	7.92581	4.6086	-1.82776	1.08098	0.746784	0.0401452	0.231443
fatty_acid_activation	Metabolism 1.123	-14.6139	-13.1409	-12.0146	2.62818	6.00728	-8.63546	0.0418696	0.233855
reactome_Progressive_trimming_of_alpha_1_2_linked_mannose_residues_from_Man9_8_7GlcNAc2_to_produce_Man5GlcNAc2_Main_Pathway	Reactome 1.123	-16.0964	-4.54396	-12.1686	-1.07823	2.84961	-1.77138	0.041199	0.233973
NCI_Netrin_mediated_signaling_events_Pathway_(negative_chemotaxis)	NCI 1.123	8.84404	6.53355	7.65029	-4.82636	1.37346	3.4529	0.0406838	0.234105
cAMP_Pathway_Degradation_of_Cell_Cycle_Regulators	Qiagen 1.123	-6.89997	-6.12805	-4.86778	3.73354	-1.00821	-2.72533	0.0418539	0.234197
anandamide_degradation	Metabolism 1.123	-6.46937	-6.81595	-5.42965	3.92783	-0.924196	-3.00364	0.0408553	0.234206
Akt_Signaling_Pathway_Synaptic_Transmission	Qiagen 1.123	1.47173	1.62336	0.60169	0.34898	0.175694	-0.524674	0.0413201	0.234224
reactome_Synthesis_of_Leukotrienes_LT_and_Eoxins_EX__Main_Pathway	Reactome 1.123	-1.81759	-2.92662	-5.42195	0.631534	0.169436	-0.80097	0.0417191	0.234304
biocarta_ras_independent_pathway_in_nk_cell_mediated_cytotoxicity_Pathway_(positive_regulation_of_natural_killer_cell_mediated_cytotoxicity)	Biocarta 1.123	28.265	17.1746	16.0194	-10.7823	8.39478	2.38751	0.0408018	0.234341
reactome_Phosphorylation_of_proteins_involved_in_the_G2_M_transition_by_Cyclin_A_Cdc2_complexes_Main_Pathway	Reactome 1.123	-31.4227	-14.325	-11.5525	-2.77259	3.46574	-0.693147	0.0420356	0.234352
reactome_Calmodulin_induced_events_Main_Pathway	Reactome 1.123	8.43329	11.1366	10.4434	-6.53869	2.8188	3.71989	0.0415004	0.234373
biocarta_activation_of_csk_by_camp_dependent_protein_kinase_inhibits_signaling_through_the_t_cell_receptor_Main_Pathway	Biocarta 1.123	-4.92247	-5.86921	-4.36457	1.83149	-3.29949	1.46801	0.0418148	0.234409
KEGG_Graft_versus_host_disease_Main_Pathway	KEGG Adjusted 1.123	-1.61734	-2.54154	-3.00364	0.693147	-1.38629	0.693147	0.0411744	0.23449
KEGG_Autoimmune_thyroid_disease_Main_Pathway	KEGG Adjusted 1.123	-1.61734	-2.54154	-3.00364	0.693147	-1.38629	0.693147	0.0411744	0.23449
KEGG_Estrogen_signaling_Main_Pathway	KEGG Adjusted 1.123	4.37759	8.25181	6.18421	-3.58483	1.57936	2.00547	0.0414443	0.234491
gluconeogenesis	Metabolism 1.123	5.74157	9.62319	7.57841	0.61228	-4.30906	3.69678	0.0417025	0.234644
reactome_Arachidonate_production_from_DAG_Main_Pathway	Reactome 1.123	-21.8726	-7.31655	-11.2444	1.92541	0.539114	-2.46452	0.0411117	0.234792
reactome_TRAF6_mediated_NF_kB_activation_Main_Pathway	Reactome 1.123	-3.49414	-2.6999	-6.09633	-1.61253	1.61349	-0.000962704	0.0416749	0.234923
Mitochondrial_Apoptosis_Pathway_Depolarization	Qiagen 1.123	-4.09287	-4.88504	-6.71693	-2.95413	2.54154	0.412588	0.042326	0.23511
KEGG_Leukocyte_transendothelial_migration_Main_Pathway	KEGG Adjusted 1.123	-2.05377	-0.770164	-2.92063	-0.303787	0.231905	0.0718819	0.0411044	0.235191
biocarta_rac1_cell_motility_signaling_Pathway_(actin_filament_depolymerization)	Biocarta 1.123	18.3299	5.50667	10.8208	-1.8869	-0.500606	2.38751	0.0423157	0.235482
KEGG_ABC_transporters_Main_Pathway	KEGG Adjusted 1.123	-5.637	-5.15455	-7.4878	-0.380414	3.5518	-3.17138	0.042583	0.236107
reactome_TWIK_related_potassium_channel_TREK__Main_Pathway	Reactome 1.123	8.70285	9.16495	5.46816	4.77501	-2.38751	-2.38751	0.0428534	0.237174
NCI_Signaling_events_mediated_by_focal_adhesion_kinase_Pathway_(negative_regulation_of_cell_adhesion_involved_in_substrate_bound_cell_migration)	NCI 1.123	10.901	8.55202	9.7169	-6.53355	3.46894	3.06461	0.0435682	0.239389
NGF_Pathway_Apoptosis	Qiagen 1.123	-5.02532	-4.10112	-9.21308	-2.51266	0.231049	2.28161	0.043522	0.239568
NCI_Thromboxane_A2_receptor_signaling_Pathway_(cAMP_biosynthetic_process)	NCI 1.123	5.50101	8.58959	4.86902	-3.2143	3.15654	0.0577623	0.0435124	0.239949
reactome_Gap_junction_assembly_Main_Pathway	Reactome 1.123	2.26793	2.30441	4.9858	1.137	-0.139845	-0.997159	0.0434453	0.240013
KEGG_GnRH_signaling_Main_Pathway	KEGG Adjusted 1.123	3.82572	9.05527	5.71021	-3.00364	1.37495	1.62869	0.0445772	0.24059
folate_polyglutamylation	Metabolism 1.123	19.0615	15.1337	16.4045	-10.2817	0.924196	9.35749	0.0438666	0.240595
aspirin_triggered_resolvin_E_biosynthesis	Metabolism 1.123	54.8742	47.5961	28.188	-25.1843	16.4045	8.77986	0.0444863	0.240954
aspirin_triggered_resolvin_D_biosynthesis	Metabolism 1.123	54.8742	47.5961	28.188	-25.1843	16.4045	8.77986	0.0444863	0.240954
aspirin-triggered_lipoxin_biosynthesis	Metabolism 1.123	54.8742	47.5961	28.188	-25.1843	16.4045	8.77986	0.0444863	0.240954
reactome_Alpha_oxidation_of_phytanate_Main_Pathway	Reactome 1.123	-20.0435	-11.2059	-13.5453	1.27077	6.98923	-8.26	0.0447497	0.241094
NCI_Atypical_NF_kappaB_Pathway_(Pathway_degradation_of_NFKBIA)	NCI 1.123	-9.08793	-6.71968	-17.1169	2.8111	-4.2359	1.4248	0.0451163	0.24136
biocarta_apoptotic_signaling_in_response_to_dna_damage_Pathway_(apoptosis)	Biocarta 1.123	-13.1426	-4.58021	-6.29269	-1.76685	1.45425	0.312596	0.0450616	0.241492
biocarta_mcalpain_and_friends_in_cell_motility_Pathway_(cell_migration)	Biocarta 1.123	7.14968	5.71205	4.14605	-3.49141	2.00243	1.48898	0.0441184	0.24154
NCI_Plexin_D1_Signaling_Pathway_(receptor_recycling)	NCI 1.123	-18.3106	-22.8161	-24.0291	-12.4189	-0.635385	13.0543	0.045393	0.241567
ATM_Pathway_Repair_and_Recombination	Qiagen 1.123	15.5958	8.43329	7.50909	-3.69678	5.08308	-1.38629	0.0455545	0.241582
biocarta_no2_dependent_il_12_pathway_in_nk_cells_Main_Pathway	Biocarta 1.123	2.49822	3.01808	4.31773	0.722028	-1.96392	1.24189	0.044211	0.241613
reactome_Calnexin_calreticulin_cycle_Main_Pathway	Reactome 1.123	5.26792	14.4868	6.30764	-1.17835	1.31698	-0.138629	0.0444598	0.241671
ILK_Signaling_Pathway_Epithelial_Mesenchymal_Transition	Qiagen 1.123	9.54119	4.5528	7.65492	0.428009	-3.7536	3.32559	0.0450162	0.241674
reactome_Processing_of_Capped_Intron_Containing_Pre_mRNA_Main_Pathway	Reactome 1.123	2.77589	4.95105	4.13578	1.61074	-2.3699	0.759161	0.0443886	0.241716
NCI_LPA_receptor_mediated_events_Pathway_(cAMP_biosynthetic_process)	NCI 1.123	-4.05015	-4.80446	-2.92889	-0.686352	-1.74646	2.43281	0.045369	0.241862
NCI_amb2_Integrin_signaling_Main_Pathway	NCI 1.123	6.42915	5.50289	2.30533	-0.0866434	1.90203	-1.81539	0.044978	0.241896
KEGG_Pancreatic_cancer_Main_Pathway	KEGG Adjusted 1.123	3.88412	6.35073	4.21821	-2.96305	1.18335	1.7797	0.0455523	0.241992
reactome_Cyclin_A_Cdk2_associated_events_at_S_phase_entry_Main_Pathway	Reactome 1.123	-17.0354	-5.70513	-9.06423	-2.55931	-0.159957	2.71927	0.0453338	0.242098
NCI_Fanconi_anemia_Pathway_(DNA_repair)	NCI 1.123	-12.7847	-7.93268	-10.2432	-4.46695	6.39236	-1.92541	0.0443861	0.242135
NCI_CXCR4_mediated_signaling_events_Pathway_(regulation_of_heterotypic_cell_cell_adhesion)	NCI 1.123	5.31413	8.60658	7.047	-4.4687	2.69907	1.76963	0.0458894	0.242935
ERK_Signaling_Pathway_Translation	Qiagen 1.123	4.83149	8.72852	5.29359	-1.76881	3.66855	-1.89974	0.0465963	0.24371
biocarta_skeletal_muscle_hypertrophy_is_regulated_via_akt_mtor_Main_Pathway	Biocarta 1.123	-1.39814	-4.08187	-4.20628	0.343611	-1.29151	0.947894	0.0465545	0.243911
NCI_CD40_CD40L_signaling_Main_Pathway	NCI 1.123	-6.90813	-3.85549	-5.8299	-2.74225	-0.459764	3.20201	0.0469227	0.244158
ATM_Pathway_Apoptosis	Qiagen 1.123	11.5525	8.66434	7.047	0.577623	4.73651	-5.31413	0.0468542	0.24422
NCI_E_cadherin_signaling_in_the_nascent_adherens_junction_Main_Pathway	NCI 1.123	-4.2219	-3.42373	-3.40272	-2.47853	0.798169	1.68036	0.0465373	0.244241
PRPP_biosynthesis	Metabolism 1.123	-6.70042	-3.92783	-5.77623	1.61734	-3.46574	1.84839	0.0462212	0.244266
reactome_Signaling_by_Activin_Main_Pathway	Reactome 1.123	-7.97799	-6.59169	-8.05953	-4.91999	3.92783	0.992152	0.0463157	0.244342
reactome_Activation_of_NIMA_Kinases_NEK9_NEK6_NEK7_Main_Pathway	Reactome 1.123	-18.7439	-6.00728	-9.55965	1.79063	-2.54154	0.750909	0.046398	0.244352
KEGG_mTOR_signaling_Main_Pathway	KEGG Adjusted 1.123	1.41374	2.61413	2.25826	-1.14108	0.0407213	1.10036	0.0470455	0.24438
NCI_PLK1_signaling_events_Pathway_(G2_M_transition_of_mitotic_cell_cycle)	NCI 1.123	-26.1085	-9.31898	-17.8678	-2.69557	-5.08308	7.77865	0.0468096	0.244405
NCI_Validated_transcriptional_targets_of_deltaNp63_isoforms_Pathway_(Pathway_degradation_of_TP63)	NCI 1.123	-6.59773	-3.17051	-7.09834	3.06782	-1.78421	-1.28361	0.0464953	0.244442
biocarta_phospholipids_as_signalling_intermediaries_Pathway_(lamellipodium_assembly)	Biocarta 1.123	-7.34106	-4.03286	-8.79037	-2.86711	-0.756161	3.62327	0.0472798	0.245178
reactome_S6K1_signalling_Main_Pathway	Reactome 1.123	4.7134	8.38708	6.37695	0.762462	-3.88162	3.11916	0.0485657	0.24639
reactome_Golgi_Cisternae_Pericentriolar_Stack_Reorganization_Main_Pathway	Reactome 1.123	6.08429	4.92905	9.08793	-2.69557	4.00485	-1.30928	0.0485639	0.246792
JNK_Pathway_Insulin_Signaling	Qiagen 1.123	9.26122	6.43087	8.24075	-4.62098	-0.173287	4.79427	0.0484856	0.246806
pyridoxal_5-phosphate_salvage	Metabolism 1.123	9.51922	8.13293	3.41953	2.03323	1.34008	-3.37332	0.048813	0.246822
reactome_Regulation_of_KIT_signaling_Main_Pathway	Reactome 1.123	6.51751	10.5031	7.44171	-5.26599	2.01205	3.25394	0.0490664	0.246873
NCI_IL8_and_CXCR1_mediated_signaling_events_Main_Pathway	NCI 1.123	2.70789	8.05899	4.26054	-1.06283	1.62659	-0.56376	0.0489865	0.246879
reactome_DSCAM_interactions_Main_Pathway	Reactome 1.123	7.00079	2.98053	4.15888	-1.52492	-0.831777	2.3567	0.0492689	0.247075
GDP-L-fucose_biosynthesis_I_from_GDP-D-mannose	Metabolism 1.123	16.8666	20.6789	6.1228	-1.15525	-4.27441	5.42965	0.0491901	0.247087
NCI_IL8_and_CXCR2_mediated_signaling_events_Pathway_(regulation_of_cell_migration)	NCI 1.123	5.00606	8.58732	6.73893	-4.35142	1.77138	2.58005	0.0487936	0.247134
ATM_Pathway_DNA_repair	Qiagen 1.123	-10.0378	-4.14605	-5.64787	-2.25915	3.01647	-0.757327	0.0489769	0.24724
reactome_RAF_phosphorylates_MEK_Main_Pathway	Reactome 1.123	4.58797	13.3018	9.63805	-2.64056	-1.45231	4.09287	0.0484679	0.247337
reactome_MEK_activation_Main_Pathway	Reactome 1.123	4.58797	13.3018	9.63805	-2.64056	-1.45231	4.09287	0.0484679	0.247337
biocarta_mcalpain_and_friends_in_cell_motility_Main_Pathway	Biocarta 1.123	5.86094	6.21984	3.66829	-3.09375	0.402796	2.69095	0.047819	0.247553
reactome_Activation_of_BAD_and_translocation_to_mitochondria_Main_Pathway	Reactome 1.123	8.36109	5.5885	4.67874	-1.86283	-1.94948	3.81231	0.0479966	0.24763
reactome_Downstream_TCR_signaling_Main_Pathway	Reactome 1.123	6.18193	6.7043	2.28093	-2.25713	1.26345	0.993688	0.048109	0.24779
NCI_Syndecan_2_mediated_signaling_events_Pathway_(determination_of_left_right_symmetry)	NCI 1.123	-4.71725	-9.56928	-10.1469	-4.54396	1.34779	3.19618	0.048401	0.247826
NCI_Syndecan_2_mediated_signaling_events_Pathway_(dendrite_morphogenesis)	NCI 1.123	-4.71725	-9.56928	-10.1469	-4.54396	1.34779	3.19618	0.048401	0.247826
pregnenolone_biosynthesis	Metabolism 1.123	21.8341	12.1301	6.5849	-2.42602	-1.03972	3.46574	0.0479728	0.247927
biocarta_wnt_signaling_Main_Pathway	Biocarta 1.123	-2.62751	-4.11052	-5.09383	2.38572	-1.51525	-0.870464	0.0483679	0.248283
biocarta_chaperones_modulate_interferon_signaling_Main_Pathway	Biocarta 1.123	-16.7676	-5.36364	-11.1014	-4.46695	2.47553	1.99142	0.0496738	0.248287
VEGF_Pathway_Focal_Adhesion_Turnover	Qiagen 1.123	13.4008	7.43978	12.777	-4.82893	-2.12565	6.95458	0.0499524	0.248456
fatty_acid_alpha-oxidation	Metabolism 1.123	-21.9035	-15.3879	-17.2594	1.94081	9.70406	-11.6449	0.0496392	0.248523
KEGG_Viral_myocarditis_Main_Pathway	KEGG Adjusted 1.123	5.70691	9.24196	7.64772	0.993511	-4.75961	3.7661	0.0498939	0.248571
KEGG_Arginine_and_proline_metabolism_Main_Pathway	KEGG Adjusted 1.123	2.87177	5.43183	2.3094	-1.01574	1.66203	-0.646283	0.0500773	0.248671
NCI_Angiopoietin_receptor_Tie2_mediated_signaling_Main_Pathway	NCI 1.123	6.66293	7.41992	5.78737	-4.61895	2.20915	2.4098	0.0483628	0.248676
reactome_Synthesis_of_epoxy_EET_and_dihydroxyeicosatrienoic_acids_DHET__Main_Pathway	Reactome 1.123	8.50549	8.67878	1.83395	-0.418776	0.707588	-0.288811	0.0498704	0.248861
reactome_Association_of_TriC_CCT_with_target_proteins_during_biosynthesis_Main_Pathway	Reactome 1.123	1.78788	6.08704	3.77243	-0.0110023	-1.11674	1.12774	0.05028	0.249271
NCI_Netrin_mediated_signaling_events_Main_Pathway	NCI 1.123	8.36799	4.28445	4.81185	-3.27989	2.18994	1.08995	0.0506214	0.249743
KEGG_Glioma_Main_Pathway	KEGG Adjusted 1.123	3.10245	8.05039	5.03149	-2.46016	2.04093	0.419231	0.0505643	0.249866
sorbitol_degradation_I	Metabolism 1.123	23.336	51.0618	55.9139	-12.3611	-11.668	24.0291	0.050756	0.250002
NCI_PAR1_mediated_thrombin_signaling_events_Pathway_(platelet_aggregation)	NCI 1.123	2.57552	5.5112	4.81805	-2.33767	0.271822	2.06585	0.050559	0.250246
IL-2_Pathway_Protein_Synthesis	Qiagen 1.123	-4.75301	-5.1986	-5.89175	-2.17846	3.7628	-1.58434	0.0511949	0.251756
KEGG_African_trypanosomiasis_Main_Pathway	KEGG Adjusted 1.123	3.85082	12.5537	10.0121	-1.46331	3.7738	-2.31049	0.0516783	0.252502
Notch_Signaling_Pathway_Gene_Expression_Chromatin_Remodeling_via_RBPJ	Qiagen 1.123	0.921751	1.52994	1.15891	0.259166	0.528112	-0.787278	0.0516645	0.253044
Notch_Signaling_Pathway_Transcription_of_Target_Genes_Hairy_E-SpI_via_RBPJ	Qiagen 1.123	0.921751	1.52994	1.15891	0.259166	0.528112	-0.787278	0.0516645	0.253044
dermatan_sulfate_degradation_metazoa	Metabolism 1.123	-6.41161	-13.4008	-18.4069	4.98681	0.616131	-5.60294	0.0516401	0.253536
NCI_ATR_signaling_Pathway_(response_to_G2_M_transition_DNA_damage_checkpoint_signal)	NCI 1.123	-2.95843	-2.52145	-6.03239	0.989493	-1.72282	0.73333	0.0521453	0.253563
spermine_biosynthesis	Metabolism 1.123	-11.5525	-4.62098	-8.77986	4.38993	-1.15525	-3.23469	0.0520645	0.253575
biocarta_role_of_brca1_brca2_and_atr_in_cancer_susceptibility_Pathway_(Pathway_protein_ubiquitination_of_ATM_BRCA1)	Biocarta 1.123	-3.75455	-6.0506	-8.82319	-2.71483	-0.50542	3.22025	0.052059	0.253954
NCI_TCR_signaling_in_naive_CD8_T_cells_Pathway_(Pathway_regulation_of_survival_gene_product_expression_via_AKT1)	NCI 1.123	-1.07356	-2.46219	-2.9272	1.01113	-0.0793502	-0.931781	0.0528527	0.256593
IL-2_Pathway_Actin_Reorganization	Qiagen 1.123	-9.60993	-6.87585	-8.15945	-3.24324	-2.60144	5.84469	0.0536089	0.256985
biocarta_nfkb_activation_by_nontypeable_hemophilus_influenzae_Pathway_(Pathway_protein_ubiquitination_of_CHUK)	Biocarta 1.123	10.5127	13.8398	8.84918	-7.50909	4.89824	2.61085	0.0535696	0.257202
biocarta_role_of_pi3k_subunit_p85_in_regulation_of_actin_organization_and_cell_migration_Main_Pathway	Biocarta 1.123	7.67516	4.96755	5.11918	-2.83035	-1.0325	3.86285	0.053509	0.257317
NCI_Regulation_of_Androgen_receptor_activity_Pathway_(cell_proliferation)	NCI 1.123	-7.97119	-3.75573	-5.13495	-2.65942	-0.374865	3.03429	0.0530992	0.257379
NCI_Beta2_integrin_cell_surface_interactions_Main_Pathway	NCI 1.123	8.72542	7.52636	4.13631	-0.146065	3.7021	-3.55603	0.0534758	0.257564
KEGG_Non_small_cell_lung_cancer_Main_Pathway	KEGG Adjusted 1.123	3.02148	8.10738	6.06457	-3.03651	1.42105	1.61546	0.0538584	0.257775
glycogenolysis	Metabolism 1.123	2.77687	4.34287	1.60879	-1.33067	1.15952	0.171147	0.0534561	0.257877
reactome_Deposition_of_new_CENPA_containing_nucleosomes_at_the_centromere_Main_Pathway	Reactome 1.123	4.26128	11.9962	7.9003	2.04793	-3.90683	1.85889	0.053375	0.257895
KEGG_Viral_carcinogenesis_Main_Pathway	KEGG Adjusted 1.123	2.64081	6.2852	3.19477	-0.993146	-0.935621	1.92877	0.0533052	0.257967
allopregnanolone_biosynthesis	Metabolism 1.123	-6.81595	-7.85567	-10.9748	2.19497	3.58126	-5.77623	0.0543798	0.25824
ERK_Signaling_Pathway_Gene_Expression_via_CAPN6_TP53_FOS_ATF1_MYC_ELK3_MYLK_ETS1_SRF_HIST1H3B_CREB3_STAT3_NFKB2_HMGN1_ESR2_ELK1_PAX6_JUN	Qiagen 1.123	1.92981	4.98626	2.76984	-0.832877	-0.714052	1.54693	0.0541272	0.25825
NCI_Thromboxane_A2_receptor_signaling_Pathway_(JNK_cascade)	NCI 1.123	7.19807	8.95759	6.7182	-1.81285	5.38522	-3.57237	0.0540653	0.258359
biocarta_aspirin_blocks_signaling_pathway_involved_in_platelet_activation_Main_Pathway	Biocarta 1.123	2.39713	8.33221	4.95311	-0.895315	1.79063	-0.895315	0.0542422	0.258393
NCI_E_cadherin_signaling_in_the_nascent_adherens_junction_Pathway_(regulation_of_actin_nucleation)	NCI 1.123	-7.18177	-4.40919	-6.17094	-3.91821	2.9555	0.962704	0.0543587	0.258544
GDP-L-fucose_biosynthesis_II_from_L-fucose	Metabolism 1.123	5.6607	2.19497	2.88811	0.808672	0.808672	-1.61734	0.0547693	0.259685
biocarta_erk_and_pi_3_kinase_are_necessary_for_collagen_binding_in_corneal_epithelia_Pathway_(actin_filament_stabilization)	Biocarta 1.123	6.85927	12.1012	8.15892	-0.722028	5.47297	-4.75095	0.0548726	0.25977
ATM_Pathway_Cell_Survival	Qiagen 1.123	2.96238	4.86853	5.53693	-2.5828	2.51678	0.066014	0.0551921	0.260877
reactome_Interferon_alpha_beta_signaling_Main_Pathway	Reactome 1.123	-5.11863	-1.84839	-3.69678	1.20856	0.622055	-1.83062	0.0553828	0.261372
reactome_Olfactory_Signaling_Pathway_Main_Pathway	Reactome 1.123	-1.29525	-5.54129	-4.97346	1.23283	-0.81954	-0.413291	0.0554844	0.261447
reactome_Urea_cycle_Main_Pathway	Reactome 1.123	2.72124	7.72731	7.80432	-2.97797	2.18213	0.795836	0.0559925	0.262621
reactome_Cytosolic_tRNA_aminoacylation_Main_Pathway	Reactome 1.123	7.46279	14.5689	17.6372	-4.04428	-3.82698	7.87125	0.0559516	0.262834
NCI_Regulation_of_Androgen_receptor_activity_Pathway_(Pathway_positive_regulation_of_transcription_via_GATA2)	NCI 1.123	-6.23832	-6.23832	-10.3972	-3.46574	-1.38629	4.85203	0.0559286	0.263132
reactome_Adherens_junctions_interactions_Main_Pathway	Reactome 1.123	-9.98324	-5.31894	-6.54639	-1.95429	4.68837	-2.73408	0.0563722	0.26359
biocarta_alk_in_cardiac_myocytes_Main_Pathway	Biocarta 1.123	-3.38631	-1.87005	-2.00002	0.187727	1.22745	-1.41518	0.056327	0.263784
reactome_COPII_Coat_Protein_2_Mediated_Vesicle_Transport_Main_Pathway	Reactome 1.123	6.36669	11.9119	10.0891	-5.54518	0.115525	5.42965	0.0568007	0.265186
KEGG_Insulin_signaling_Main_Pathway	KEGG Adjusted 1.123	2.59987	5.01399	3.97342	-2.44159	0.531469	1.91012	0.0574685	0.266262
NCI_Lissencephaly_gene_LIS1_in_neuronal_migration_and_development_Main_Pathway	NCI 1.123	-3.33805	-2.6449	-2.73611	-1.34981	-0.784351	2.13416	0.0576217	0.266566
HIF1Alpha_Pathway_NOS_Pathway	Qiagen 1.123	1.00754	3.39395	4.65399	-0.539665	0.784742	-0.245077	0.0574094	0.266597
HIF1Alpha_Pathway_VEGF_Pathway	Qiagen 1.123	1.00754	3.39395	4.65399	-0.539665	0.784742	-0.245077	0.0574094	0.266597
NCI_JNK_signaling_in_the_CD4_TCR_Main_Pathway	NCI 1.123	-4.86028	-1.17175	-2.53329	0.214546	-0.033007	-0.181539	0.0578123	0.267042
reactome_Adrenoceptors_Main_Pathway	Reactome 1.123	6.70042	5.23711	3.35021	3.23469	-2.31049	-0.924196	0.0573738	0.267042
biocarta_lissencephaly_gene_lis1_in_neuronal_migration_and_development_Pathway_(retrograde_axon_cargo_transport)	Biocarta 1.123	-8.30726	-2.10045	-4.43194	-0.934698	0.577623	0.357076	0.0573162	0.267183
NCI_TCR_signaling_in_naive_CD4_T_cells_Pathway_(proteasomal_ubiquitin_dependent_protein_catabolic_process)	NCI 1.123	5.74322	8.15273	3.39972	1.10573	2.31049	-3.41623	0.060123	0.268349
NCI_ErbB4_signaling_events_Pathway_(neural_crest_cell_migration)	NCI 1.123	-5.80703	-21.3797	-11.075	2.14105	-3.26549	1.12444	0.0586948	0.268672
biocarta_tnf_stress_related_signaling_Main_Pathway	Biocarta 1.123	2.93801	6.71013	5.8211	-3.26516	1.69135	1.57381	0.0606632	0.26879
reactome_Activation_of_BMF_and_translocation_to_mitochondria_Main_Pathway	Reactome 1.123	4.54396	5.46816	3.85082	2.46452	0.84718	-3.3117	0.0605813	0.268819
biocarta_il_2_receptor_beta_chain_in_t_cell_activation_Pathway_(apoptosis)	Biocarta 1.123	7.91985	8.03537	4.76218	-4.82636	3.06782	1.75854	0.0607637	0.268844
KEGG_Fc_gamma_R_mediated_phagocytosis_Main_Pathway	KEGG Adjusted 1.123	2.87316	3.63155	1.7519	-1.68938	0.324828	1.36455	0.0586677	0.268952
NCI_FAS_CD95_signaling_Pathway_(necroptosis)	NCI 1.123	3.61335	12.374	10.9684	-3.81873	3.32454	0.494188	0.0583243	0.268999
KEGG_Toll_like_receptor_signaling_Main_Pathway	KEGG Adjusted 1.123	-5.83383	-2.045	-3.39279	0.639298	1.20001	-1.83931	0.0605668	0.269146
NCI_mTOR_signaling_Main_Pathway	NCI 1.123	-5.8372	-1.43443	-3.19511	0.653569	0.113385	-0.766955	0.0603971	0.269178
KEGG_Glycosphingolipid_biosynthesis_globo_series_Main_Pathway	KEGG Adjusted 1.123	-2.73704	-2.73704	-4.6743	2.07056	-1.75953	-0.311028	0.0586341	0.269204
reactome_Inositol_transporters_Main_Pathway	Reactome 1.123	6.29609	4.27441	2.42602	2.42602	-1.67511	-0.750909	0.060499	0.269238
reactome_Interleukin_7_signaling_Main_Pathway	Reactome 1.123	-8.43329	-2.8251	-8.40178	-2.69907	3.03514	-0.336071	0.0586313	0.269598
superpathway_of_melatonin_degradation	Metabolism 1.123	-8.05784	-9.7907	-9.44413	1.58846	4.99644	-6.5849	0.059008	0.2697
CD40_Pathway_Gene_Expression_Immunoglobulin_Class_Switch_via_NFKB2	Qiagen 1.123	1.5581	2.44675	2.84664	-1.41888	1.31816	0.100714	0.0600733	0.26971
CD40_Pathway_Gene_Expression_Co-Stimulatory_Molecules_via_NFKB2	Qiagen 1.123	1.5581	2.44675	2.84664	-1.41888	1.31816	0.100714	0.0600733	0.26971
CD40_Pathway_Gene_Expression_Cell_Survival_via_NFKB2	Qiagen 1.123	1.5581	2.44675	2.84664	-1.41888	1.31816	0.100714	0.0600733	0.26971
CD40_Pathway_Gene_Expression_Cell_Adhesion_Molecule_via_NFKB2	Qiagen 1.123	1.5581	2.44675	2.84664	-1.41888	1.31816	0.100714	0.0600733	0.26971
CD40_Pathway_Gene_Expression_COX2_and_Prostaglandins_via_NFKB2	Qiagen 1.123	1.5581	2.44675	2.84664	-1.41888	1.31816	0.100714	0.0600733	0.26971
CD40_Pathway_Gene_Expression_Procoagulant_Activity_via_NFKB2	Qiagen 1.123	1.5581	2.44675	2.84664	-1.41888	1.31816	0.100714	0.0600733	0.26971
CD40_Pathway_Gene_Expression_Pro-Inflamatory_Cytokines_via_NFKB2	Qiagen 1.123	1.5581	2.44675	2.84664	-1.41888	1.31816	0.100714	0.0600733	0.26971
reactome_Ca_activated_K_channels_Main_Pathway	Reactome 1.123	4.03052	7.76582	7.38073	1.75854	2.56721	-4.32575	0.0613364	0.269809
reactome_HuR_stabilizes_mRNA_Main_Pathway	Reactome 1.123	6.62822	10.5994	9.84847	-4.86647	-1.21301	6.07948	0.0585903	0.269817
reactome_Signaling_by_Type_1_Insulin_like_Growth_Factor_1_Receptor_IGF1R__Main_Pathway	Reactome 1.123	-4.35142	-8.62583	-9.8966	-3.7738	4.42844	-0.654639	0.0593484	0.269838
reactome_SHC_related_events_triggered_by_IGF1R_Main_Pathway	Reactome 1.123	-4.35142	-8.62583	-9.8966	-3.7738	4.42844	-0.654639	0.0593484	0.269838
reactome_Common_Pathway_Main_Pathway	Reactome 1.123	-16.5613	-15.4968	-16.1404	5.4214	6.98098	-12.4024	0.0612743	0.269926
NCI_LKB1_signaling_events_Pathway_(tubulin_complex_assembly)	NCI 1.123	2.26343	5.58796	5.71632	-0.239606	-2.13934	2.37895	0.0591585	0.269983
reactome_Scavenging_by_Class_B_Receptors_Main_Pathway	Reactome 1.123	-4.29366	-1.1745	-3.48499	1.02047	0.269557	-1.29002	0.0612277	0.270112
KEGG_Purine_metabolism_Main_Pathway	KEGG Adjusted 1.123	2.41994	3.8199	1.24119	-0.543791	-0.647836	1.19163	0.0592907	0.270181
NCI_EPHA_forward_signaling_Pathway_(axon_guidance)	NCI 1.123	2.90255	8.88095	4.54878	1.86283	0.0433217	-1.90615	0.0596496	0.270199
reactome_SEMA3A_Plexin_repulsion_signaling_by_inhibiting_Integrin_adhesion_Main_Pathway	Reactome 1.123	5.75697	11.5002	8.84313	-5.23436	4.77501	0.459348	0.059744	0.270224
NCI_Regulation_of_Androgen_receptor_activity_Main_Pathway	NCI 1.123	-7.13307	-3.62656	-4.92452	-2.76353	-0.405468	3.169	0.0596093	0.270419
reactome_CS_DS_degradation_Main_Pathway	Reactome 1.123	-4.30329	-6.64266	-8.60658	3.17692	1.03972	-4.21665	0.0612129	0.270439
reactome_Resolution_of_Sister_Chromatid_Cohesion_Main_Pathway	Reactome 1.123	-10.5807	-4.29202	-6.49313	-1.03644	-2.97209	4.00854	0.062465	0.270859
3-phosphoinositide_biosynthesis	Metabolism 1.123	2.47965	4.80665	3.03664	0.14028	1.8979	-2.03818	0.0617644	0.270909
NCI_Canonical_Wnt_signaling_Main_Pathway	NCI 1.123	1.09748	1.18413	0.629609	-0.0462098	-0.548742	0.594951	0.0599862	0.270917
NCI_ErbB4_signaling_events_Pathway_(glial_cell_differentiation)	NCI 1.123	-5.56058	-6.21522	-3.55045	-2.70327	3.45033	-0.747059	0.0616884	0.270966
NCI_a6b1_and_a6b4_Integrin_signaling_Pathway_(Pathway_degradation_of_ITGA6)	NCI 1.123	3.64865	11.8365	8.67397	-3.32614	3.72085	-0.394709	0.0623366	0.271075
NCI_a6b1_and_a6b4_Integrin_signaling_Pathway_(cell_migration)	NCI 1.123	3.64865	11.8365	8.67397	-3.32614	3.72085	-0.394709	0.0623366	0.271075
NCI_a6b1_and_a6b4_Integrin_signaling_Pathway_(apoptosis)	NCI 1.123	3.64865	11.8365	8.67397	-3.32614	3.72085	-0.394709	0.0623366	0.271075
PAK_Pathway_Paxillin_Disassembly	Qiagen 1.123	39.1628	31.5382	35.6971	-10.3972	-16.6355	27.0327	0.0621348	0.271361
NCI_Validated_transcriptional_targets_of_deltaNp63_isoforms_Main_Pathway	NCI 1.123	-4.726	-3.21368	-6.20682	2.89862	-2.70958	-0.18904	0.0622272	0.271375
NCI_CD40_CD40L_signaling_Pathway_(B_cell_proliferation)	NCI 1.123	-10.6745	-7.20873	-7.62462	3.46574	2.77259	-6.23832	0.062112	0.271846
NCI_CD40_CD40L_signaling_Pathway_(regulation_of_isotype_switching_to_IgG_isotypes)	NCI 1.123	-10.6745	-7.20873	-7.62462	3.46574	2.77259	-6.23832	0.062112	0.271846
NCI_IL2_mediated_signaling_events_Pathway_(G1_S_transition_of_mitotic_cell_cycle)	NCI 1.123	9.65785	13.5395	7.43978	-5.45276	6.74663	-1.29387	0.0630876	0.27317
Cellular_Apoptosis_Pathway_Depolarization	Qiagen 1.123	-6.61378	-7.047	-9.29972	-2.02168	5.68958	-3.6679	0.0633396	0.273483
reactome_EPH_ephrin_mediated_repulsion_of_cells_Main_Pathway	Reactome 1.123	3.18697	7.2027	2.94588	0.406847	1.60479	-2.01163	0.0632576	0.273517
Akt_Signaling_Pathway_Tumor_Supression	Qiagen 1.123	1.89974	2.16929	1.36062	-0.680311	-0.661057	1.34137	0.0637481	0.274857
KEGG_Drug_metabolism_other_enzymes_Main_Pathway	KEGG Adjusted 1.123	-4.20364	-3.29817	-6.18004	1.4758	1.68187	-3.15767	0.0638826	0.275048
NCI_Signaling_mediated_by_p38_alpha_and_p38_beta_Main_Pathway	NCI 1.123	-9.15211	-2.2707	-5.57855	-1.79705	1.7149	0.0821508	0.0639737	0.275051
KEGG_Regulation_of_actin_cytoskeleton_Main_Pathway	KEGG Adjusted 1.123	-1.10889	-2.1668	-1.05434	0.730229	-0.788705	0.0584754	0.064331	0.27542
reactome_Synthesis_of_PIPs_at_the_ER_membrane_Main_Pathway	Reactome 1.123	-6.00728	-2.54154	-5.54518	-3.00364	1.38629	1.61734	0.0644664	0.275612
reactome_Ubiquinol_biosynthesis_Main_Pathway	Reactome 1.123	2.29399	9.96812	7.19553	-0.973707	2.44252	-1.46881	0.0643139	0.275929
ubiquinol-10_biosynthesis	Metabolism 1.123	2.29399	9.96812	7.19553	-0.973707	2.44252	-1.46881	0.0643139	0.275929
biocarta_trefoil_factors_initiate_mucosal_healing_Main_Pathway	Biocarta 1.123	4.88669	4.43614	3.91628	-2.09677	3.41375	-1.31698	0.0646697	0.276094
KEGG_Melanoma_Main_Pathway	KEGG Adjusted 1.123	1.89771	4.28522	2.40845	-1.12214	-0.597215	1.71936	0.0651799	0.277882
KEGG_Nicotinate_and_nicotinamide_metabolism_Main_Pathway	KEGG Adjusted 1.123	4.24965	10.1909	8.817	-2.63231	4.99231	-2.36	0.0653343	0.27815
biocarta_cell_to_cell_adhesion_signaling_Pathway_(cell_migration)	Biocarta 1.123	13.473	6.195	10.1373	-2.55598	-4.07224	6.62822	0.0656726	0.278423
biocarta_cell_to_cell_adhesion_signaling_Pathway_(cell_cell_adhesion)	Biocarta 1.123	13.473	6.195	10.1373	-2.55598	-4.07224	6.62822	0.0656726	0.278423
biocarta_cell_to_cell_adhesion_signaling_Main_Pathway	Biocarta 1.123	13.473	6.195	10.1373	-2.55598	-4.07224	6.62822	0.0656726	0.278423
NCI_Lissencephaly_gene_LIS1_in_neuronal_migration_and_development_Pathway_(microtubule_based_movement)	NCI 1.123	4.62098	15.0182	9.70406	-4.15888	-0.231049	4.38993	0.0656387	0.279056
biocarta_role_of_erk5_in_neuronal_survival_Pathway_(positive_regulation_of_axon_extension)	Biocarta 1.123	7.07267	7.88134	4.30008	-4.51829	3.14483	1.37346	0.0660977	0.279446
reactome_Mitotic_Prometaphase_Main_Pathway	Reactome 1.123	-11.1832	-4.30068	-6.76883	-1.1258	-3.06797	4.19377	0.0663678	0.280199
reactome_Transport_of_nucleosides_and_free_purine_and_pyrimidine_bases_across_the_plasma_membrane_Main_Pathway	Reactome 1.123	-3.21818	-4.05986	-7.32756	2.12895	-2.87161	0.742658	0.0667665	0.281492
biocarta_keratinocyte_differentiation_Pathway_(keratinocyte_differentiation)	Biocarta 1.123	1.94081	5.26792	3.70834	-2.1141	1.55958	0.554518	0.0670362	0.281848
Akt_Signaling_Pathway_Regulation_of_Cyclic_Nucleotide	Qiagen 1.123	3.56842	3.58768	2.89453	-1.30286	-1.34137	2.64423	0.0669764	0.281986
reactome_A_tetrasaccharide_linker_sequence_is_required_for_GAG_synthesis_Main_Pathway	Reactome 1.123	-5.9018	-4.19907	-3.26482	-0.16073	2.88309	-2.72236	0.0680279	0.28523
NCI_C_MYB_transcription_factor_network_Main_Pathway	NCI 1.123	6.07672	5.17525	5.43281	-2.1956	-2.25241	4.44801	0.0680161	0.285574
tetrapyrrole_biosynthesis	Metabolism 1.123	5.77623	13.9554	9.93511	-1.57113	6.19211	-4.62098	0.0684179	0.286077
NCI_PLK1_signaling_events_Pathway_(chromosome_segregation)	NCI 1.123	-22.2962	-15.7113	-20.5634	3.69678	-14.6716	10.9748	0.068411	0.286442
NCI_Nongenotropic_Androgen_signaling_Main_Pathway	NCI 1.123	3.43463	4.68763	2.4349	-2.2705	0.142184	2.12832	0.0695042	0.28707
Caspase_Cascade_Pathway	Qiagen 1.123	2.24818	0.674606	1.96512	0.438949	-0.903242	0.464292	0.0696678	0.287356
mTOR_Pathway_Microtubule_Organization	Qiagen 1.123	-6.27683	-3.07295	-4.6903	2.24118	1.00121	-3.24239	0.0695007	0.287446
NCI_Insulin_Pathway_Pathway_(negative_regulation_of_MAPKKK_cascade)	NCI 1.123	9.86402	12.2101	12.6899	-9.06423	6.18501	2.87923	0.0697891	0.287467
ILK_Signaling_Pathway_Tumor_Angiogenesis	Qiagen 1.123	6.81595	8.54882	6.55602	-4.44769	5.42965	-0.981959	0.0690624	0.287587
reactome_Trafficking_of_AMPA_receptors_Main_Pathway	Reactome 1.123	-3.15217	-2.86336	-3.58951	2.3765	-0.371329	-2.00518	0.0688787	0.287609
reactome_Beta_oxidation_of_palmitoyl_CoA_to_myristoyl_CoA_Main_Pathway	Reactome 1.123	6.31534	27.1098	19.9472	-5.23711	7.47059	-2.23347	0.0689842	0.287655
Mitochondrial_Apoptosis_Pathway_Gene_Expression_via_TP53	Qiagen 1.123	-3.90858	-5.35264	-7.66313	-4.0241	2.0987	1.92541	0.0694695	0.287708
biocarta_inactivation_of_gsk3_by_akt_causes_accumulation_of_b_catenin_in_alveolar_macrophages_Main_Pathway	Biocarta 1.123	-3.97082	-2.14929	-2.34273	-1.97198	0.865091	1.10689	0.0693924	0.28778
iSi-methyl-5-thio-alpha-D-ribose_1-phosphate_degradation	Metabolism 1.123	-7.45133	-7.97119	-9.01091	-2.07944	-4.33217	6.41161	0.0692637	0.288031
NCI_mTOR_signaling_Pathway_(Pathway_rRNA_transcription_via_RRN3)	NCI 1.123	-5.95777	-1.42755	-3.68028	0.28056	1.09748	-1.37804	0.0693801	0.288121
KEGG_Olfactory_transduction_Main_Pathway	KEGG Adjusted 1.123	-0.972139	-4.90519	-4.45732	1.28624	-0.834535	-0.451706	0.0701681	0.288637
KEGG_Asthma_Main_Pathway	KEGG Adjusted 1.123	7.93677	9.95735	5.13113	0.455408	4.60678	-5.06219	0.0703225	0.288882
reactome_EPHA_mediated_growth_cone_collapse_Main_Pathway	Reactome 1.123	3.19137	7.50909	3.72567	-2.58486	0.274371	2.31049	0.0706944	0.290019
BRCA1_Pathway_Mismatch_Repair	Qiagen 1.123	-3.33096	-2.83998	-5.15047	-2.37788	2.38751	-0.00962704	0.0709824	0.290808
Glucocorticoid_Receptor_Signaling_Pathway	Qiagen 1.123	1.50899	0.80695	1.90332	0.0706811	-0.866824	0.796143	0.0718468	0.291214
tRNA_charging	Metabolism 1.123	5.81389	10.572	11.8796	-3.55122	-3.2605	6.81172	0.0717944	0.29139
HIF1Alpha_Pathway_Gene_Expression_via_JUN_CREB3	Qiagen 1.123	0.879967	3.24657	4.85071	-0.773684	0.701729	0.0719553	0.0717497	0.291597
NCI_Presenilin_action_in_Notch_and_Wnt_signaling_Main_Pathway	NCI 1.123	-1.14369	-3.08285	-3.04655	0.51656	-1.50182	0.985259	0.071691	0.291748
biocarta_basic_mechanism_of_action_of_ppara_pparb_d_and_pparg_and_effects_on_gene_expression_Main_Pathway	Biocarta 1.123	3.38487	3.2809	4.59788	-2.61085	2.51843	0.0924196	0.0714282	0.291849
reactome_Thyroxine_biosynthesis_Main_Pathway	Reactome 1.123	-2.10255	-2.17186	-1.34008	1.22456	-1.27077	0.0462098	0.0715465	0.291941
reactome_DAG_and_IP3_signaling_Main_Pathway	Reactome 1.123	14.9797	15.2685	11.1674	-11.0133	4.98681	6.02653	0.0716431	0.291943
reactome_Purine_ribonucleoside_monophosphate_biosynthesis_Main_Pathway	Reactome 1.123	14.292	9.58854	8.99441	-2.19497	-5.90825	8.10322	0.0721478	0.292045
reactome_SMAD2_SMAD3_SMAD4_heterotrimer_regulates_transcription_Main_Pathway	Reactome 1.123	2.93012	5.48216	2.8041	-2.52054	1.16575	1.35479	0.0713876	0.292075
reactome_Chk1_Chk2_Cds1_mediated_inactivation_of_Cyclin_B_Cdk1_complex_Main_Pathway	Reactome 1.123	-28.2111	-6.30764	-15.0413	-4.85203	2.07944	2.77259	0.0724605	0.292533
KEGG_Chronic_myeloid_leukemia_Main_Pathway	KEGG Adjusted 1.123	5.96798	8.91504	6.08822	-5.12709	0.998069	4.12902	0.0724424	0.292848
KEGG_Cell_adhesion_molecules_CAMs__Main_Pathway	KEGG Adjusted 1.123	-2.70291	-3.18976	-5.12067	1.37346	1.28544	-2.6589	0.0732546	0.294567
biocarta_erk_and_pi_3_kinase_are_necessary_for_collagen_binding_in_corneal_epithelia_Main_Pathway	Biocarta 1.123	-4.69456	-3.29382	-3.63008	2.27611	0.689709	-2.96582	0.0737254	0.294902
stearate_biosynthesis	Metabolism 1.123	-9.8966	-7.18177	-8.25038	2.37788	4.3418	-6.71968	0.0732449	0.294917
biocarta_akt_signaling_Main_Pathway	Biocarta 1.123	-4.72624	-3.82515	-6.4591	-3.30143	-0.0667475	3.36818	0.0734458	0.294946
biocarta_rac1_cell_motility_signaling_Pathway_(phosphatidic_acid_metabolic_process)	Biocarta 1.123	-1.82089	-3.93334	-3.25669	-2.13445	0.819674	1.31478	0.0731814	0.295052
NCI_Angiopoietin_receptor_Tie2_mediated_signaling_Pathway_(MAPKKK_cascade)	NCI 1.123	5.46816	20.2553	10.5512	-1.23226	4.89054	-3.65828	0.0739811	0.295149
reactome_Ephrin_signaling_Main_Pathway	Reactome 1.123	-1.83342	-3.04001	-4.95258	2.02382	-1.07609	-0.947729	0.0737055	0.29521
NCI_IL2_mediated_signaling_events_Pathway_(positive_regulation_of_cell_cell_adhesion)	NCI 1.123	-2.15338	-1.46023	-2.12565	0.0646937	1.28463	-1.34933	0.0736139	0.295232
reactome_Dermatan_sulfate_biosynthesis_Main_Pathway	Reactome 1.123	-1.27077	-1.23926	-3.88583	-0.231049	0.210045	0.0210045	0.0739053	0.295233
NCI_Arf1_Main_Pathway	NCI 1.123	2.78056	3.4498	2.12326	-2.17903	0.880377	1.29866	0.0745108	0.295712
KEGG_Natural_killer_cell_mediated_cytotoxicity_Main_Pathway	KEGG Adjusted 1.123	2.82239	3.23465	2.52887	-1.90751	-0.236616	2.14412	0.0744819	0.295983
S-reticuline_biosynthesis	Metabolism 1.123	-10.7438	-17.3287	-17.3287	-3.11916	11.4369	-8.31777	0.0743778	0.296149
L-dopachrome_biosynthesis	Metabolism 1.123	-10.7438	-17.3287	-17.3287	-3.11916	11.4369	-8.31777	0.0743778	0.296149
reactome_Activation_of_PKB_Main_Pathway	Reactome 1.123	-5.02532	-3.9856	-1.81951	0.51986	-2.25273	1.73287	0.0752241	0.297379
biocarta_pkc_catalyzed_phosphorylation_of_inhibitory_phosphoprotein_of_myosin_phosphatase_Main_Pathway	Biocarta 1.123	2.08128	3.34654	2.6919	-2.0501	1.56417	0.485937	0.0750622	0.297512
KEGG_Ether_lipid_metabolism_Main_Pathway	KEGG Adjusted 1.123	-8.3624	-3.44736	-6.63741	1.38892	2.79884	-4.18776	0.0752167	0.297737
reactome_RSK_activation_Main_Pathway	Reactome 1.123	-16.5778	-8.66434	-12.2456	-2.48378	9.12644	-6.64266	0.0757467	0.298283
KEGG_Adrenergic_signaling_in_cardiomyocytes_Main_Pathway	KEGG Adjusted 1.123	1.04155	3.06264	1.80793	-0.515096	1.15668	-0.641585	0.0755886	0.298433
NCI_PDGFR_beta_signaling_Pathway_(cell_migration)	NCI 1.123	5.76943	8.39931	8.90898	-5.32092	-0.0203867	5.34131	0.0757353	0.298625
VEGF_Pathway	Qiagen 1.123	3.49024	6.83895	4.78052	-3.73229	1.50082	2.23147	0.0759792	0.298812
JAK-STAT_Pathway_IFN-Inducible_Gene_Expression_via_STAT2_STAT1	Qiagen 1.123	-5.47458	-2.11282	-4.85075	-0.464665	2.63139	-2.16673	0.0761099	0.29894
KEGG_Protein_export_Main_Pathway	KEGG Adjusted 1.123	-2.83789	-2.52145	-1.87351	0.175798	-1.76803	1.59223	0.0762816	0.299228
reactome_Response_to_elevated_platelet_cytosolic_Ca2__Main_Pathway	Reactome 1.123	1.54033	6.39236	6.62341	2.23347	-0.308065	-1.92541	0.0772956	0.300112
terminal_iOi-glycans_residues_modification	Metabolism 1.123	-4.43807	-3.74492	-3.02289	-2.7052	0.125152	2.58005	0.0774055	0.300156
reactome_TCF_dependent_signaling_in_response_to_WNT_Main_Pathway	Reactome 1.123	1.06283	3.69678	2.44912	1.24766	-1.06283	-0.184839	0.0772182	0.300195
reactome_G0_and_Early_G1_Main_Pathway	Reactome 1.123	-7.83466	-5.32988	-6.19632	4.76801	-0.446345	-4.32167	0.0776151	0.300204
biocarta_cxcr4_signaling_Main_Pathway	Biocarta 1.123	-3.63377	-3.00364	-4.61048	-2.49953	-0.231049	2.73058	0.077165	0.300371
biocarta_the_igf_1_receptor_and_longevity_Pathway_(Pathway_degradation_of_CAT)	Biocarta 1.123	-8.14448	-5.83399	-8.49105	1.79063	4.15888	-5.94951	0.0770664	0.300564
biocarta_the_igf_1_receptor_and_longevity_Pathway_(cell_survival)	Biocarta 1.123	-8.14448	-5.83399	-8.49105	1.79063	4.15888	-5.94951	0.0770664	0.300564
reactome_Regulation_of_innate_immune_responses_to_cytosolic_DNA_Main_Pathway	Reactome 1.123	3.52875	8.38078	6.04928	1.92191	2.29999	-4.2219	0.0776123	0.300575
bupropion_degradation	Metabolism 1.123	-9.38059	-8.68744	-13.1236	3.23469	5.03687	-8.27156	0.0769642	0.300743
reactome_Unblocking_of_NMDA_receptor_glutamate_binding_and_activation_Main_Pathway	Reactome 1.123	-3.07473	-0.91531	-2.16831	-0.488758	1.19079	-0.702034	0.0768201	0.300953
Cellular_Apoptosis_Pathway_Gene_Expression_BAX_BID_BAK_Ras_Noxa_PUMA_APAF1_Survivin_BCL2_via_TP53	Qiagen 1.123	-3.35021	-4.52856	-7.16252	-1.68666	3.58126	-1.8946	0.0769221	0.300965
IGF1R_Signaling_Pathway_Glycogen_Synthesis	Qiagen 1.123	-5.10233	-3.54275	-4.00485	-3.42723	2.11795	1.30928	0.0780551	0.30114
NCI_ATR_signaling_Main_Pathway	NCI 1.123	-3.11916	-1.7457	-5.23711	-0.667475	-1.30928	1.97675	0.0779863	0.301257
purine_ribonucleosides_degradation_to_ribose-1-phosphate	Metabolism 1.123	13.1698	14.325	7.85567	-7.62462	-0.693147	8.31777	0.0790183	0.304086
biocarta_activation_of_camp_dependent_protein_kinase_pka_Main_Pathway	Biocarta 1.123	-3.11488	-1.67725	-2.63995	1.76282	-1.57456	-0.188262	0.0789277	0.304122
biocarta_ifn_gamma_signaling_Main_Pathway	Biocarta 1.123	-10.2239	-3.92783	-6.98923	-2.42602	4.79427	-2.36825	0.07917	0.304285
reactome_Pentose_phosphate_pathway_hexose_monophosphate_shunt__Main_Pathway	Reactome 1.123	11.8413	9.53077	2.71483	-2.94588	-1.03972	3.9856	0.0794293	0.304512
serotonin_degradation	Metabolism 1.123	-9.10077	-5.0189	-6.25116	0.872852	4.06903	-4.94188	0.0793467	0.304579
threonine_degradation	Metabolism 1.123	-16.0194	-4.92905	-7.35506	-3.3117	4.31292	-1.00121	0.0804414	0.304936
NCI_Signaling_events_mediated_by_the_Hedgehog_family_Pathway_(receptor_mediated_endocytosis)	NCI 1.123	-12.7878	-5.16318	-6.20752	1.15833	3.60745	-4.76577	0.0796422	0.304944
Hypoxia_induced_EMT_in_cancer_and_fibrosis_3_copy	Qiagen 1.123	10.2688	4.10754	5.07024	-2.28482	-1.7457	4.03052	0.0803514	0.304975
reactome_Non_integrin_membrane_ECM_interactions_Main_Pathway	Reactome 1.123	8.9339	18.1181	11.3599	-6.82076	9.16495	-2.34419	0.0803252	0.305256
NCI_Urokinase_type_plasminogen_activator_uPA_and_uPAR_mediated_signaling_Main_Pathway	NCI 1.123	8.97979	6.91617	4.44427	-0.516959	4.73703	-4.22007	0.0803	0.305542
reactome_Conjugation_of_salicylate_with_glycine_Main_Pathway	Reactome 1.123	-2.42602	-5.05007	-3.36671	2.07944	-2.52504	0.445595	0.0802244	0.305636
NCI_VEGFR3_signaling_in_lymphatic_endothelium_Pathway_(cell_migration)	NCI 1.123	11.1789	14.3674	7.43593	-2.51073	8.32547	-5.81473	0.0801887	0.305883
phosphatidylethanolamine_biosynthesis_II	Metabolism 1.123	-5.10233	-5.67996	-7.23954	-3.7738	4.71725	-0.94345	0.080111	0.30597
biocarta_the_41bb_dependent_immune_response_Main_Pathway	Biocarta 1.123	-5.72883	-1.88098	-6.59971	-2.81406	1.76249	1.05157	0.0800326	0.306054
mTOR_Pathway_Mitochondria_Proliferation_and_Function	Qiagen 1.123	-22.5658	-13.9592	-16.0964	10.0121	3.7738	-13.7859	0.0816571	0.30916
SMAD_Signaling_Network_Pathway	Qiagen 1.123	-1.17747	-2.90837	-1.98725	-0.595589	1.43254	-0.836953	0.0820222	0.310156
KEGG_PPAR_signaling_Main_Pathway	KEGG Adjusted 1.123	3.95351	8.34344	9.96078	2.83677	2.4902	-5.32696	0.0821266	0.310165
biocarta_reversal_of_insulin_resistance_by_leptin_Pathway_(fatty_acid_oxidation)	Biocarta 1.123	-7.5553	-4.12423	-5.82244	-4.08957	0.103972	3.9856	0.0826759	0.31089
biocarta_reversal_of_insulin_resistance_by_leptin_Main_Pathway	Biocarta 1.123	-7.5553	-4.12423	-5.82244	-4.08957	0.103972	3.9856	0.0826759	0.31089
reactome_FGFR1b_ligand_binding_and_activation_Main_Pathway	Reactome 1.123	2.05634	1.50182	2.8188	1.64045	-1.13214	-0.508308	0.0825455	0.311361
WNT_Pathway_PKC_Pathway	Qiagen 1.123	2.31477	5.76125	2.63567	-2.19069	1.21729	0.973401	0.0830735	0.311423
reactome_Sema4D_mediated_inhibition_of_cell_attachment_and_migration_Main_Pathway	Reactome 1.123	-12.8377	-6.59934	-9.28528	-7.37913	2.58486	4.79427	0.0826722	0.311453
NCI_Stabilization_and_expansion_of_the_E_cadherin_adherens_junction_Pathway_(regulation_of_cell_cell_adhesion)	NCI 1.123	-12.3355	-5.75055	-7.17536	-2.55438	6.10996	-3.55559	0.0830487	0.311714
biocarta_role_of_brca1_brca2_and_atr_in_cancer_susceptibility_Pathway_(DNA_replication_termination)	Biocarta 1.123	-4.30591	-3.83331	-8.77986	-3.54975	0.672143	2.87761	0.0834065	0.312287
NCI_E_cadherin_signaling_in_the_nascent_adherens_junction_Pathway_(adherens_junction_assembly)	NCI 1.123	-14.2865	-6.66191	-9.66555	-1.92541	7.43208	-5.50667	0.0835234	0.312341
KEGG_Endometrial_cancer_Main_Pathway	KEGG Adjusted 1.123	4.47778	8.65471	6.57888	-4.627	0.250303	4.37669	0.083765	0.312476
NCI_Aurora_B_signaling_Main_Pathway	NCI 1.123	-11.542	-3.64891	-5.7627	-1.5039	-2.32818	3.83208	0.083746	0.312789
fatty_acid_beta-oxidation_unsaturated_odd_number	Metabolism 1.123	6.77744	17.5212	14.7486	-9.28047	5.96877	3.3117	0.0844626	0.314308
UDP-iNi-acetyl-D-glucosamine_biosynthesis_II	Metabolism 1.123	16.0964	19.1001	16.5585	-12.3226	-1.23226	13.5549	0.0844198	0.314533
reactome_TAK1_activates_NFkB_by_phosphorylation_and_activation_of_IKKs_complex_Main_Pathway	Reactome 1.123	-1.6745	-1.69977	-5.36046	-0.622148	-0.0120338	0.634182	0.0847945	0.314774
reactome_NF_kB_is_activated_and_signals_survival_Main_Pathway	Reactome 1.123	-1.81877	-4.52915	-8.47476	-1.46331	1.86024	-0.39693	0.0847406	0.314958
NCI_mTOR_signaling_Pathway_(regulation_of_protein_stability)	NCI 1.123	2.51073	4.35913	3.94324	-2.8034	2.23347	0.569921	0.0851991	0.315314
NCI_mTOR_signaling_Pathway_(regulation_of_actin_cytoskeleton_organization)	NCI 1.123	2.51073	4.35913	3.94324	-2.8034	2.23347	0.569921	0.0851991	0.315314
gamma-glutamyl_cycle	Metabolism 1.123	-0.750909	-5.55962	-6.59934	0.981959	-1.01084	0.0288811	0.0851987	0.315889
Base_Excision_Repair_Pathway	Qiagen 1.123	2.61085	10.0275	5.76467	-1.79063	3.26934	-1.47871	0.085663	0.316454
Ras_Pathway_Cell-Cell_Junctions	Qiagen 1.123	-9.18189	-2.5554	-3.71989	-1.57113	1.83915	-0.268017	0.0858831	0.316883
Akt_Signaling_Pathway_Genetic_Stability	Qiagen 1.123	1.69436	1.21301	1.09748	-0.481352	-0.635385	1.11674	0.0861366	0.317049
biocarta_role_of_ran_in_mitotic_spindle_regulation_Main_Pathway	Biocarta 1.123	-11.7835	-6.23832	-7.34736	-0.415888	-5.54518	5.96107	0.0862557	0.317104
reactome_Toxicity_of_botulinum_toxin_type_A_BoNT_A__Main_Pathway	Reactome 1.123	-2.88811	-4.62098	-2.02168	2.05056	-2.02168	-0.0288811	0.0861307	0.317411
NCI_Caspase_Cascade_in_Apoptosis_Main_Pathway	NCI 1.123	3.31569	8.37233	4.44867	-2.51203	3.54758	-1.03555	0.0868816	0.318252
reactome_Signalling_to_p38_via_RIT_and_RIN_Main_Pathway	Reactome 1.123	-5.74542	-8.05591	-10.8747	-5.37574	6.08429	-0.70855	0.0868711	0.318597
IP3_Pathway	Qiagen 1.123	1.26638	2.53496	0.6639	-0.623686	-0.0021935	0.62588	0.0867905	0.318686
KEGG_Primary_immunodeficiency_Main_Pathway	KEGG Adjusted 1.123	-4.47916	-1.73465	-3.86437	-1.21853	2.47718	-1.25865	0.0874711	0.320026
reactome_Amino_acid_synthesis_and_interconversion_transamination__Main_Pathway	Reactome 1.123	1.00121	3.3117	6.08429	-0.924196	0.385082	0.539114	0.0877362	0.320611
reactome_Synthesis_of_15_eicosatetraenoic_acid_derivatives_Main_Pathway	Reactome 1.123	32.6357	18.5994	11.4947	-12.9387	10.8015	2.1372	0.0880533	0.320615
reactome_Miscellaneous_substrates_Main_Pathway	Reactome 1.123	-3.35021	-5.89175	-6.70042	4.27441	-1.96392	-2.31049	0.0879999	0.320805
KEGG_Lysine_biosynthesis_Main_Pathway	KEGG Adjusted 1.123	3.46574	13.5164	9.35749	-2.42602	-2.77259	5.1986	0.0879382	0.320964
reactome_Inhibition_of_replication_initiation_of_damaged_DNA_by_RB1_E2F1_Main_Pathway	Reactome 1.123	-1.96392	-2.33937	-3.81231	1.44406	-2.07944	0.635385	0.0882595	0.320982
reactome_Signal_transduction_by_L1_Main_Pathway	Reactome 1.123	7.93368	3.12666	2.43802	-0.559619	1.98342	-1.4238	0.0885922	0.321807
PAK_Pathway_Lamelliopodia_and_Filopodia_Outgrowth	Qiagen 1.123	-3.00202	-0.986681	-2.93699	0.348486	1.16365	-1.51213	0.0888345	0.322303
reactome_Phosphorylation_of_CD3_and_TCR_zeta_chains_Main_Pathway	Reactome 1.123	6.51549	9.35389	2.91415	2.36211	1.81027	-4.17238	0.0891378	0.323019
reactome_Amine_compound_SLC_transporters_Main_Pathway	Reactome 1.123	-17.6319	-7.3322	-14.3936	1.42962	7.9387	-9.36832	0.0899566	0.323674
reactome_FasL_CD95L_signaling_Main_Pathway	Reactome 1.123	3.36561	11.7989	9.83499	-5.41425	3.43493	1.97932	0.0898622	0.323717
NCI_IL8_and_CXCR1_mediated_signaling_events_Pathway_(basophil_degranulation)	NCI 1.123	8.59503	4.99066	4.02025	-3.88162	-7.35523e-15	3.88162	0.0901452	0.323969
KEGG_Valine_leucine_and_isoleucine_biosynthesis_Main_Pathway	KEGG Adjusted 1.123	2.02168	12.5055	11.6391	-1.79063	-2.22385	4.01448	0.0898516	0.324062
NCI_Aurora_A_signaling_Main_Pathway	NCI 1.123	-7.54695	-4.92317	-4.0166	-3.87758	0.0463403	3.83124	0.0896115	0.324349
reactome_Abnormal_metabolism_in_phenylketonuria_Main_Pathway	Reactome 1.123	1.78238	3.7628	4.05986	1.48532	-2.47553	0.99021	0.089725	0.324374
reactome_Effects_of_PIP2_hydrolysis_Main_Pathway	Reactome 1.123	6.67417	4.35843	4.10637	-4.17989	2.62556	1.55433	0.0898369	0.324393
reactome_Acyl_chain_remodeling_of_CL_Main_Pathway	Reactome 1.123	2.07944	15.538	11.3214	-2.88811	3.23469	-0.346574	0.0910239	0.326741
Mitochondrial_Apoptosis_Pathway	Qiagen 1.123	-0.63838	-1.34821	-1.58183	0.77487	-0.8091	0.0342295	0.0916893	0.328742
biocarta_signal_transduction_through_il1r_Pathway_(Pathway_protein_ubiquitination_of_CHUK_PEBP1)	Biocarta 1.123	4.91749	7.57456	5.8879	-4.16273	4.97526	-0.812523	0.0922257	0.330276
reactome_G_beta_gamma_signalling_through_PLC_beta_Main_Pathway	Reactome 1.123	2.36825	5.57406	1.22456	-0.958854	0.600728	0.358126	0.0926696	0.331087
biocarta_g_protein_signaling_through_tubby_proteins_Main_Pathway	Biocarta 1.123	3.85852	1.64045	1.67511	-0.369678	-1.1668	1.53648	0.0926386	0.331365
eumelanin_biosynthesis	Metabolism 1.123	-7.45133	-8.92427	-9.1842	-1.9928	7.45133	-5.45853	0.0939764	0.331476
NCI_Role_of_Calcineurin_dependent_NFAT_signaling_in_lymphocytes_Pathway_(apoptosis)	NCI 1.123	2.51266	7.1914	6.23832	3.72567	-0.779791	-2.94588	0.0939018	0.331598
reactome_Synthesis_secretion_and_inactivation_of_Glucose_dependent_Insulinotropic_Polypeptide_GIP__Main_Pathway	Reactome 1.123	-3.0614	-5.52207	-8.29466	4.11267	-2.47222	-1.64045	0.0931977	0.331806
KEGG_Neurotrophin_signaling_Main_Pathway	KEGG Adjusted 1.123	2.50664	6.36691	3.24878	-2.68371	0.597908	2.0858	0.0929945	0.331858
reactome_Inhibition_of_voltage_gated_Ca2_channels_via_Gbeta_gamma_subunits_Main_Pathway	Reactome 1.123	2.3743	5.46706	0.9418	0.0506107	0.0110023	-0.0616131	0.0934969	0.3319
reactome_Activation_of_G_protein_gated_Potassium_channels_Main_Pathway	Reactome 1.123	2.3743	5.46706	0.9418	0.0506107	0.0110023	-0.0616131	0.0934969	0.3319
NCI_Signaling_events_regulated_by_Ret_tyrosine_kinase_Pathway_(tube_development)	NCI 1.123	-6.71583	-3.85082	-3.57356	2.29509	-3.7815	1.48642	0.0938439	0.331971
NCI_Signaling_events_regulated_by_Ret_tyrosine_kinase_Pathway_(MAPKKK_cascade)	NCI 1.123	-6.71583	-3.85082	-3.57356	2.29509	-3.7815	1.48642	0.0938439	0.331971
NCI_mTOR_signaling_Pathway_(lipid_biosynthetic_process)	NCI 1.123	-6.43087	-1.781	-3.36947	-0.885688	2.20459	-1.31891	0.0931541	0.332039
spermidine_biosynthesis	Metabolism 1.123	-16.9821	-6.5849	-11.0904	8.66434	-4.50546	-4.15888	0.0937455	0.332202
KEGG_Melanogenesis_Main_Pathway	KEGG Adjusted 1.123	-10.6283	-1.74337	-5.33513	1.47031	-0.357076	-1.11324	0.0934306	0.332246
biocarta_p53_signaling_Main_Pathway	Biocarta 1.123	-3.81231	-4.92134	-5.05997	3.60437	-3.56971	-0.0346574	0.0946601	0.333116
reactome_CD28_co_stimulation_Main_Pathway	Reactome 1.123	4.99644	5.86287	3.87007	-2.71483	-1.58846	4.30329	0.094647	0.333455
NGF_Pathway_Actin_Polymerization_Neurite_Outgrowth_and_Differentiation	Qiagen 1.123	-5.33513	-8.20224	-9.24196	-5.36664	-0.609129	5.97577	0.0951866	0.333811
reactome_Abortive_elongation_of_HIV_1_transcript_in_the_absence_of_Tat_Main_Pathway	Reactome 1.123	3.71185	7.93101	3.65158	2.65706	-3.59633	0.939265	0.0950996	0.333891
reactome_RIG_I_MDA5_mediated_induction_of_IFN_alpha_beta_pathways_Main_Pathway	Reactome 1.123	-3.23469	-8.05658	-3.74701	0.200912	-3.084	2.88309	0.095355	0.334017
biocarta_double_stranded_rna_induced_gene_expression_Pathway_(Pathway_protein_ubiquitination_of_CHUK)	Biocarta 1.123	4.20509	8.64123	2.88811	-3.00364	2.74948	0.254154	0.0950347	0.334048
KEGG_Nitrogen_metabolism_Main_Pathway	KEGG Adjusted 1.123	8.26	19.8702	15.0182	-9.76182	9.99287	-0.231049	0.0956443	0.334645
KEGG_Selenocompound_metabolism_Main_Pathway	KEGG Adjusted 1.123	1.4358	6.93147	5.91651	-1.83189	-0.9407	2.77259	0.0963972	0.336506
NCI_Aurora_B_signaling_Pathway_(cytokinesis)	NCI 1.123	-21.5357	-6.28646	-9.63667	-2.30086	-4.46695	6.76781	0.0963058	0.336573
AHR_Pathway_CYP1A1_CYP1B1_CYP1A2_AHRR_gene_expression_via_POLR2B	Qiagen 1.123	1.73287	16.2196	11.3676	-2.01013	-0.970406	2.98053	0.0966729	0.337082
reactome_TRAF6_mediated_IRF7_activation_in_TLR7_8_or_9_signaling_Main_Pathway	Reactome 1.123	3.35021	4.47658	2.1372	-2.62818	0.577623	2.05056	0.0968652	0.337366
NCI_Signaling_events_mediated_by_VEGFR1_and_VEGFR2_Pathway_(regulation_of_vascular_permeability)	NCI 1.123	-2.53944	-2.18656	-2.77889	-2.29369	1.17835	1.11534	0.0972243	0.338229
NCI_Trk_receptor_signaling_mediated_by_the_MAPK_Pathway_(neuron_projection_morphogenesis)	NCI 1.123	9.51152	10.5842	6.88746	-8.04821	4.44494	3.60327	0.0976907	0.338306
NCI_Signaling_events_mediated_by_Stem_cell_factor_receptor_c_Kit__Pathway_(response_to_radiation)	NCI 1.123	-25.4154	-29.8053	-17.3287	20.7944	-6.70042	-14.094	0.0975073	0.33844
Cellular_Apoptosis_Pathway_DNA_Fragmentation	Qiagen 1.123	-6.32818	-0.590459	-5.32696	1.29644	-0.97554	-0.320901	0.0974062	0.338475
biocarta_erk_and_pi_3_kinase_are_necessary_for_collagen_binding_in_corneal_epithelia_Pathway_(cell_matrix_adhesion)	Biocarta 1.123	-7.57386	-4.79077	-5.02182	3.14892	1.87815	-5.02707	0.0976793	0.338651
STAT3_Pathway	Qiagen 1.123	-2.57249	-0.7003	-2.59253	0.389575	0.896731	-1.28631	0.0982426	0.339444
reactome_Synthesis_of_PC_Main_Pathway	Reactome 1.123	-8.65471	-2.45249	-10.7125	-0.654639	4.29125	-3.63662	0.098637	0.33965
NCI_RhoA_signaling_Main_Pathway	NCI 1.123	-7.2973	-3.2395	-5.13121	-3.19618	-0.842366	4.03855	0.0982346	0.339802
reactome_Activation_of_BIM_and_translocation_to_mitochondria_Main_Pathway	Reactome 1.123	-5.58369	-18.1759	-9.74257	3.88933	-7.31655	3.42723	0.0986074	0.339933
reactome_Inactivation_of_Cdc42_and_Rac_Main_Pathway	Reactome 1.123	10.41	13.9528	11.6423	-5.64787	-5.37831	11.0262	0.0991848	0.339998
NCI_CXCR4_mediated_signaling_events_Pathway_(cell_adhesion)	NCI 1.123	3.49997	2.0174	3.20474	-1.37132	-1.1852	2.55652	0.0988526	0.340008
reactome_L1CAM_interactions_Main_Pathway	Reactome 1.123	-1.00821	-4.85203	-6.33284	0.0945201	1.76437	-1.85889	0.0993154	0.340063
NCI_a4b7_Integrin_signaling_Main_Pathway	NCI 1.123	8.24075	4.31292	2.8111	-2.90737	-0.250303	3.15767	0.0985383	0.34008
chondroitin_and_dermatan_biosynthesis	Metabolism 1.123	-21.0255	-23.336	-19.6392	2.42602	15.8269	-18.2529	0.0991357	0.340213
KEGG_Malaria_Main_Pathway	KEGG Adjusted 1.123	-18.1951	-6.41161	-11.8701	8.49105	-1.29965	-7.1914	0.0999235	0.340232
NCI_Nongenotropic_Androgen_signaling_Pathway_(cAMP_biosynthetic_process)	NCI 1.123	-2.83035	-0.490979	-2.18053	0.76535	-0.967518	0.202168	0.101049	0.340258
Akt_Signaling_Pathway_NO_production	Qiagen 1.123	1.41197	1.66227	0.969122	-0.87927	-0.263139	1.14241	0.0997843	0.340329
Akt_Signaling_Pathway_Enhancement_of_Breast_Epithelial	Qiagen 1.123	1.41197	1.66227	0.969122	-0.87927	-0.263139	1.14241	0.0997843	0.340329
reactome_Prostanoid_ligand_receptors_Main_Pathway	Reactome 1.123	-0.547672	-5.5409	-3.84654	0.0427869	-0.894245	0.851459	0.0995247	0.340397
reactome_POU5F1_OCT4_SOX2_NANOG_repress_genes_related_to_differentiation_Main_Pathway	Reactome 1.123	6.54639	2.51953	8.72485	4.07912	-2.8441	-1.23501	0.0990883	0.340434
biocarta_repression_of_pain_sensation_by_the_transcriptional_regulator_dream_Main_Pathway	Biocarta 1.123	-6.29164	-3.33244	-2.74593	-2.95921	2.50599	0.453212	0.100111	0.340488
NCI_VEGFR3_signaling_in_lymphatic_endothelium_Main_Pathway	NCI 1.123	4.64264	6.37551	3.38631	-4.10834	1.39351	2.71483	0.101023	0.340546
NCI_Netrin_mediated_signaling_events_Pathway_(apoptosis)	NCI 1.123	3.43685	1.87727	3.69678	1.70399	0.837553	-2.54154	0.100912	0.34055
reactome_Rhesus_glycoproteins_mediate_ammonium_transport__Main_Pathway	Reactome 1.123	-1.30928	-8.0097	-7.5476	2.15646	0.770164	-2.92662	0.10025	0.340581
KEGG_Glycosphingolipid_biosynthesis_ganglio_series_Main_Pathway	KEGG Adjusted 1.123	-1.69303	-4.1788	-5.46152	-2.54552	2.20692	0.338606	0.0997797	0.340886
NCI_Plasma_membrane_estrogen_receptor_signaling_Pathway_(pseudopodium_formation)	NCI 1.123	5.81473	7.20103	4.42844	-5.04457	1.30928	3.73529	0.10086	0.341132
NCI_Plasma_membrane_estrogen_receptor_signaling_Pathway_(ruffle_organization)	NCI 1.123	5.81473	7.20103	4.42844	-5.04457	1.30928	3.73529	0.10086	0.341132
NCI_Plasma_membrane_estrogen_receptor_signaling_Pathway_(regulation_of_stress_fiber_assembly)	NCI 1.123	5.81473	7.20103	4.42844	-5.04457	1.30928	3.73529	0.10086	0.341132
biocarta_atm_signaling_Pathway_(apoptosis)	Biocarta 1.123	7.02389	3.7661	2.51843	-1.64045	3.21158	-1.57113	0.101457	0.341254
reactome_Activation_of_Rac_Main_Pathway	Reactome 1.123	8.97791	9.72056	8.82937	-6.41986	-1.76587	8.18574	0.100687	0.341303
asparagine_biosynthesis	Metabolism 1.123	6.23832	10.0506	21.141	-5.54518	-1.73287	7.27805	0.100632	0.341497
reactome_Presynaptic_function_of_Kainate_receptors_Main_Pathway	Reactome 1.123	2.31049	5.46266	1.02322	-0.792168	0.66014	0.132028	0.101735	0.341812
7-3-amino-3-carboxypropyl-wyosine_biosynthesis	Metabolism 1.123	-7.39357	-8.54882	-5.54518	1.38629	-6.23832	4.85203	0.102197	0.342607
spermine_and_spermidine_degradation_I	Metabolism 1.123	0.808672	7.5322	6.42316	1.4325	0.600728	-2.03323	0.10209	0.342626
KEGG_Phagosome_Main_Pathway	KEGG Adjusted 1.123	0.672823	4.15353	1.92434	-0.26207	-0.369037	0.631106	0.102421	0.342981
triacylglycerol_degradation	Metabolism 1.123	-8.87063	-6.41986	-8.07847	-0.602378	6.55189	-5.94951	0.10255	0.343034
Ras_Pathway_CDC42_Pathway	Qiagen 1.123	-15.1915	-3.23469	-5.48742	-0.462098	1.79063	-1.32853	0.102903	0.343837
KEGG_Glutamatergic_synapse_Main_Pathway	KEGG Adjusted 1.123	1.61529	3.24727	2.31691	-1.80116	1.78319	0.0179705	0.10322	0.34452
NCI_LPA_receptor_mediated_events_Pathway_(contractile_ring_contraction_involved_in_cytokinesis)	NCI 1.123	-2.29509	-3.68138	-4.74421	-1.92541	-1.13984	3.06525	0.103965	0.346627
NCI_Signaling_events_mediated_by_VEGFR1_and_VEGFR2_Pathway_(focal_adhesion_assembly)	NCI 1.123	-5.37464	-7.22303	-5.27562	-5.52317	3.24019	2.28298	0.104492	0.348003
NCI_Signaling_events_mediated_by_Stem_cell_factor_receptor_c_Kit__Pathway_(cell_proliferation)	NCI 1.123	-16.5585	-16.5585	-14.017	14.8642	-8.70285	-6.16131	0.104788	0.348608
reactome_temp_Immunoregulatory_interactions_between_a_Lymphoid_and_a_non-Lymphoid_cell	Reactome 1.123	-1.34744	-3.53806	-4.10599	1.55721	0.716075	-2.27328	0.104932	0.348706
NCI_Arf6_downstream_Main_Pathway	NCI 1.123	-6.62033	-2.53538	-4.56861	-1.90692	3.6937	-1.78678	0.105126	0.348967
KEGG_Aminoacyl_tRNA_biosynthesis_Main_Pathway	KEGG Adjusted 1.123	5.59139	20.5634	18.2067	-7.23184	-3.2809	10.5127	0.106005	0.351503
KEGG_Sphingolipid_metabolism_Main_Pathway	KEGG Adjusted 1.123	-4.95211	-3.70283	-6.01601	3.05334	1.3507	-4.40404	0.106239	0.351896
biocarta_insulin_signaling_Main_Pathway	Biocarta 1.123	4.84153	7.89768	6.03878	-5.68171	2.00593	3.67578	0.106539	0.352505
Akt_Signaling_Pathway_Cell_Cycle	Qiagen 1.123	-5.37189	-4.07224	-5.1986	1.29965	3.20581	-4.50546	0.106862	0.353191
KEGG_ErbB_signaling_Main_Pathway	KEGG Adjusted 1.123	2.21593	4.35094	3.46915	-2.67705	0.190591	2.48646	0.107365	0.353316
biocarta_atm_signaling_Main_Pathway	Biocarta 1.123	2.45597	3.62405	3.03359	-2.71697	0.581901	2.13506	0.107607	0.353349
D-glucuronate_degradation	Metabolism 1.123	21.7186	12.7077	5.77623	-8.77986	2.31049	6.46937	0.107537	0.353502
NCI_ATR_signaling_Pathway_(regulation_of_double_strand_break_repair_via_homologous_recombination)	NCI 1.123	-1.61734	-2.48378	-5.35745	-0.0866434	-1.73287	1.81951	0.107838	0.353727
biocarta_sonic_hedgehog_receptor_ptc1_regulates_cell_cycle_Main_Pathway	Biocarta 1.123	-12.7633	-3.48285	-5.4211	1.21515	-3.99629	2.78115	0.10735	0.353843
biocarta_sonic_hedgehog_receptor_ptc1_regulates_cell_cycle_Pathway_(re_entry_into_mitotic_cell_cycle)	Biocarta 1.123	-12.7633	-3.48285	-5.4211	1.21515	-3.99629	2.78115	0.10735	0.353843
superpathway_of_inositol_phosphate_compounds	Metabolism 1.123	1.92654	6.45748	4.02127	-2.02338	2.95097	-0.927594	0.107249	0.354086
NCI_Regulation_of_retinoblastoma_protein_Pathway_(Pathway_rRNA_transcription_via_RB1)	NCI 1.123	-4.7775	-3.65952	-3.29059	2.76886	-3.49182	0.72296	0.108301	0.354101
NCI_Signaling_events_mediated_by_the_Hedgehog_family_Main_Pathway	NCI 1.123	-7.40344	-2.28482	-3.25641	1.03873	1.70226	-2.74099	0.108193	0.35413
biocarta_aspirin_blocks_signaling_pathway_involved_in_platelet_activation_Pathway_(vasoconstriction)	Biocarta 1.123	2.27198	9.83884	5.50667	-1.82914	3.65828	-1.82914	0.108827	0.354298
biocarta_lissencephaly_gene_lis1_in_neuronal_migration_and_development_Pathway_(negative_regulation_of_microtubule_depolymerization)	Biocarta 1.123	-4.99644	-2.05056	-1.31409	0.592063	0.895315	-1.48738	0.108168	0.354429
KEGG_Ascorbate_and_aldarate_metabolism_Main_Pathway	KEGG Adjusted 1.123	-1.7072	-0.805004	-1.98776	-0.348407	1.23593	-0.887522	0.109219	0.354438
NCI_Arf6_signaling_events_Main_Pathway	NCI 1.123	-5.1832	-1.03587	-3.71604	-0.157884	1.91001	-1.75212	0.10912	0.354493
NCI_Trk_receptor_signaling_mediated_by_PI3K_and_PLC_gamma_Main_Pathway	NCI 1.123	3.27195	4.42347	3.64089	-3.58126	2.20987	1.37139	0.10903	0.35458
NCI_Arf6_trafficking_events_Pathway_(membrane_fusion)	NCI 1.123	-14.4406	-6.46937	-13.6088	-5.42965	9.95821	-4.52856	0.1087	0.354644
biocarta_sonic_hedgehog_receptor_ptc1_regulates_cell_cycle_Pathway_(cell_cycle_arrest)	Biocarta 1.123	-28.2393	-3.86365	-12.2199	1.566	-0.205377	-1.36062	0.109517	0.354648
Akt_Signaling_Pathway_AR_mediated_apoptosis	Qiagen 1.123	1.25793	1.89332	1.12316	-1.14883	0.0449262	1.1039	0.108826	0.354676
reactome_Iron_uptake_and_transport_Main_Pathway	Reactome 1.123	-4.04336	-5.90952	-4.15	3.44796	0.648715	-4.09668	0.108627	0.354786
biocarta_chaperones_modulate_interferon_signaling_Pathway_(Pathway_protein_ubiquitination_of_DNAJA3)	Biocarta 1.123	-10.5182	-1.21026	-7.21753	-2.58005	0.209044	2.371	0.10951	0.355003
NCI_Arf1_Pathway_(actin_filament_polymerization)	NCI 1.123	5.35264	3.2732	3.85082	2.69557	-3.7738	1.07823	0.111138	0.357993
IL-2_Pathway_Gene_Expression_via_FYN_LYN_RPS6KB1_PTK2B	Qiagen 1.123	-3.12741	-4.43944	-4.21665	-3.44923	0.412588	3.03664	0.111124	0.358329
thiosulfate_disproportionation_III_rhodanese	Metabolism 1.123	5.77623	4.38993	4.38993	-4.62098	3.00364	1.61734	0.112194	0.358361
KEGG_Renal_cell_carcinoma_Main_Pathway	KEGG Adjusted 1.123	2.88811	6.96035	5.27947	-3.54083	-0.421665	3.96249	0.111403	0.358468
ErbB_Family_Pathway_Anti-Apoptosis	Qiagen 1.123	1.44406	8.1156	4.38993	-2.4549	1.35741	1.09748	0.112004	0.358507
reactome_Sodium_coupled_sulphate_di_and_tri_carboxylate_transporters_Main_Pathway	Reactome 1.123	-3.16537	-1.91771	-2.40291	2.24118	-0.531413	-1.70976	0.111551	0.358564
creatine-phosphate_biosynthesis	Metabolism 1.123	-0.462098	-2.47222	-3.7892	0.300364	-1.01662	0.716252	0.111119	0.358693
NCI_IL27_mediated_signaling_events_Main_Pathway	NCI 1.123	4.63061	6.82557	2.86886	-1.49219	4.05299	-2.56079	0.111714	0.35871
Rapoport-Luebering_glycolytic_shunt	Metabolism 1.123	-3.23469	-0.115525	-3.92783	-0.462098	0.231049	0.231049	0.112194	0.358738
reactome_Na_dependent_glucose_transporters_Main_Pathway	Reactome 1.123	3.81231	3.60437	1.38629	2.3567	-1.73287	-0.623832	0.112479	0.358896
biocarta_phosphorylation_of_mek1_by_cdk5_p35_down_regulates_the_map_kinase_Main_Pathway	Biocarta 1.123	8.30126	6.51888	3.20168	-4.76951	0.874686	3.89483	0.111066	0.358901
NCI_Ephrin_B_reverse_signaling_Pathway_(endothelial_cell_migration)	NCI 1.123	1.35549	3.41182	4.03566	-2.13335	0.130928	2.00243	0.111957	0.358922
NCI_Ephrin_B_reverse_signaling_Pathway_(angiogenesis)	NCI 1.123	1.35549	3.41182	4.03566	-2.13335	0.130928	2.00243	0.111957	0.358922
NCI_Stabilization_and_expansion_of_the_E_cadherin_adherens_junction_Main_Pathway	NCI 1.123	-2.5359	-3.46574	-3.01773	-2.88248	1.17497	1.70751	0.110999	0.359066
reactome_Removal_of_DNA_patch_containing_abasic_residue_Main_Pathway	Reactome 1.123	5.8019	7.57327	3.49141	0.0256721	4.33859	-4.36426	0.112853	0.359335
PAK_Pathway_Actin_Organization	Qiagen 1.123	-3.18407	-0.872658	-2.93817	0.351649	1.33607	-1.68772	0.113272	0.359355
PAK_Pathway_Cell_Survival	Qiagen 1.123	-3.18407	-0.872658	-2.93817	0.351649	1.33607	-1.68772	0.113272	0.359355
KEGG_VEGF_signaling_Main_Pathway	KEGG Adjusted 1.123	2.90182	6.4028	3.57147	-3.27776	0.240839	3.03692	0.112745	0.359369
reactome_Oxygen_dependent_proline_hydroxylation_of_Hypoxia_inducible_Factor_Alpha_Main_Pathway	Reactome 1.123	-2.94202	-1.4171	-3.2886	0.385082	1.72517	-2.11025	0.113558	0.3597
NCI_N_cadherin_signaling_events_Pathway_(adherens_junction_organization)	NCI 1.123	-9.85809	-5.00606	-3.85082	-0.385082	-4.08187	4.46695	0.113178	0.359807
NCI_Stabilization_and_expansion_of_the_E_cadherin_adherens_junction_Pathway_(adherens_junction_organization)	NCI 1.123	-9.85809	-5.00606	-3.85082	-0.385082	-4.08187	4.46695	0.113178	0.359807
NCI_Endogenous_TLR_signaling_Pathway_(regulation_of_cell_adhesion)	NCI 1.123	-18.1208	-3.7628	-10.2487	6.1393	-0.9407	-5.1986	0.113736	0.359889
reactome_AUF1_hnRNP_D0_destabilizes_mRNA_Main_Pathway	Reactome 1.123	3.79947	4.85845	3.26036	-0.802254	-2.84319	3.64544	0.114233	0.361086
KEGG_Fatty_acid_elongation_Main_Pathway	KEGG Adjusted 1.123	2.42602	16.8088	8.83763	-1.73287	4.15888	-2.42602	0.114781	0.362442
reactome_WNT5A_dependent_internalization_of_FZD2_FZD5_and_ROR2_Main_Pathway	Reactome 1.123	-3.11028	-2.73704	-7.05588	1.5818	-3.27023	1.68844	0.114929	0.362532
NCI_Signaling_events_mediated_by_Stem_cell_factor_receptor_c_Kit__Pathway_(actin_filament_polymerization)	NCI 1.123	-17.7138	-15.1722	-17.7138	15.0952	-1.30928	-13.7859	0.115251	0.363171
KEGG_Base_excision_repair_Main_Pathway	KEGG Adjusted 1.123	0.829676	4.60698	1.94991	0.959204	-0.206544	-0.75266	0.115581	0.36346
reactome_Cyclin_A_B1_associated_events_during_G2_M_transition_Main_Pathway	Reactome 1.123	-15.7553	-4.53296	-9.07143	-2.51953	-4.64849	7.16802	0.115571	0.363804
reactome_COPI_Mediated_Transport_Main_Pathway	Reactome 1.123	1.12059	11.8644	9.05712	-2.55309	3.44263	-0.889539	0.116583	0.364352
reactome_TRIF_mediated_programmed_cell_death_Main_Pathway	Reactome 1.123	1.0686	12.4189	10.5994	1.24189	2.54154	-3.78343	0.116041	0.364529
reactome_E2F_enabled_inhibition_of_pre_replication_complex_formation_Main_Pathway	Reactome 1.123	-8.37553	-2.79569	-6.74663	2.99209	-4.94445	1.95236	0.116536	0.364581
reactome_Phosphate_bond_hydrolysis_by_NUDT_proteins_Main_Pathway	Reactome 1.123	4.42844	9.04942	6.50788	4.89054	-5.62219	0.731655	0.116519	0.364903
reactome_NRIF_signals_cell_death_from_the_nucleus_Main_Pathway	Reactome 1.123	-3.87392	-1.4017	-4.47465	-0.89339	2.61856	-1.72517	0.116884	0.364919
biocarta_role_of_egf_receptor_transactivation_by_gpcrs_in_cardiac_hypertrophy_Main_Pathway	Biocarta 1.123	3.76367	5.27765	1.5383	-2.71179	0.808672	1.90311	0.116476	0.365142
reactome_Transport_of_glucose_and_other_sugars_bile_salts_and_organic_acids_metal_ions_and_amine_compounds_Main_Pathway	Reactome 1.123	-12.004	-5.96264	-11.9174	3.24519	5.7736	-9.01879	0.116428	0.365367
NCI_Arf6_trafficking_events_Pathway_(clathrin_coat_assembly)	NCI 1.123	-10.2284	-4.65653	-9.58854	-2.39047	7.26027	-4.8698	0.117323	0.365912
reactome_G2_Phase_Main_Pathway	Reactome 1.123	-8.64123	-4.20509	-4.48235	-4.75961	0.924196	3.83541	0.117498	0.366083
glutamate_biosynthesisdegradation	Metabolism 1.123	-0.462098	-6.35385	-3.92783	0.577623	0.577623	-1.15525	0.118182	0.367462
NCI_HIV_1_Nef_Negative_effector_of_Fas_and_TNF_alpha_Pathway_(protein_ubiquitination)	NCI 1.123	4.62961	6.21922	4.72203	-5.09294	2.03077	3.06217	0.118156	0.367756
reactome_CREB_phosphorylation_through_the_activation_of_Ras_Main_Pathway	Reactome 1.123	-10.5897	-5.42669	-8.21705	-5.51556	7.26323	-1.74768	0.118429	0.367855
reactome_Deadenylation_of_mRNA_Main_Pathway	Reactome 1.123	2.60684	3.33012	0.587668	-0.889037	-0.557531	1.44657	0.118709	0.368348
biocarta_granzyme_a_mediated_apoptosis_Pathway_(Pathway_degradation_of_GZMB)	Biocarta 1.123	3.69678	18.0218	8.31777	5.31413	-1.15525	-4.15888	0.11912	0.369249
KEGG_Prostate_cancer_Main_Pathway	KEGG Adjusted 1.123	2.92057	5.85159	4.18474	-3.90363	1.09198	2.81165	0.119321	0.369495
reactome_Recycling_of_bile_acids_and_salts_Main_Pathway	Reactome 1.123	-2.70761	-2.90255	-3.50906	-0.108304	2.68595	-2.57764	0.119545	0.369813
2-oxoisovalerate_decarboxylation_to_isobutanoyl-CoA	Metabolism 1.123	-15.7691	-3.9856	-9.1842	-5.89175	6.23832	-0.346574	0.119826	0.370304
reactome_Folding_of_actin_by_CCT_TriC_Main_Pathway	Reactome 1.123	9.93939	7.70591	5.4211	0.594737	-6.65764	6.0629	0.120535	0.371742
reactome_Activation_of_DNA_fragmentation_factor_Main_Pathway	Reactome 1.123	8.21274	6.6059	4.96755	-2.72008	-3.69678	6.41686	0.120685	0.371826
reactome_Digestion_of_dietary_lipid_Main_Pathway	Reactome 1.123	-8.89539	-5.01376	-8.06361	2.88811	4.13578	-7.02389	0.120493	0.371988
NCI_Angiopoietin_receptor_Tie2_mediated_signaling_Pathway_(negative_regulation_of_caspase_activity)	NCI 1.123	2.38269	8.83763	4.37549	-2.68595	3.50906	-0.823112	0.121053	0.372582
reactome_Activation_of_the_mRNA_upon_binding_of_the_cap_binding_complex_and_eIFs_and_subsequent_binding_to_43S_Main_Pathway	Reactome 1.123	4.48895	6.51888	6.27133	2.45902	-5.71021	3.25119	0.121193	0.372639
NCI_BARD1_signaling_events_Pathway_(DNA_repair)	NCI 1.123	-2.89471	-5.01376	-7.18233	-3.71659	-0.339972	4.05656	0.121749	0.373968
reactome_Pyrimidine_biosynthesis_Main_Pathway	Reactome 1.123	9.93511	7.50909	1.27077	1.4094	-3.71989	2.31049	0.122314	0.37457
biocarta_caspase_cascade_in_apoptosis_Main_Pathway	Biocarta 1.123	5.17935	9.81959	8.20224	6.23832	0.385082	-6.62341	0.122453	0.374619
NCI_Validated_transcriptional_targets_of_TAp63_isoforms_Main_Pathway	NCI 1.123	7.20103	3.32271	3.31445	0.368578	3.22368	-3.59226	0.122579	0.374628
KEGG_Vitamin_B6_metabolism_Main_Pathway	KEGG Adjusted 1.123	0.323469	16.959	14.1864	-2.03323	2.95743	-0.924196	0.122151	0.374826
protein_iOi-iNi-acetyl-glucosylation	Metabolism 1.123	5.08308	0.924196	5.08308	0.924196	1.61734	-2.54154	0.122294	0.374888
KEGG_Dopaminergic_synapse_Main_Pathway	KEGG Adjusted 1.123	1.12441	2.45019	1.34145	-1.45614	0.583791	0.872352	0.12284	0.375051
nicotine_degradation_IV	Metabolism 1.123	-5.71846	-1.60909	-5.1986	0.767413	2.50028	-3.26769	0.123072	0.375383
glutamine_biosynthesis	Metabolism 1.123	15.9424	14.5561	6.93147	-2.77259	11.0904	-8.31777	0.123699	0.375788
FLT3_Signaling_Pathway_Translation	Qiagen 1.123	-9.02535	-5.94951	-8.89539	-3.56682	7.91343	-4.34661	0.123497	0.375926
NCI_PDGFR_beta_signaling_Main_Pathway	NCI 1.123	2.90979	2.7931	1.99836	-2.52393	0.812348	1.71158	0.123662	0.376053
gamma-linolenate_biosynthesis	Metabolism 1.123	-7.36606	-7.39907	-6.93697	4.2524	3.14667	-7.39907	0.12344	0.376126
NCI_Endothelins_Pathway_(cAMP_biosynthetic_process)	NCI 1.123	0.875554	5.23509	1.78759	-0.127685	0.547221	-0.419536	0.124577	0.378077
NCI_Alpha6_beta4_integrin_ligand_interactions_Main_Pathway	NCI 1.123	6.84745	14.8502	8.23375	-6.70042	8.61183	-1.91141	0.124901	0.378685
Glucocorticoid_Receptor_Signaling_Pathway_Cell_Cycle_Arrest	Qiagen 1.123	-15.076	-7.10476	-5.54518	5.71846	1.38629	-7.10476	0.125599	0.379288
KEGG_Inflammatory_mediator_regulation_of_TRP_channels_Main_Pathway	KEGG Adjusted 1.123	1.35028	5.02192	2.21671	-1.1899	1.94761	-0.757705	0.125256	0.379384
reactome_Tie2_Signaling_Main_Pathway	Reactome 1.123	2.16099	8.99053	7.33921	-4.87242	2.24253	2.62988	0.125558	0.379541
reactome_Regulation_of_signaling_by_CBL_Main_Pathway	Reactome 1.123	4.62098	7.80316	5.56618	-2.94062	-2.97213	5.91276	0.12547	0.379654
cAMP_Pathway_Endothelial_Cell_Regulation	Qiagen 1.123	2.8188	2.97445	3.25263	0.994027	2.06562	-3.05965	0.126461	0.380381
biocarta_inhibition_of_matrix_metalloproteinases_Main_Pathway	Biocarta 1.123	-24.5332	-6.95248	-12.0566	3.00364	7.5406	-10.5442	0.126366	0.380661
biocarta_inhibition_of_matrix_metalloproteinases_Pathway_(Pathway_degradation_of_RECK_TIMP4_MMP14_TIMP2_TIMP1_TIMP3)	Biocarta 1.123	-24.5332	-6.95248	-12.0566	3.00364	7.5406	-10.5442	0.126366	0.380661
NCI_HIF_2_alpha_transcription_factor_network_Main_Pathway	NCI 1.123	-5.17194	-2.53265	-5.54518	2.79925	1.27966	-4.0789	0.126188	0.38069
biocarta_regulation_of_map_kinase_pathways_through_dual_specificity_phosphatases_Main_Pathway	Biocarta 1.123	8.54882	2.51266	6.32497	-0.924196	-3.69678	4.62098	0.126872	0.380865
reactome_Toxicity_of_botulinum_toxin_type_E_BoNT_E__Main_Pathway	Reactome 1.123	-2.77259	-7.047	-1.96392	2.54154	-1.73287	-0.808672	0.126859	0.381204
reactome_Condensation_of_Prometaphase_Chromosomes_Main_Pathway	Reactome 1.123	-20.2663	-3.20168	-8.79637	-1.93091	-2.98713	4.91804	0.127223	0.381543
ErbB_Family_Pathway	Qiagen 1.123	1.64036	4.43154	3.45556	-2.87041	1.1517	1.7187	0.12827	0.384304
KEGG_Oxidative_phosphorylation_Main_Pathway	KEGG Adjusted 1.123	-2.83579	-1.03257	-3.82848	1.94998	-1.72038	-0.229601	0.128837	0.385623
reactome_Mitochondrial_tRNA_aminoacylation_Main_Pathway	Reactome 1.123	2.54154	5.52867	4.20839	-2.99264	-0.715152	3.70779	0.129493	0.386068
NCI_ATM_Pathway_(G2_M_transition_checkpoint)	NCI 1.123	-3.94709	-3.88933	-5.50667	4.19739	-0.596877	-3.60051	0.129123	0.3861
BRCA1_Pathway_Cell_Cycle_Arrest_DNA_Repair_Genes_p21_WAF_CIP1_14-3-3_GADD45	Qiagen 1.123	-5.14084	-4.53434	-9.81959	-5.92063	3.43685	2.48378	0.129388	0.386134
fatty_acid_beta-oxidation	Metabolism 1.123	-6.6571	-5.57406	-6.44049	1.35741	4.82315	-6.18056	0.129305	0.386266
reactome_Serine_biosynthesis_Main_Pathway	Reactome 1.123	5.46816	15.4033	27.8799	8.4718	-10.4742	2.00243	0.129849	0.386751
NCI_mTOR_signaling_Pathway_(translational_initiation)	NCI 1.123	-5.74068	-1.12859	-2.48822	-1.68844	0.257709	1.43073	0.130474	0.387855
Akt_Signaling_Pathway_Translation	Qiagen 1.123	-3.53175	-3.03664	-2.54154	-2.3435	-0.66014	3.00364	0.131297	0.388027
reactome_Beta_oxidation_of_myristoyl_CoA_to_lauroyl_CoA_Main_Pathway	Reactome 1.123	0.539114	15.7884	13.94	-2.92662	4.46695	-1.54033	0.130427	0.388093
reactome_Pausing_and_recovery_of_Tat_mediated_HIV_elongation_Main_Pathway	Reactome 1.123	2.83035	6.16901	2.80725	1.51337	-3.50039	1.98702	0.131521	0.388124
reactome_Tat_mediated_HIV_elongation_arrest_and_recovery_Main_Pathway	Reactome 1.123	2.83035	6.16901	2.80725	1.51337	-3.50039	1.98702	0.131521	0.388124
NCI_Arf6_downstream_Pathway_(ruffle_organization)	NCI 1.123	-13.6649	-3.96084	-8.21875	-4.95105	6.93147	-1.98042	0.13076	0.388135
NCI_Arf6_downstream_Pathway_(regulation_of_axonogenesis)	NCI 1.123	-13.6649	-3.96084	-8.21875	-4.95105	6.93147	-1.98042	0.13076	0.388135
NCI_CXCR4_mediated_signaling_events_Pathway_(establishment_of_cell_polarity)	NCI 1.123	1.80507	6.32136	3.99282	-3.36104	1.43684	1.92421	0.130983	0.388229
Akt_Signaling_Pathway_Blood_cell_differentiation	Qiagen 1.123	1.36062	2.03452	0.87927	-1.20017	0.0705983	1.12957	0.131115	0.388244
reactome_O_linked_glycosylation_of_mucins_Main_Pathway	Reactome 1.123	-4.87573	-2.01602	-2.57301	-0.956145	2.79031	-1.83416	0.131254	0.388278
NCI_N_cadherin_signaling_events_Pathway_(apoptosis)	NCI 1.123	-13.1698	-4.2579	-8.41679	-2.07944	7.32756	-5.24811	0.132524	0.390138
reactome_Acetylcholine_Neurotransmitter_Release_Cycle_Main_Pathway	Reactome 1.123	1.5307	4.60654	3.45852	-1.28521	-1.58846	2.87367	0.132419	0.390206
NCI_LPA_receptor_mediated_events_Pathway_(positive_regulation_of_microtubule_depolymerization)	NCI 1.123	6.88013	4.30008	2.87528	2.95229	-4.28724	1.33495	0.132725	0.390352
NCI_Plasma_membrane_estrogen_receptor_signaling_Main_Pathway	NCI 1.123	2.98545	5.87998	3.68181	-3.50638	-0.0695287	3.57591	0.133068	0.390984
reactome_Transport_of_organic_anions_Main_Pathway	Reactome 1.123	-10.7207	-5.55673	-6.35385	1.79063	5.29102	-7.08165	0.133582	0.391737
biocarta_calcium_signaling_by_hbx_of_hepatitis_b_virus_Pathway_(viral_genome_replication)	Biocarta 1.123	6.96035	0.895315	4.79427	2.28161	-2.48378	0.202168	0.133881	0.391859
KEGG_Fatty_acid_biosynthesis_Main_Pathway	KEGG Adjusted 1.123	-6.07948	-6.20944	-11.2348	4.75095	2.80147	-7.55242	0.133787	0.39196
BRCA1_Pathway	Qiagen 1.123	-2.87025	-1.16133	-3.76747	-2.30251	0.955737	1.34677	0.134058	0.392001
NAD_phosphorylation_and_dephosphorylation	Metabolism 1.123	-13.6897	-2.25273	-5.71846	-3.63902	1.90615	1.73287	0.133549	0.392017
NCI_Arf6_trafficking_events_Pathway_(calcium_ion_dependent_exocytosis)	NCI 1.123	-10.5801	-4.83278	-9.5404	-2.72445	8.01933	-5.29487	0.134607	0.3921
KEGG_alpha_Linolenic_acid_metabolism_Main_Pathway	KEGG Adjusted 1.123	-6.08604	-2.06894	-4.55797	3.14542	0.388583	-3.534	0.134568	0.392361
NCI_Atypical_NF_kappaB_Pathway_(Pathway_degradation_of_NFKB1_NFKBIA)	NCI 1.123	-3.09878	-0.67276	-4.1385	1.91635	-0.774694	-1.14165	0.134507	0.392559
biocarta_regulation_of_splicing_through_sam68_Main_Pathway	Biocarta 1.123	2.99209	6.49248	5.48742	-4.73651	3.47729	1.25922	0.134398	0.392618
KEGG_Thyroid_hormone_synthesis_Main_Pathway	KEGG Adjusted 1.123	-2.07944	-3.9856	-2.07944	2.5993	-1.55958	-1.03972	0.135361	0.393167
reactome_CRMPs_in_Sema3A_signaling_Main_Pathway	Reactome 1.123	4.38271	10.1445	7.17696	2.9531	4.01448	-6.96757	0.135124	0.39323
reactome_CREB_phosphorylation_through_the_activation_of_CaMKII_Main_Pathway	Reactome 1.123	-2.46452	-1.21686	-1.63275	-1.56343	1.46331	0.100121	0.135345	0.393495
methylthiopropionate_biosynthesis	Metabolism 1.123	9.47301	16.4045	6.70042	10.1662	-5.08308	-5.08308	0.136742	0.394544
reactome_HSF1_dependent_transactivation_Main_Pathway	Reactome 1.123	-2.85562	-0.0288811	-2.68234	-0.635385	-0.104694	0.740079	0.136673	0.394719
reactome_Signaling_by_Robo_receptor_Main_Pathway	Reactome 1.123	16.52	16.0001	15.7402	-8.77986	-8.51993	17.2998	0.136552	0.394742
NCI_Ephrin_B_reverse_signaling_Pathway_(cell_adhesion)	NCI 1.123	2.23574	3.86667	4.55982	-3.30944	0.502871	2.80657	0.136551	0.395116
creatine_biosynthesis	Metabolism 1.123	5.22748	13.8052	2.36825	2.19497	1.15525	-3.35021	0.136353	0.395294
biocarta_role_of_erbb2_in_signal_transduction_and_oncology_Main_Pathway	Biocarta 1.123	4.709	6.22732	4.19739	-4.76951	0.418089	4.35142	0.136244	0.395355
NCI_Visual_signal_transduction_Rods_Main_Pathway	NCI 1.123	-2.51266	-2.12276	-0.173287	0.909756	-0.649825	-0.25993	0.136508	0.395366
reactome_APOBEC3G_mediated_resistance_to_HIV_1_infection_Main_Pathway	Reactome 1.123	12.3611	14.094	12.7077	-2.54154	-10.686	13.2276	0.137269	0.395502
reactome_Integration_of_provirus_Main_Pathway	Reactome 1.123	12.3611	14.094	12.7077	-2.54154	-10.686	13.2276	0.137269	0.395502
dTMP_ide_novoi_biosynthesis_mitochondrial	Metabolism 1.123	-2.77259	-10.3972	-15.2492	6.23832	2.22045e-14	-6.23832	0.13764	0.396007
reactome_Caspase_mediated_cleavage_of_cytoskeletal_proteins_Main_Pathway	Reactome 1.123	-11.116	-2.5287	-10.1148	2.97797	3.6326	-6.61057	0.137855	0.396251
NCI_Signaling_events_mediated_by_Stem_cell_factor_receptor_c_Kit__Pathway_(megakaryocyte_differentiation)	NCI 1.123	-18.1759	-13.3238	-16.0964	14.6331	0.0770164	-14.7101	0.138358	0.397321
KEGG_Oocyte_meiosis_Main_Pathway	KEGG Adjusted 1.123	-2.86339	-1.11555	-0.311156	-0.134303	0.369156	-0.234852	0.139213	0.3979
NCI_Proteoglycan_syndecan_mediated_signaling_events_Main_Pathway	NCI 1.123	-13.2853	-9.99287	-7.047	5.77623	4.56322	-10.3394	0.139176	0.398168
NCI_Insulin_Pathway_Main_Pathway	NCI 1.123	3.6597	5.61078	6.04721	-5.10305	1.19518	3.90787	0.138861	0.398391
biocarta_rho_selective_guanine_exchange_factor_akap13_mediates_stress_fiber_formation_Main_Pathway	Biocarta 1.123	-4.70185	-1.20146	-1.72132	-0.473651	1.64045	-1.1668	0.139141	0.398444
KEGG_Biosynthesis_of_unsaturated_fatty_acids_Main_Pathway	KEGG Adjusted 1.123	-5.75111	-2.99359	-6.68535	2.38583	2.73241	-5.11824	0.139093	0.398681
reactome_Uptake_and_function_of_anthrax_toxins_Main_Pathway	Reactome 1.123	1.96392	7.41007	6.1228	-4.42294	1.22126	3.20168	0.140293	0.399861
NCI_Class_I_PI3K_signaling_events_mediated_by_Akt_Pathway_(cell_survival)	NCI 1.123	4.03373	3.39835	2.99401	-3.18655	-0.0962704	3.28282	0.140187	0.399934
thioredoxin_pathway	Metabolism 1.123	5.54518	4.15888	1.94081	0.693147	2.77259	-3.46574	0.14009	0.400031
reactome_Regulation_of_lipid_metabolism_by_Peroxisome_proliferator_activated_receptor_alpha_PPARalpha__Main_Pathway	Reactome 1.123	5.63942	10.6647	9.31493	-8.65218	2.87595	5.77623	0.1405	0.400078
NCI_Signaling_events_mediated_by_VEGFR1_and_VEGFR2_Pathway_(angiogenesis)	NCI 1.123	-2.43473	-1.99007	-2.76169	-2.57206	1.39719	1.17486	0.140743	0.400393
reactome_Prefoldin_mediated_transfer_of_substrate_to_CCT_TriC_Main_Pathway	Reactome 1.123	3.17841	7.48658	3.65117	1.15939	-4.29425	3.13486	0.141143	0.400409
coenzyme_A_biosynthesis	Metabolism 1.123	-5.00606	-3.38872	-4.58247	-3.15767	4.50546	-1.34779	0.141085	0.400617
reactome_Conjugation_of_benzoate_with_glycine_Main_Pathway	Reactome 1.123	-3.304	-2.8188	-2.26428	2.86501	-0.670042	-2.19497	0.141369	0.400676
biocarta_erk1_erk2_mapk_signaling_Main_Pathway	Biocarta 1.123	4.02761	7.36731	2.76734	-4.36893	1.97967	2.38926	0.141559	0.400843
NCI_Regulation_of_retinoblastoma_protein_Main_Pathway	NCI 1.123	-3.94508	-1.91736	-2.6881	2.87777	-1.53975	-1.33802	0.141058	0.400914
superoxide_radicals_degradation	Metabolism 1.123	-11.5236	-7.71126	-10.1373	4.93867	5.54518	-10.4839	0.141887	0.401025
reactome_Phenylalanine_and_tyrosine_catabolism_Main_Pathway	Reactome 1.123	1.88917	1.92994	1.84839	1.15525	0.910605	-2.06585	0.142179	0.401106
tRNA_splicing	Metabolism 1.123	9.21886	2.3567	5.61449	-1.31698	-3.39642	4.7134	0.141803	0.401162
biocarta_mets_affect_on_macrophage_differentiation_Main_Pathway	Biocarta 1.123	5.33723	9.912	7.3127	-7.65928	5.12929	2.52999	0.142069	0.401167
KEGG_Complement_and_coagulation_cascades_Main_Pathway	KEGG Adjusted 1.123	2.57561	2.79921	1.62852	1.74511	0.627133	-2.37225	0.142378	0.401295
reactome_p130Cas_linkage_to_MAPK_signaling_for_integrins_Main_Pathway	Reactome 1.123	-1.78238	-5.79273	-6.23832	-3.21818	3.93609	-0.717902	0.142905	0.402036
reactome_NrCAM_interactions_Main_Pathway	Reactome 1.123	3.92783	6.30434	7.09651	-0.825175	5.61119	-4.78602	0.143064	0.402111
PAK_Pathway	Qiagen 1.123	-2.81656	-0.558686	-2.32644	0.0977472	1.31542	-1.41317	0.143224	0.40219
NCI_CDC42_signaling_events_Pathway_(actin_cytoskeleton_organization)	NCI 1.123	2.52561	5.3221	3.31436	-1.10744	-2.54154	3.64898	0.143377	0.402247
NCI_N_cadherin_signaling_events_Pathway_(regulation_of_synapse_organization)	NCI 1.123	-14.5561	-4.2579	-9.50602	-1.8814	8.11972	-6.23832	0.142878	0.402331
reactome_Lysosome_Vesicle_Biogenesis_Main_Pathway	Reactome 1.123	-9.58153	-1.97267	-4.96055	0.694898	3.19443	-3.88933	0.14374	0.402895
purine_nucleotides_ide_novoi_biosynthesis	Metabolism 1.123	3.70939	2.86921	0.415888	-0.957803	-0.680545	1.63835	0.144035	0.40298
NCI_Osteopontin_mediated_events_Pathway_(ruffle_organization)	NCI 1.123	-7.9943	-0.993511	-5.01376	3.16537	-1.68666	-1.47871	0.143948	0.403107
KEGG_Amoebiasis_Main_Pathway	KEGG Adjusted 1.123	-6.45226	-4.24446	-8.36483	3.61121	2.98224	-6.59346	0.144493	0.40389
biocarta_egf_signaling_Main_Pathway	Biocarta 1.123	2.22931	5.32037	3.74674	-3.67181	2.54778	1.12402	0.144822	0.404439
D-imyoi-inositol-5-phosphate_metabolism	Metabolism 1.123	3.05228	8.03199	4.82163	-4.11632	4.6757	-0.559382	0.14567	0.40569
JAK-STAT_Pathway	Qiagen 1.123	-1.43885	-0.93461	-1.92747	-0.540991	1.46498	-0.923984	0.145406	0.405697
NCI_TCR_signaling_in_naive_CD4_T_cells_Main_Pathway	NCI 1.123	0.863683	3.17417	1.45309	-1.12499	1.39887	-0.27388	0.145652	0.406011
iSi-methyl-5-thioadenosine_degradation	Metabolism 1.123	-4.96755	-10.5127	-12.2456	8.54882	-1.15525	-7.39357	0.146059	0.406403
biocarta_angiotensin_ii_mediated_activation_of_jnk_pathway_via_pyk2_dependent_signaling_Main_Pathway	Biocarta 1.123	3.39542	2.88309	2.38583	-2.24017	-0.808672	3.04884	0.146543	0.407005
NCI_Endogenous_TLR_signaling_Main_Pathway	NCI 1.123	-9.87395	-1.41348	-6.53053	3.39778	0.727125	-4.12491	0.14642	0.407034
biocarta_rho_cell_motility_signaling_Pathway_(focal_adhesion_formation)	Biocarta 1.123	1.57113	4.96755	2.47222	-2.65706	1.08593	1.57113	0.147995	0.408058
FLT3_Signaling_Pathway	Qiagen 1.123	2.28728	6.48731	3.52165	-3.65511	2.85066	0.804452	0.14792	0.408222
biocarta_stress_induction_of_hsp_regulation_Main_Pathway	Biocarta 1.123	3.88577	3.85023	1.40644	1.93963	-2.93195	0.992326	0.147882	0.408488
IL-2_Pathway_Apoptosis	Qiagen 1.123	-4.60815	-10.3459	-7.76582	7.71447	-3.10633	-4.60815	0.147249	0.408592
reactome_Formation_of_tubulin_folding_intermediates_by_CCT_TriC_Main_Pathway	Reactome 1.123	4.26286	6.72353	2.28739	0.970406	-4.03758	3.06718	0.147405	0.408653
biocarta_il12_and_stat4_dependent_signaling_pathway_in_th1_development_Main_Pathway	Biocarta 1.123	-0.0385082	5.58369	4.38993	0.693147	0.731655	-1.4248	0.148376	0.40874
NCI_ErbB4_signaling_events_Pathway_(axon_guidance)	NCI 1.123	-2.23347	-11.4259	-4.06536	-1.85389	-1.60634	3.46023	0.147874	0.409023
NCI_ErbB4_signaling_events_Pathway_(heart_development)	NCI 1.123	-2.23347	-11.4259	-4.06536	-1.85389	-1.60634	3.46023	0.147874	0.409023
biocarta_regulation_of_eif_4e_and_p70s6_kinase_Main_Pathway	Biocarta 1.123	-3.18773	-1.81834	-1.70845	-1.05475	2.318	-1.26326	0.148925	0.409511
NCI_ErbB4_signaling_events_Pathway_(cell_proliferation)	NCI 1.123	-1.73715	-8.88683	-3.16195	-1.44192	-1.24938	2.69129	0.147874	0.409581
reactome_SHC1_events_in_ERBB4_signaling_Main_Pathway	Reactome 1.123	3.16088	6.06825	8.50389	-2.57684	-3.26999	5.84682	0.148894	0.409794
cAMP_Pathway_Cytokine_Production	Qiagen 1.123	0.918642	3.18137	0.528747	-0.0244379	0.455433	-0.430995	0.149285	0.41013
biocarta_pten_dependent_cell_cycle_arrest_and_apoptosis_Pathway_(cell_migration)	Biocarta 1.123	0.677744	7.0547	2.54924	0.4698	-0.685446	0.215646	0.149565	0.410159
KEGG_Glycerophospholipid_metabolism_Main_Pathway	KEGG Adjusted 1.123	-2.57706	-0.933524	-3.43165	-0.528292	2.06509	-1.5368	0.149513	0.410386
NCI_amb2_Integrin_signaling_Pathway_(actin_filament_polymerization)	NCI 1.123	-4.52856	-4.80582	-2.17186	2.12565	-3.97404	1.84839	0.150021	0.411038
biocarta__U_00DF_arrestins_in_gpcr_desensitization_Main_Pathway	Biocarta 1.123	-1.60624	-0.359903	-3.33244	0.706477	0.253265	-0.959742	0.150562	0.412151
NCI_Rapid_glucocorticoid_signaling_Main_Pathway	NCI 1.123	0.577623	2.65706	0.664266	-0.0288811	0.490979	-0.462098	0.150867	0.412429
NCI_Rapid_glucocorticoid_signaling_Pathway_(glutamate_secretion)	NCI 1.123	0.577623	2.65706	0.664266	-0.0288811	0.490979	-0.462098	0.150867	0.412429
NCI_Plasma_membrane_estrogen_receptor_signaling_Pathway_(MAPKKK_cascade)	NCI 1.123	9.26122	7.2973	5.1601	-7.60536	5.39114	2.21422	0.151203	0.412791
BRCA1_Pathway_Growth_Promoting_Genes_hTert_S100A7	Qiagen 1.123	-0.808672	-7.48021	-8.86651	-2.28161	-1.84839	4.13	0.151868	0.413126
NCI_E_cadherin_signaling_in_keratinocytes_Pathway_(adherens_junction_organization)	NCI 1.123	-9.90045	-4.0087	-5.94951	-4.42459	6.49248	-2.06789	0.151655	0.413284
reactome_ATP_sensitive_Potassium_channels_Main_Pathway	Reactome 1.123	6.23832	0.866434	3.63902	-1.38629	2.5993	-1.21301	0.15157	0.413421
reactome_Signalling_to_STAT3_Main_Pathway	Reactome 1.123	-3.73529	-11.9375	-17.1361	-8.35627	8.27926	0.0770164	0.151859	0.41347
reactome_Digestion_of_dietary_carbohydrate_Main_Pathway	Reactome 1.123	-0.144406	-2.91699	-4.34661	1.28521	-0.924196	-0.361014	0.152618	0.414055
reactome_Insulin_like_Growth_Factor_2_mRNA_Binding_Proteins_IGF2BPs_IMPs_VICKZs_bind_RNA_Main_Pathway	Reactome 1.123	6.39236	5.12159	8.0097	-7.12401	2.69557	4.42844	0.152801	0.414181
reactome_FCGR_activation_Main_Pathway	Reactome 1.123	3.16537	3.39642	2.40291	-2.28739	-0.970406	3.25779	0.153501	0.414235
mTOR_Pathway_Lipid_Synthesis	Qiagen 1.123	-5.30931	-2.61615	-3.988	2.66188	1.52107	-4.18295	0.153098	0.414249
NCI_CDC42_signaling_events_Pathway_(establishment_of_cell_polarity)	NCI 1.123	-15.2492	-5.54518	-5.40655	-0.693147	6.79284	-6.0997	0.152973	0.41428
PTEN_Pathway_Protein_Synthesis	Qiagen 1.123	5.89175	7.27805	4.85203	6.23832	-1.03972	-5.1986	0.153409	0.414354
reactome_Integration_of_viral_DNA_into_host_genomic_DNA_Main_Pathway	Reactome 1.123	12.3996	17.9448	17.2517	-5.39114	-11.8605	17.2517	0.152589	0.414529
reactome_Autointegration_results_in_viral_DNA_circles_Main_Pathway	Reactome 1.123	12.3996	17.9448	17.2517	-5.39114	-11.8605	17.2517	0.152589	0.414529
reactome_Acyl_chain_remodelling_of_PC_Main_Pathway	Reactome 1.123	-13.7814	-3.18032	-8.23622	-0.509667	6.60528	-6.09562	0.153937	0.414677
biocarta_lissencephaly_gene_lis1_in_neuronal_migration_and_development_Main_Pathway	Biocarta 1.123	-6.55772	-0.665965	-2.19497	-0.156298	0.516463	-0.360165	0.153408	0.414719
reactome_Acyl_chain_remodelling_of_PI_Main_Pathway	Reactome 1.123	-15.4675	-0.949868	-6.10996	-0.141197	0.898524	-0.757327	0.153933	0.415033
methylglyoxal_degradation_III	Metabolism 1.123	-3.38872	-3.38872	-4.19739	1.46331	2.61856	-4.08187	0.154266	0.415196
reactome_SLBP_independent_Processing_of_Histone_Pre_mRNAs_Main_Pathway	Reactome 1.123	5.79933	6.90837	4.75961	-0.300364	-5.49897	5.79933	0.154665	0.415533
NCI_ErbB1_downstream_signaling_Main_Pathway	NCI 1.123	2.97111	1.85802	1.59419	-2.06045	0.157936	1.90251	0.154602	0.415733
NCI_ErbB4_signaling_events_Main_Pathway	NCI 1.123	3.44687	6.31613	4.74122	-5.00056	1.02793	3.97263	0.155632	0.415929
reactome_Formation_of_apoptosome_Main_Pathway	Reactome 1.123	-10.1662	-3.23469	-3.46574	-4.38993	3.23469	1.15525	0.155373	0.415967
WNT_Pathway_Cytoskeletal_Rearrangement	Qiagen 1.123	-14.7005	-5.77623	-8.7221	-8.7221	8.26	0.462098	0.155252	0.41601
KEGG_Choline_metabolism_in_cancer_Main_Pathway	KEGG Adjusted 1.123	1.60762	5.65705	3.74908	-3.3794	2.45034	0.92906	0.155554	0.416086
NCI_FAS_CD95_signaling_Pathway_(neuron_projection_development)	NCI 1.123	0.98344	9.69221	6.29757	-3.72641	3.16952	0.556887	0.155178	0.416177
HGF_Pathway_IP3_Pathway	Qiagen 1.123	-4.5921	-1.29965	-6.5849	-0.51986	-2.85923	3.37909	0.156069	0.416367
Akt_Signaling_Pathway_Cell_Cycle_Progression	Qiagen 1.123	3.43533	1.50182	1.86663	-1.56262	-0.687067	2.24969	0.155153	0.416477
reactome_SHC_activation_Main_Pathway	Reactome 1.123	5.77623	9.70406	4.85203	-5.08308	6.93147	-1.84839	0.156039	0.416652
NCI_N_cadherin_signaling_events_Pathway_(long_term_synaptic_potentiation)	NCI 1.123	-17.0206	-4.54396	-10.3202	-2.11795	9.4345	-7.31655	0.157652	0.41766
NCI_N_cadherin_signaling_events_Pathway_(endothelial_cell_proliferation)	NCI 1.123	-17.0206	-4.54396	-10.3202	-2.11795	9.4345	-7.31655	0.157652	0.41766
NCI_N_cadherin_signaling_events_Pathway_(protein_transport_into_membrane_raft)	NCI 1.123	-17.0206	-4.54396	-10.3202	-2.11795	9.4345	-7.31655	0.157652	0.41766
NCI_N_cadherin_signaling_events_Pathway_(regulation_of_short_term_neuronal_synaptic_plasticity)	NCI 1.123	-17.0206	-4.54396	-10.3202	-2.11795	9.4345	-7.31655	0.157652	0.41766
NCI_N_cadherin_signaling_events_Pathway_(regulation_of_synaptic_plasticity)	NCI 1.123	-17.0206	-4.54396	-10.3202	-2.11795	9.4345	-7.31655	0.157652	0.41766
NCI_N_cadherin_signaling_events_Pathway_(synaptic_vesicle_fusion_to_presynaptic_membrane)	NCI 1.123	-17.0206	-4.54396	-10.3202	-2.11795	9.4345	-7.31655	0.157652	0.41766
NCI_N_cadherin_signaling_events_Pathway_(cortical_microtubule_organization)	NCI 1.123	-17.0206	-4.54396	-10.3202	-2.11795	9.4345	-7.31655	0.157652	0.41766
NCI_N_cadherin_signaling_events_Pathway_(cardiac_muscle_tissue_morphogenesis)	NCI 1.123	-17.0206	-4.54396	-10.3202	-2.11795	9.4345	-7.31655	0.157652	0.41766
NCI_N_cadherin_signaling_events_Pathway_(axon_guidance)	NCI 1.123	-17.0206	-4.54396	-10.3202	-2.11795	9.4345	-7.31655	0.157652	0.41766
JNK_Pathway_Gene_Expression_Apoptosis_Inflammation_Tumorigenesis_Cell_Migration_via_SMAD4_STAT4_HSF1_TP53_MAP2_DCX_ATF2_NFATC3_SPIRE1_MAP1B_TCF15_ELK1_BCL2_JUN_PXN_NFATC2	Qiagen 1.123	4.24818	3.01042	4.16154	-2.67357	-1.58345	4.25702	0.156919	0.418266
methylglyoxal_degradation_VI	Metabolism 1.123	10.8593	6.70042	6.00728	8.08672	-1.61734	-6.46937	0.15858	0.418299
reactome_Vitamins_Main_Pathway	Reactome 1.123	-6.1228	-3.11916	-3.9856	-1.61734	4.67874	-3.0614	0.157381	0.418766
reactome_ERK_MAPK_targets_Main_Pathway	Reactome 1.123	-6.17716	-1.56977	-5.32092	-2.87452	4.01618	-1.14165	0.157279	0.41886
pentose_phosphate_pathway	Metabolism 1.123	7.47609	7.62462	0.198042	-1.33678	-1.93091	3.26769	0.159012	0.419076
pentose_phosphate_pathway_oxidative_branch	Metabolism 1.123	12.7462	18.5224	3.2732	2.69557	6.96998	-9.66555	0.159916	0.420731
NCI_Signaling_events_mediated_by_PRL_Main_Pathway	NCI 1.123	-1.83372	-0.430925	-1.7347	1.25243	-0.700482	-0.551951	0.159893	0.421033
reactome_Lysosphingolipid_and_LPA_receptors_Main_Pathway	Reactome 1.123	5.13442	2.28482	2.2078	0.320901	-2.91379	2.59288	0.16051	0.421927
NCI_Reelin_signaling_Main_Pathway	NCI 1.123	-3.33004	-3.57759	-4.43578	-3.75913	-0.0183372	3.77747	0.160985	0.422083
biocarta_tpo_signaling_Main_Pathway	Biocarta 1.123	4.77983	5.64626	1.50182	-3.42241	0.129965	3.29245	0.160884	0.422182
Akt_Signaling_Pathway_Blocks_Apoptosis	Qiagen 1.123	1.25152	1.59809	0.673893	-1.09748	0.0192541	1.07823	0.160879	0.422532
C20_prostanoid_biosynthesis	Metabolism 1.123	11.8092	11.3086	3.29887	-3.67111	8.6515	-4.98039	0.162073	0.423112
mTOR_Pathway	Qiagen 1.123	-2.25836	-0.476264	-2.1914	1.11721	0.336485	-1.4537	0.161939	0.423127
iNi-acetylglucosamine_degradation_I	Metabolism 1.123	-0.308065	14.248	8.70285	2.23347	-0.308065	-1.92541	0.162221	0.423138
iNi-acetylglucosamine_degradation_II	Metabolism 1.123	0.577623	12.3611	9.58854	4.21665	0.404336	-4.62098	0.161749	0.423357
NCI_IL2_mediated_signaling_events_Pathway_(T_cell_proliferation)	NCI 1.123	-0.645344	-0.478033	-0.956065	0.0239016	0.645344	-0.669246	0.161907	0.423406
reactome_ATF6_alpha_activates_chaperone_genes_Main_Pathway	Reactome 1.123	-24.4912	-1.96392	-13.4008	-1.96392	8.08672	-6.1228	0.161693	0.423576
NCI_Alpha4_beta1_integrin_signaling_events_Pathway_(cell_adhesion)	NCI 1.123	5.07987	5.62861	0.776582	-3.20901	2.15325	1.05577	0.162959	0.423611
NCI_PLK1_signaling_events_Pathway_(regulation_of_attachment_of_spindle_microtubules_to_kinetochore)	NCI 1.123	-13.3561	-2.93656	-5.84331	-2.48937	-3.49555	5.98492	0.162934	0.423907
NCI_Signaling_events_mediated_by_focal_adhesion_kinase_Main_Pathway	NCI 1.123	3.18111	4.2811	4.55987	-4.56657	1.68934	2.87723	0.16292	0.424233
NCI_Arf6_downstream_Pathway_(Tumor_Cell_Invasion)	NCI 1.123	-13.9092	-2.8188	-10.0275	-0.462098	7.30115	-6.83905	0.162867	0.424457
biotin-carboxyl_carrier_protein_assembly	Metabolism 1.123	6.70042	13.9785	14.325	-1.96392	11.899	-9.93511	0.16353	0.424733
reactome_Recycling_of_eIF2_GDP_Main_Pathway	Reactome 1.123	9.63186	4.64986	3.30689	4.38993	-5.35745	0.967518	0.163796	0.425059
reactome_Vitamin_B5_pantothenate_metabolism_Main_Pathway	Reactome 1.123	8.98203	5.77623	2.83035	1.96392	-5.83399	3.87007	0.165362	0.428393
NCI_Downstream_signaling_in_naive_CD8_T_cells_Pathway_(alpha_beta_T_cell_proliferation)	NCI 1.123	-5.89175	-9.35749	-10.3972	-9.70406	4.50546	5.1986	0.165321	0.42865
PTEN_Pathway_Cell_Survival	Qiagen 1.123	-5.32568	-3.90473	-3.48884	3.65058	0.981959	-4.63253	0.165613	0.428679
reactome_Frs2_mediated_activation_Main_Pathway	Reactome 1.123	-0.534836	-3.5128	-5.50239	-2.25487	0.376524	1.87834	0.166037	0.429048
reactome_Oncogene_Induced_Senescence_Main_Pathway	Reactome 1.123	-1.10273	-2.12145	-1.49132	1.70661	-1.22876	-0.477851	0.165945	0.429174
uracil_degradation	Metabolism 1.123	2.15646	10.0121	2.15646	-0.154033	1.92541	-1.77138	0.166673	0.429415
thymine_degradation	Metabolism 1.123	2.15646	10.0121	2.15646	-0.154033	1.92541	-1.77138	0.166673	0.429415
NCI_N_cadherin_signaling_events_Pathway_(axonogenesis)	NCI 1.123	-2.36825	-1.41518	-2.36825	-2.28161	1.61734	0.664266	0.166946	0.429573
biocarta_mechanism_of_protein_import_into_the_nucleus_Main_Pathway	Biocarta 1.123	-5.23711	-9.02054	-8.26963	0.308065	-7.60536	7.2973	0.167344	0.42987
methionine_salvage	Metabolism 1.123	10.1662	6.23832	3.81231	1.38629	5.31413	-6.70042	0.166667	0.429943
reactome_Ion_transport_by_P_type_ATPases_Main_Pathway	Reactome 1.123	-3.73254	-2.28849	-3.12466	-0.739907	3.35021	-2.6103	0.16724	0.429966
KEGG_Inflammatory_bowel_disease_IBD__Main_Pathway	KEGG Adjusted 1.123	-8.12095	-2.29338	-5.95165	-1.67725	-3.69251	5.36975	0.166587	0.430103
reactome_Toxicity_of_botulinum_toxin_type_B_BoNT_B__Main_Pathway	Reactome 1.123	-0.0770164	9.85809	12.3996	-1.46331	-2.84961	4.31292	0.16768	0.43037
KEGG_Acute_myeloid_leukemia_Main_Pathway	KEGG Adjusted 1.123	3.21409	6.27415	2.6096	-4.02097	0.890166	3.1308	0.16783	0.430391
reactome_Polo_like_kinase_mediated_events_Main_Pathway	Reactome 1.123	-9.46338	-3.57163	-9.31898	-2.18534	-5.56443	7.74977	0.168752	0.432391
biocarta_nerve_growth_factor_pathway_ngf__Main_Pathway	Biocarta 1.123	6.64606	5.07628	2.85414	-4.91319	0.591214	4.32198	0.169051	0.43243
reactome_Purine_salvage_Main_Pathway	Reactome 1.123	7.89899	9.50189	1.35741	0.0577623	-4.83759	4.77983	0.168991	0.432639
NCI_Wnt_signaling_network_Main_Pathway	NCI 1.123	-4.0348	-1.28788	-3.97062	1.54888	1.67725	-3.22613	0.169356	0.432846
biocarta_map_kinase_inactivation_of_smrt_corepressor_Main_Pathway	Biocarta 1.123	0.818299	6.30571	4.05299	-3.10954	1.45368	1.65585	0.169561	0.433005
biocarta_overview_of_telomerase_rna_component_gene_hterc_transcriptional_regulation_Main_Pathway	Biocarta 1.123	-10.0699	-0.885688	-3.36947	-1.40555	0.0385082	1.36704	0.170005	0.433778
Akt_Signaling_Pathway_JNK_mediated_apoptosis	Qiagen 1.123	1.43494	1.05188	1.23429	-0.443857	-0.991079	1.43494	0.17033	0.43388
KEGG_Endocrine_and_other_factor_regulated_calcium_reabsorption_Main_Pathway	KEGG Adjusted 1.123	0.137529	5.1766	3.26953	0.144864	1.45047	-1.59534	0.170276	0.434104
biocarta_growth_hormone_signaling_Main_Pathway	Biocarta 1.123	2.72597	7.12199	3.3644	-4.41223	3.06647	1.34576	0.171188	0.434248
KEGG_Colorectal_cancer_Main_Pathway	KEGG Adjusted 1.123	3.37308	5.78465	3.17813	-4.07465	0.109508	3.96514	0.171052	0.434265
KEGG_Mucin_type_O_Glycan_biosynthesis_Main_Pathway	KEGG Adjusted 1.123	-5.40729	-2.93656	-1.99746	-1.6397	3.60362	-1.96392	0.171364	0.434331
reactome_IKK_complex_recruitment_mediated_by_RIP1_Main_Pathway	Reactome 1.123	0.854882	3.48884	1.68666	-1.36319	1.75597	-0.392783	0.170796	0.434338
NCI_EPO_signaling_Main_Pathway	NCI 1.123	4.131	5.00341	2.87019	-3.78044	-0.440188	4.22063	0.170973	0.434424
sphingosine_and_sphingosine-1-phosphate_metabolism	Metabolism 1.123	-7.57841	-4.18199	-2.58775	4.20509	0.115525	-4.32062	0.170739	0.434557
NCI_Aurora_C_signaling_Main_Pathway	NCI 1.123	-7.39357	-1.67511	-5.14084	-0.462098	-3.75455	4.21665	0.171693	0.434802
NCI_Alpha9_beta1_integrin_signaling_events_Pathway_(cell_migration)	NCI 1.123	2.83998	8.0819	5.74253	0.84718	4.68837	-5.53555	0.172121	0.435525
ILK_Signaling_Pathway_Cell_Motility	Qiagen 1.123	-2.4061	-4.70065	-1.68905	2.73275	-2.54951	-0.183246	0.174344	0.435716
reactome_regulation_of_FZD_by_ubiquitination_Main_Pathway	Reactome 1.123	-9.82509	-4.94005	-7.63012	2.04093	6.21632	-8.25725	0.174491	0.435726
reactome_Negative_regulation_of_FGFR_signaling_Main_Pathway	Reactome 1.123	1.19725	1.14999	0.724654	1.19725	-0.708901	-0.488354	0.174228	0.435785
NCI_Neurotrophic_factor_mediated_Trk_receptor_signaling_Main_Pathway	NCI 1.123	1.1779	4.50772	2.17005	-2.45093	1.43613	1.0148	0.172421	0.435921
reactome_Viral_Messenger_RNA_Synthesis_Main_Pathway	Reactome 1.123	3.96084	8.81287	5.29762	3.7628	-6.68392	2.92112	0.174202	0.436078
KEGG_HTLV_I_infection_Main_Pathway	KEGG Adjusted 1.123	-1.91546	-1.73495	-1.0045	-1.54362	-0.0288009	1.57242	0.174779	0.436088
reactome_Mitochondrial_iron_sulfur_cluster_biogenesis_Main_Pathway	Reactome 1.123	15.7691	3.63902	4.50546	-4.85203	-1.52656e-14	4.85203	0.17264	0.436113
reactome_Gastrin_CREB_signalling_pathway_via_PKC_and_MAPK_Main_Pathway	Reactome 1.123	-7.78965	-5.85874	-7.19553	-4.52196	8.35077	-3.82881	0.174938	0.436127
KEGG_TNF_signaling_Main_Pathway	KEGG Adjusted 1.123	3.87371	5.97163	2.96124	-4.27041	0.133096	4.13732	0.174186	0.436396
reactome_Activation_of_the_AP_1_family_of_transcription_factors_Main_Pathway	Reactome 1.123	-2.66862	-0.173287	-1.66355	-0.554518	1.10904	-0.554518	0.175198	0.436417
NCI_Signaling_events_mediated_by_Stem_cell_factor_receptor_c_Kit__Pathway_(cell_migration)	NCI 1.123	-15.8654	-11.0133	-13.3238	15.0952	-2.69557	-12.3996	0.176368	0.436476
NCI_Regulation_of_retinoblastoma_protein_Pathway_(proteasomal_ubiquitin_dependent_protein_catabolic_process)	NCI 1.123	-5.85821	-4.04709	-4.21478	5.4222	-4.01355	-1.40865	0.176614	0.436727
reactome_Terminal_pathway_of_complement_Main_Pathway	Reactome 1.123	-3.46574	-4.2579	-4.45595	3.66378	0.99021	-4.65399	0.175622	0.43676
reactome_Elongation_arrest_and_recovery_Main_Pathway	Reactome 1.123	2.26204	5.7725	2.36266	1.69188	-3.50673	1.81485	0.174089	0.436873
reactome_HIV_elongation_arrest_and_recovery_Main_Pathway	Reactome 1.123	2.26204	5.7725	2.36266	1.69188	-3.50673	1.81485	0.174089	0.436873
reactome_Pausing_and_recovery_of_HIV_elongation_Main_Pathway	Reactome 1.123	2.26204	5.7725	2.36266	1.69188	-3.50673	1.81485	0.174089	0.436873
reactome_Adrenaline_signalling_through_Alpha_2_adrenergic_receptor_Main_Pathway	Reactome 1.123	3.23469	9.93511	5.77623	6.46937	-4.15888	-2.31049	0.173274	0.43699
adenosine_deoxyribonucleotides_ide_novoi_biosynthesis	Metabolism 1.123	4.93867	4.33217	0.0866434	-2.25273	1.21301	1.03972	0.175575	0.437
biocarta_regulation_of_splicing_through_sam68_Pathway_(negative_regulation_of_cell_growth)	Biocarta 1.123	3.42241	8.83763	8.36109	-6.75819	6.45493	0.303252	0.176366	0.437002
biocarta_regulation_of_splicing_through_sam68_Pathway_(positive_regulation_of_nuclear_mRNA_splicing_via_spliceosome)	Biocarta 1.123	3.42241	8.83763	8.36109	-6.75819	6.45493	0.303252	0.176366	0.437002
KEGG_Systemic_lupus_erythematosus_Main_Pathway	KEGG Adjusted 1.123	-3.82148	-1.80805	-4.14055	2.04277	1.60267	-3.64544	0.17324	0.437265
reactome_Transport_of_inorganic_cations_anions_and_amino_acids_oligopeptides_Main_Pathway	Reactome 1.123	-7.81716	-8.79912	-11.8605	5.23711	5.98802	-11.2251	0.173954	0.437436
reactome_Amino_acid_and_oligopeptide_SLC_transporters_Main_Pathway	Reactome 1.123	-7.81716	-8.79912	-11.8605	5.23711	5.98802	-11.2251	0.173954	0.437436
biocarta_influence_of_ras_and_rho_proteins_on_g1_to_s_transition_Main_Pathway	Biocarta 1.123	5.96107	4.36683	1.98702	-4.41304	1.68666	2.72638	0.177077	0.437518
biocarta_keratinocyte_differentiation_Pathway_(Pathway_protein_ubiquitination_of_CHUK)	Biocarta 1.123	4.59445	7.80347	3.49055	-5.13528	5.10533	0.0299508	0.176084	0.437552
reactome_Toxicity_of_botulinum_toxin_type_F_BoNT_F__Main_Pathway	Reactome 1.123	-5.49897	-4.80582	-2.03323	1.91771	-4.52856	2.61085	0.176331	0.43763
reactome_Toxicity_of_botulinum_toxin_type_D_BoNT_D__Main_Pathway	Reactome 1.123	-5.49897	-4.80582	-2.03323	1.91771	-4.52856	2.61085	0.176331	0.43763
heme_degradation	Metabolism 1.123	-7.59574	-1.09748	-4.90979	-2.57042	3.92783	-1.35741	0.17388	0.437974
reactome_Heme_degradation_Main_Pathway	Reactome 1.123	-6.07659	-0.877986	-3.92783	-2.05634	3.14227	-1.08593	0.17388	0.437974
reactome_Zinc_efflux_and_compartmentalization_by_the_SLC30_family_Main_Pathway	Reactome 1.123	-6.1393	-2.8221	-3.66378	4.75301	-2.07944	-2.67357	0.178498	0.440671
KEGG_Glycosaminoglycan_degradation_Main_Pathway	KEGG Adjusted 1.123	-2.78475	-2.25577	-6.1532	2.14632	1.73287	-3.87919	0.179285	0.44154
reactome_Synthesis_of_16_20_hydroxyeicosatetraenoic_acids_HETE__Main_Pathway	Reactome 1.123	-0.628967	-3.09349	-6.79028	2.29765	-0.551951	-1.7457	0.179263	0.441843
NCI_p75_NTR_mediated_signaling_Pathway_(neuron_apoptosis)	NCI 1.123	-7.14327	-0.630571	-4.99162	-1.94466	3.55719	-1.61253	0.179136	0.441889
reactome_G1_S_Specific_Transcription_Main_Pathway	Reactome 1.123	0.808672	-13.4008	-11.4947	0.288811	-3.87007	3.58126	0.179937	0.441895
reactome_E2F_mediated_regulation_of_DNA_replication_Main_Pathway	Reactome 1.123	0.808672	-13.4008	-11.4947	0.288811	-3.87007	3.58126	0.179937	0.441895
KEGG_Butirosin_and_neomycin_biosynthesis_Main_Pathway	KEGG Adjusted 1.123	4.59788	4.11267	3.7661	5.01376	-1.70976	-3.304	0.179602	0.441963
reactome_Activation_of_ATR_in_response_to_replication_stress_Main_Pathway	Reactome 1.123	-2.70702	-2.57588	-6.12592	4.07458	-1.94831	-2.12628	0.180327	0.442316
NCI_Angiopoietin_receptor_Tie2_mediated_signaling_Pathway_(chemokinesis)	NCI 1.123	0.418776	7.91343	3.79787	-1.61734	2.41157	-0.794231	0.179904	0.442349
IP3_Pathway_Gene_Expression_via_CREB3_NFATC2_MEF2D	Qiagen 1.123	-1.54888	-1.00977	-2.12651	-1.66441	1.46759	0.19682	0.180872	0.442941
KEGG_Lysosome_Main_Pathway	KEGG Adjusted 1.123	-5.55804	-2.0156	-6.25497	0.693305	3.98978	-4.68308	0.18086	0.443266
biocarta_brca1_dependent_ub_ligase_activity_Main_Pathway	Biocarta 1.123	-3.69678	-3.29245	-9.1842	-3.35021	-2.07944	5.42965	0.181177	0.443331
NCI_PLK3_signaling_events_Main_Pathway	NCI 1.123	-14.7005	-0.0577623	-8.54882	-3.17692	-1.18413	4.36105	0.181343	0.443379
NCI_CD40_CD40L_signaling_Pathway_(proteasomal_ubiquitin_dependent_protein_catabolic_process)	NCI 1.123	-7.71704	-1.75597	-9.38059	5.31413	-5.6376	0.323469	0.184294	0.445231
reactome_Dopamine_receptors_Main_Pathway	Reactome 1.123	-3.16537	-6.76974	-3.23469	4.59788	-0.739357	-3.85852	0.184484	0.445336
biocarta_role_of_mef2d_in_t_cell_apoptosis_Pathway_(Pathway_degradation_of_CAPN2)	Biocarta 1.123	7.42245	-0.0288811	4.73651	-1.0686	-1.41518	2.48378	0.182469	0.445417
NCI_ErbB2_ErbB3_signaling_events_Pathway_(cell_migration)	NCI 1.123	-5.10233	-5.44891	-7.00849	-3.88933	-3.3117	7.20103	0.184226	0.44542
biocarta_fc_epsilon_receptor_i_signaling_in_mast_cells_Main_Pathway	Biocarta 1.123	2.31477	3.26464	1.60879	-2.39606	-0.0855737	2.48164	0.182668	0.445545
biocarta_mechanism_of_acetaminophen_activity_and_toxicity_Main_Pathway	Biocarta 1.123	2.07944	2.77259	4.85203	-3.46574	0.693147	2.77259	0.183567	0.445596
biocarta_mechanism_of_acetaminophen_activity_and_toxicity_Pathway_(fever)	Biocarta 1.123	2.07944	2.77259	4.85203	-3.46574	0.693147	2.77259	0.183567	0.445596
biocarta_mechanism_of_acetaminophen_activity_and_toxicity_Pathway_(prostaglandin_biosynthetic_process)	Biocarta 1.123	2.07944	2.77259	4.85203	-3.46574	0.693147	2.77259	0.183567	0.445596
biocarta_mechanism_of_acetaminophen_activity_and_toxicity_Pathway_(inflammatory_response)	Biocarta 1.123	2.07944	2.77259	4.85203	-3.46574	0.693147	2.77259	0.183567	0.445596
biocarta_mechanism_of_acetaminophen_activity_and_toxicity_Pathway_(platelet_activation)	Biocarta 1.123	2.07944	2.77259	4.85203	-3.46574	0.693147	2.77259	0.183567	0.445596
NCI_RAC1_signaling_Pathway_(lamellipodium_assembly)	NCI 1.123	5.03551	3.8327	4.4443	-2.79298	-2.67066	5.46363	0.18241	0.44563
NCI_p38_signaling_mediated_by_MAPKAP_kinases_Pathway_(actin_cytoskeleton_reorganization)	NCI 1.123	5.96107	10.6745	4.29751	-4.7134	-3.04985	7.76325	0.184171	0.445641
glutaryl-CoA_degradation	Metabolism 1.123	3.3117	6.08429	3.08065	-2.46452	-2.349	4.81352	0.184036	0.445668
NCI_Plexin_D1_Signaling_Pathway_(cell_adhesion_mediated_by_integrin)	NCI 1.123	7.26521	7.49626	1.64302	-1.44534	5.47073	-4.02539	0.185137	0.446559
biocarta_epo_signaling_Main_Pathway	Biocarta 1.123	4.67599	8.9339	2.86061	-5.75422	2.16746	3.58676	0.183528	0.446571
reactome_Attachment_of_GPI_anchor_to_uPAR_Main_Pathway	Reactome 1.123	-4.55497	-0.792168	-9.20896	-2.47553	-0.99021	3.46574	0.183256	0.446622
VEGF_Pathway_Nitric_Oxide_Production	Qiagen 1.123	8.12523	5.23711	2.349	-3.19618	-2.38751	5.58369	0.183472	0.446791
reactome_Removal_of_aminoterminal_propeptides_from_gamma_carboxylated_proteins_Main_Pathway	Reactome 1.123	-7.14968	-8.22791	-6.34101	3.40156	5.51951	-8.92106	0.185664	0.447475
NCI_IGF1_Main_Pathway	NCI 1.123	2.64423	2.01269	2.0435	-2.00756	-0.652072	2.65963	0.186204	0.448067
NCI_IL2_mediated_signaling_events_Pathway_(natural_killer_cell_mediated_cytotoxicity)	NCI 1.123	4.03728	5.27765	2.55978	-4.66354	2.90635	1.75719	0.186104	0.448181
NCI_E_cadherin_signaling_in_the_nascent_adherens_junction_Pathway_(regulation_of_calcium_dependent_cell_cell_adhesion)	NCI 1.123	-12.107	-4.34372	-10.0275	-1.15525	9.24196	-8.08672	0.186624	0.448724
KEGG_Vasopressin_regulated_water_reabsorption_Main_Pathway	KEGG Adjusted 1.123	3.56717	7.8613	5.07181	-6.03545	1.06508	4.97037	0.186955	0.449164
reactome_ABCA_transporters_in_lipid_homeostasis_Main_Pathway	Reactome 1.123	-1.10986	-0.354825	-2.33525	0.746784	0.325944	-1.07273	0.187263	0.449549
reactome_Triglyceride_Biosynthesis_Main_Pathway	Reactome 1.123	0.61063	3.35351	1.84344	-1.71389	1.46469	0.249203	0.187535	0.449849
reactome_eNOS_activation_Main_Pathway	Reactome 1.123	4.17539	4.62098	2.98713	-1.56783	-3.20168	4.76951	0.188322	0.451379
reactome_Cyclin_D_associated_events_in_G1_Main_Pathway	Reactome 1.123	2.8163	4.04804	1.8562	-0.21856	-2.87406	3.09262	0.189067	0.452453
reactome_negative_regulation_of_TCF_dependent_signaling_by_WNT_ligand_antagonists_Main_Pathway	Reactome 1.123	-6.87371	-4.96755	-5.79067	-3.10472	7.33581	-4.23109	0.1896	0.45266
reactome_Sodium_Proton_exchangers_Main_Pathway	Reactome 1.123	1.28361	6.17414	1.89974	-1.566	-0.872852	2.43885	0.189014	0.452682
reactome_Prostacyclin_signalling_through_prostacyclin_receptor_Main_Pathway	Reactome 1.123	1.6295	4.27441	0.26145	0.00608024	0.954597	-0.960678	0.189375	0.452834
reactome_PLC_gamma1_signalling_Main_Pathway	Reactome 1.123	-2.11795	-9.74257	-14.9412	-4.65949	8.51031	-3.85082	0.189563	0.452927
NCI_Integrin_linked_kinase_signaling_Pathway_(DNA_biosynthetic_process)	NCI 1.123	1.14474	6.91047	3.88583	-2.69907	-0.966205	3.66528	0.190226	0.4538
reactome_Axonal_growth_stimulation_Main_Pathway	Reactome 1.123	-1.50182	-6.00728	-9.6463	-5.48742	2.1372	3.35021	0.190599	0.454334
IL-2_Pathway	Qiagen 1.123	2.11241	3.93687	1.16185	-2.25984	0.0283468	2.23149	0.19151	0.455435
NCI_Signaling_events_mediated_by_HDAC_Class_I_Pathway_(histone_deacetylation)	NCI 1.123	2.45811	2.90095	1.53391	-2.29765	-0.256721	2.55438	0.191398	0.455524
NCI_ErbB1_downstream_signaling_Pathway_(ruffle_organization)	NCI 1.123	2.29999	3.50774	3.07715	-2.16346	-1.52282	3.68628	0.191393	0.455869
NCI_Signaling_events_mediated_by_Hepatocyte_Growth_Factor_Receptor_c_Met__Pathway_(positive_regulation_of_tyrosine_phosphorylation_of_STAT_protein)	NCI 1.123	-1.87005	-4.57766	-3.12638	-3.23469	-0.050542	3.28523	0.192493	0.457415
VEGF_Pathway_Gene_Expression_and_Cell_Proliferation_via_MAPK7	Qiagen 1.123	0.904942	5.75697	1.74249	-1.69436	1.71361	-0.0192541	0.192956	0.457443
reactome_Integrin_cell_surface_interactions_Main_Pathway	Reactome 1.123	-3.6985	-3.02845	-6.48906	0.298652	4.36768	-4.66634	0.193141	0.457527
NCI_EPHA2_forward_signaling_Main_Pathway	NCI 1.123	5.76467	1.98702	3.51195	-4.2513	1.77908	2.47222	0.192846	0.457539
IL-10_Pathway	Qiagen 1.123	-3.19278	-0.906075	-3.94369	-2.53701	2.48491	0.0520993	0.192779	0.457739
reactome_Separation_of_Sister_Chromatids_Main_Pathway	Reactome 1.123	-7.26001	-1.05093	-4.43222	-0.51462	-3.26144	3.77606	0.193786	0.457984
NCI_Sphingosine_1_phosphate_S1P_Main_Pathway	NCI 1.123	2.10832	5.1755	0.375455	-0.369678	-1.23611	1.60579	0.193657	0.458036
reactome_Regulation_of_pyruvate_dehydrogenase_PDH_complex_Main_Pathway	Reactome 1.123	-9.8107	-3.43908	-5.57184	-3.81231	7.11809	-3.30578	0.193999	0.458132
NCI_Stabilization_and_expansion_of_the_E_cadherin_adherens_junction_Pathway_(actin_cytoskeleton_organization)	NCI 1.123	-13.5741	-6.1228	-8.83763	-3.63902	11.2059	-7.56686	0.194943	0.458229
cAMP_Pathway_Cell_Growth	Qiagen 1.123	0.616524	2.7773	0.315924	-0.115525	0.322997	-0.207473	0.193612	0.458284
NCI_Effects_of_Botulinum_toxin_Main_Pathway	NCI 1.123	-10.5705	-9.53077	-9.1842	-10.3972	-0.866434	11.2636	0.195152	0.458367
reactome_Constitutive_Signaling_by_NOTCH1_HD_Domain_Mutants_Main_Pathway	Reactome 1.123	1.55573	4.18969	3.24239	-2.14105	3.49654	-1.35549	0.194402	0.458374
NCI_Angiopoietin_receptor_Tie2_mediated_signaling_Pathway_(tube_development)	NCI 1.123	-1.84839	-7.85567	-2.31049	-2.54154	-0.693147	3.23469	0.194718	0.458408
CMP_phosphorylation	Metabolism 1.123	3.09606	3.7892	-0.0231049	-1.75597	0.670042	1.08593	0.194598	0.458481
reactome_Synthesis_of_Ketone_Bodies_Main_Pathway	Reactome 1.123	-10.686	-4.62098	-2.62818	-5.74735	4.21665	1.5307	0.194308	0.458507
reactome_Zinc_influx_into_cells_by_the_SLC39_gene_family_Main_Pathway	Reactome 1.123	-7.09321	-3.13071	-4.32062	3.50039	2.22962	-5.73002	0.194925	0.45854
NCI_Stabilization_and_expansion_of_the_E_cadherin_adherens_junction_Pathway_(regulation_of_calcium_dependent_cell_cell_adhesion)	NCI 1.123	-11.1366	-5.03687	-9.33438	-0.877986	9.38059	-8.50261	0.196227	0.458768
reactome_Transcription_coupled_NER_TC_NER__Main_Pathway	Reactome 1.123	3.08065	8.56807	4.75576	4.46695	-6.04578	1.57884	0.196412	0.458848
biocarta_role_of_mitochondria_in_apoptotic_signaling_Main_Pathway	Biocarta 1.123	4.10112	9.27084	8.60658	6.61378	1.81951	-8.43329	0.196011	0.458967
histamine_biosynthesis	Metabolism 1.123	12.9387	10.8593	15.0182	-9.93511	16.4045	-6.46937	0.19617	0.458986
guanosine_ribonucleotides_ide_novoi_biosynthesis	Metabolism 1.123	6.04578	3.33096	0.731655	-2.27198	-0.654639	2.92662	0.195594	0.45905
KEGG_Pyrimidine_metabolism_Main_Pathway	KEGG Adjusted 1.123	2.65135	3.53588	0.744245	0.461146	-2.35048	1.88933	0.19669	0.459146
Growth_Hormone_Signaling_Pathway_Cell_Survival	Qiagen 1.123	-4.57639	-1.91325	-2.98945	-2.64896	3.66233	-1.01337	0.196886	0.459249
reactome_Clearance_of_Nuclear_Envelope_Membranes_from_Chromatin_Main_Pathway	Reactome 1.123	4.89824	4.06646	5.03687	-1.8946	-3.97404	5.86865	0.19599	0.459272
biocarta_igf_1_signaling_Main_Pathway	Biocarta 1.123	4.88165	4.86388	1.13155	-2.76074	-1.0723	3.83304	0.195884	0.459376
Ras_Pathway_RhoA_Pathway	Qiagen 1.123	-3.90216	-0.320901	-1.16808	-0.821508	0.680311	0.141197	0.198261	0.461045
lysine_degradation_II_pipecolate_pathway	Metabolism 1.123	-0.192541	6.85446	3.61977	-1.00121	1.77138	-0.770164	0.197811	0.461054
NCI_Stabilization_and_expansion_of_the_E_cadherin_adherens_junction_Pathway_(cortical_microtubule_organization)	NCI 1.123	-13.8629	-6.23832	-11.0904	-1.21301	11.6102	-10.3972	0.198842	0.461338
NCI_Stabilization_and_expansion_of_the_E_cadherin_adherens_junction_Pathway_(Wnt_receptor_signaling_pathway)	NCI 1.123	-13.8629	-6.23832	-11.0904	-1.21301	11.6102	-10.3972	0.198842	0.461338
NCI_Stabilization_and_expansion_of_the_E_cadherin_adherens_junction_Pathway_(epithelial_cell_differentiation)	NCI 1.123	-13.8629	-6.23832	-11.0904	-1.21301	11.6102	-10.3972	0.198842	0.461338
biocarta_downregulated_of_mta_3_in_er_negative_breast_tumors_Main_Pathway	Biocarta 1.123	3.15767	8.9339	3.61977	2.00243	-5.62219	3.61977	0.198242	0.461527
NCI_FOXA1_transcription_factor_network_Main_Pathway	NCI 1.123	3.15767	8.9339	3.61977	2.00243	-5.62219	3.61977	0.198242	0.461527
NCI_Signaling_events_regulated_by_Ret_tyrosine_kinase_Pathway_(activation_of_MAPKK_activity)	NCI 1.123	-3.95534	-2.60205	-1.80988	0.00550117	-2.94863	2.94312	0.198676	0.461657
KEGG_Taurine_and_hypotaurine_metabolism_Main_Pathway	KEGG Adjusted 1.123	-0.357076	-4.64199	-4.92555	0.619632	2.3525	-2.97213	0.199492	0.46214
biocarta_pdgf_signaling_Main_Pathway	Biocarta 1.123	3.61361	4.56322	3.53736	-4.82893	1.13214	3.69678	0.200016	0.462651
KEGG_Adherens_junction_Main_Pathway	KEGG Adjusted 1.123	2.13927	2.8486	1.96423	1.27014	1.69812	-2.96825	0.200515	0.462751
NCI_E_cadherin_signaling_in_keratinocytes_Main_Pathway	NCI 1.123	-4.16438	-1.30928	-3.50424	-3.48774	1.4303	2.05744	0.200416	0.462873
reactome_Processive_synthesis_on_the_C_strand_of_the_telomere_Main_Pathway	Reactome 1.123	7.89418	7.31655	2.92662	-2.27198	7.0855	-4.81352	0.200005	0.462977
KEGG_Inositol_phosphate_metabolism_Main_Pathway	KEGG Adjusted 1.123	0.902839	5.60925	3.25022	-2.53377	3.05218	-0.518404	0.200347	0.463064
serine_biosynthesis_phosphorylated_route	Metabolism 1.123	1.01084	8.80875	18.4262	5.34301	-6.70042	1.35741	0.200976	0.463462
NCI_Fanconi_anemia_Pathway_(G1_S_transition_checkpoint)	NCI 1.123	-5.15239	-1.8946	-1.54803	-1.27077	-1.68666	2.95743	0.201409	0.46411
PTEN_Pathway_Apoptosis	Qiagen 1.123	-7.24168	-5.16865	-3.08921	4.11182	2.11581	-6.22763	0.201742	0.464174
KEGG_Bladder_cancer_Main_Pathway	KEGG Adjusted 1.123	1.27427	11.1884	5.68521	-5.42615	2.05144	3.37472	0.201896	0.464178
reactome_Nuclear_signaling_by_ERBB4_Main_Pathway	Reactome 1.123	1.83877	10.1662	4.07224	-3.48499	4.79427	-1.30928	0.201717	0.464468
reactome_Antigen_activates_B_Cell_Receptor_BCR_leading_to_generation_of_second_messengers_Main_Pathway	Reactome 1.123	2.68097	3.27851	3.56533	-4.14295	1.98782	2.15513	0.203069	0.466171
reactome_Fibronectin_matrix_formation_Main_Pathway	Reactome 1.123	15.737	14.8128	3.95351	-9.44734	12.5793	-3.132	0.202965	0.466284
reactome_EGFR_downregulation_Main_Pathway	Reactome 1.123	-3.32095	0.080097	-2.79415	-0.904172	-0.696228	1.6004	0.204116	0.468221
Akt_Signaling_Pathway_NF-kB_pathway	Qiagen 1.123	1.24189	1.74442	0.600728	-1.30543	0.132853	1.17257	0.205161	0.469556
reactome_mitochondrial_fatty_acid_beta_oxidation_of_unsaturated_fatty_acids_Main_Pathway	Reactome 1.123	0.115525	9.47301	7.97119	-1.96392	5.08308	-3.11916	0.205106	0.469785
mTOR_Pathway_Autophagy	Qiagen 1.123	11.6102	4.67874	3.29245	3.81231	-6.93147	3.11916	0.20542	0.469796
reactome_Toxicity_of_botulinum_toxin_type_G_BoNT_G__Main_Pathway	Reactome 1.123	-0.308065	11.2444	14.248	-4.00485	-2.61856	6.62341	0.205003	0.469901
2-amino-3-carboxymuconate_semialdehyde_degradation_to_glutaryl-CoA	Metabolism 1.123	7.85567	7.16252	3.69678	-3.92783	7.85567	-3.92783	0.205716	0.47012
KEGG_Amyotrophic_lateral_sclerosis_ALS__Main_Pathway	KEGG Adjusted 1.123	-1.15643	-4.16007	-0.192245	0.198761	-0.489054	0.290292	0.206696	0.471297
biocarta_stathmin_and_breast_cancer_resistance_to_antimicrotubule_agents_Main_Pathway	Biocarta 1.123	-7.33581	-0.317692	-3.29245	1.90615	0.620944	-2.5271	0.206554	0.471327
Glucocorticoid_Receptor_Signaling_Pathway_Inflammatory_Cytokines	Qiagen 1.123	0.268929	0.833466	0.318557	-0.514634	0.272819	0.241816	0.206435	0.471409
NCI_CXCR3_mediated_signaling_events_Main_Pathway	NCI 1.123	0.355694	3.4475	1.16741	-1.0762	0.994119	0.0820832	0.207286	0.472288
NCI_Class_I_PI3K_signaling_events_mediated_by_Akt_Pathway_(G1_S_transition_of_mitotic_cell_cycle)	NCI 1.123	1.59068	3.00364	2.01724	-2.80813	1.644	1.16413	0.208599	0.474925
KEGG_Type_I_diabetes_mellitus_Main_Pathway	KEGG Adjusted 1.123	5.16465	8.32736	2.83195	-1.70034	6.33338	-4.63305	0.209695	0.475288
biocarta_role_of_egf_receptor_transactivation_by_gpcrs_in_cardiac_hypertrophy_Pathway_(cell_growth)	Biocarta 1.123	2.51843	2.96898	0.0924196	-1.60579	1.37474	0.231049	0.209684	0.475617
NCI_Regulation_of_nuclear_beta_catenin_signaling_and_target_gene_transcription_Main_Pathway	NCI 1.123	0.975676	2.47993	1.7199	-2.0608	0.52817	1.53263	0.209614	0.475813
NCI_HIV_1_Nef_Negative_effector_of_Fas_and_TNF_alpha_Pathway_(Pathway_degradation_of_CASP3_CASP7_CASP6)	NCI 1.123	-7.33652	-1.49184	-2.65564	-3.63118	1.36633	2.26485	0.209165	0.475859
STAT3_Pathway_Growth_Arrest_and_Differentiation	Qiagen 1.123	-2.25475	-1.5759	-2.00444	0.994244	1.56417	-2.55841	0.210329	0.476015
KEGG_Other_glycan_degradation_Main_Pathway	KEGG Adjusted 1.123	-4.07064	-1.68313	-6.10515	-0.805463	4.35624	-3.55077	0.209598	0.476132
biocarta_signal_transduction_through_il1r_Main_Pathway	Biocarta 1.123	1.87264	7.05413	3.87506	-1.83698	4.82065	-2.98367	0.210311	0.476329
NCI_Ras_signaling_in_the_CD4_TCR_Main_Pathway	NCI 1.123	0.266807	5.70471	3.08891	-2.32424	0.258555	2.06569	0.209551	0.47638
Akt_Signaling_Pathway_Apoptosis	Qiagen 1.123	1.01405	1.14883	0.686729	-0.661057	-0.584041	1.2451	0.210694	0.476487
biocarta_tgf_beta_signaling_Main_Pathway	Biocarta 1.123	-10.6899	-4.61328	-9.65015	-3.25009	10.3125	-7.0624	0.211397	0.477015
NCI_p73_transcription_factor_network_Pathway_(apoptosis)	NCI 1.123	1.37017	4.77949	3.14334	-2.45019	-1.1445	3.59469	0.211309	0.477169
TNF_Signaling_Pathway_Apoptosis	Qiagen 1.123	0.321818	6.04028	5.17385	-0.618881	3.51525	-2.89637	0.211238	0.477362
reactome_Acyl_chain_remodelling_of_PE_Main_Pathway	Reactome 1.123	-8.41019	-0.369678	-5.12929	-2.28739	4.15888	-1.8715	0.212461	0.47906
reactome_Nuclear_Pore_Complex_NPC_Disassembly_Main_Pathway	Reactome 1.123	-5.00178	-1.56172	-4.05192	0.338016	-3.89788	3.55987	0.212951	0.479809
fatty_acid_biosynthesis_initiation	Metabolism 1.123	-1.27077	-7.16252	-11.2348	4.53434	2.02168	-6.55602	0.21311	0.479812
NCI_IL5_mediated_signaling_events_Pathway_(proteasomal_ubiquitin_dependent_protein_catabolic_process)	NCI 1.123	-2.10832	-0.115525	-5.92063	1.35741	-0.375455	-0.981959	0.21445	0.481761
reactome_AKT_mediated_inactivation_of_FOXO1A_Main_Pathway	Reactome 1.123	-1.81951	-10.1373	-9.70406	-7.36469	0.606504	6.75819	0.214696	0.481957
KEGG_Phosphatidylinositol_signaling_system_Main_Pathway	KEGG Adjusted 1.123	0.765763	4.85038	2.39713	-1.88305	2.66202	-0.778965	0.214401	0.482006
NCI_Canonical_NF_kappaB_Pathway_(proteasomal_ubiquitin_dependent_protein_catabolic_process)	NCI 1.123	5.11425	4.81169	0.48777	-2.41685	-1.15708	3.57393	0.21491	0.482083
reactome_Astrocytic_Glutamate_Glutamine_Uptake_And_Metabolism_Main_Pathway	Reactome 1.123	3.84119	6.18056	4.44769	5.22748	0.635385	-5.86287	0.216836	0.482139
bile_acid_biosynthesis_neutral_pathway	Metabolism 1.123	-7.0701	-5.01376	-6.70042	3.32711	5.01376	-8.34087	0.214339	0.482222
reactome_Synthesis_of_PA_Main_Pathway	Reactome 1.123	-3.39807	-0.724504	-2.0093	-2.29151	1.40692	0.884588	0.215324	0.4823
VEGF_Pathway_Prostaglandin_Production	Qiagen 1.123	0.698923	7.35314	3.21158	-2.71483	3.05562	-0.340797	0.216766	0.482336
reactome_Spry_regulation_of_FGF_signaling_Main_Pathway	Reactome 1.123	-2.31434	-6.49633	-8.10212	-5.02917	-1.50567	6.53484	0.215233	0.482452
KEGG_Linoleic_acid_metabolism_Main_Pathway	KEGG Adjusted 1.123	-4.18677	-0.54177	-3.62508	2.673	-0.0876393	-2.58536	0.215598	0.482559
biocarta_transcription_regulation_by_methyltransferase_of_carm1_Main_Pathway	Biocarta 1.123	-3.96338	-0.924196	-0.497644	-0.20439	-0.844218	1.04861	0.216557	0.482577
reactome_Downstream_signal_transduction_Main_Pathway	Reactome 1.123	2.62556	6.3591	4.4687	-5.51892	1.4283	4.09062	0.216722	0.48259
NCI_Notch_signaling_Pathway_(skeletal_muscle_tissue_development)	NCI 1.123	1.87727	8.46217	10.9748	-5.57406	7.76902	-2.19497	0.215821	0.482703
NCI_Arf6_trafficking_events_Pathway_(cell_adhesion_mediated_by_integrin)	NCI 1.123	6.79394	8.57632	2.05744	-0.0632634	6.01003	-5.94676	0.21648	0.482758
NCI_Ephrin_B_reverse_signaling_Main_Pathway	NCI 1.123	2.20652	3.67946	4.77116	-3.84119	-0.288811	4.13	0.216407	0.482949
NCI_Signaling_events_mediated_by_VEGFR1_and_VEGFR2_Pathway_(stress_fiber_assembly)	NCI 1.123	-1.27077	-6.46937	-11.3214	0.924196	-6.00728	5.08308	0.217522	0.483313
ATM_Pathway_G2_M_Checkpoint_Arrest	Qiagen 1.123	0.42359	-5.67033	-3.4176	0.741282	-1.68473	0.94345	0.216363	0.483382
ATM_Pathway_G2-Mitosis_progression	Qiagen 1.123	0.42359	-5.67033	-3.4176	0.741282	-1.68473	0.94345	0.216363	0.483382
ILK_Signaling_Pathway_Actin_Polymerization_Cytoskeletal_Reorganization	Qiagen 1.123	-2.68595	-2.28161	-1.67511	2.94588	-1.81951	-1.12636	0.217728	0.483416
reactome_TRAF6_mediated_induction_of_TAK1_complex_Main_Pathway	Reactome 1.123	1.29216	4.16744	1.4462	-2.17357	2.24203	-0.068459	0.218984	0.484087
KEGG_Protein_digestion_and_absorption_Main_Pathway	KEGG Adjusted 1.123	-2.40296	-1.60523	-2.92977	2.02591	0.996577	-3.02249	0.218917	0.484289
reactome_Constitutive_Signaling_by_NOTCH1_t_7_9_NOTCH1_M1580_K2555_Translocation_Mutant_Main_Pathway	Reactome 1.123	3.23469	11.0904	9.24196	-7.62462	9.01091	-1.38629	0.21946	0.484436
reactome_VEGFR2_mediated_cell_proliferation_Main_Pathway	Reactome 1.123	1.6029	8.83763	7.12642	-6.75819	3.22747	3.53072	0.219302	0.484437
TGF-Beta_Pathway_Transciption_Cell_Growth_and_Mobility_and_Angiogenesis	Qiagen 1.123	-3.63458	-0.0755353	-2.72816	-1.26188	2.00391	-0.742023	0.218593	0.484454
TGF-Beta_Pathway_Transciption_Arrested_Growth_Apoptosis	Qiagen 1.123	-3.63458	-0.0755353	-2.72816	-1.26188	2.00391	-0.742023	0.218593	0.484454
EGF_Pathway_EGFR_Endocytosis	Qiagen 1.123	4.04336	6.1228	6.46937	-7.30693	2.39713	4.90979	0.218363	0.484472
reactome_Regulated_proteolysis_of_p75NTR_Main_Pathway	Reactome 1.123	1.73672	9.09563	2.19882	-3.38102	2.74178	0.639236	0.218869	0.484535
reactome_RIP_mediated_NFkB_activation_via_ZBP1_Main_Pathway	Reactome 1.123	-3.35525	0.553326	-3.12696	0.318151	0.650972	-0.969122	0.219689	0.48459
reactome_Adrenaline_noradrenaline_inhibits_insulin_secretion_Main_Pathway	Reactome 1.123	0.894059	4.61596	0.381733	0.502281	-0.25114	-0.25114	0.22157	0.488383
reactome_Hexose_uptake_Main_Pathway	Reactome 1.123	3.35021	3.00364	0.288811	2.36825	-0.981959	-1.38629	0.222338	0.489723
reactome_Cytosolic_sensors_of_pathogen_associated_DNA_Main_Pathway	Reactome 1.123	5.28262	5.84974	5.09358	-0.183789	-6.39061	6.5744	0.222749	0.490273
reactome_S6K1_mediated_signalling_Main_Pathway	Reactome 1.123	-3.29245	-6.5849	-3.11916	-2.25273	-3.29245	5.54518	0.22324	0.490645
reactome_Ficolins_bind_to_repetitive_carbohydrate_structures_on_the_target_cell_surface_Main_Pathway	Reactome 1.123	-0.808672	-4.36105	-8.26	4.47658	-2.02168	-2.4549	0.223121	0.490737
reactome_Cytosolic_iron_sulfur_cluster_assembly_Main_Pathway	Reactome 1.123	-1.98169	0.186617	-4.04336	-1.15525	0.71092	0.444325	0.223747	0.49105
reactome_Signaling_by_BMP_Main_Pathway	Reactome 1.123	3.0824	0.435843	0.372829	-0.0840178	0.246802	-0.162785	0.223682	0.491262
reactome_Activation_of_IRF3_IRF7_mediated_by_TBK1_IKK_epsilon_Main_Pathway	Reactome 1.123	2.08994	2.53104	1.27077	-2.63606	1.33378	1.30228	0.224671	0.492723
reactome_Cobalamin_Cbl_vitamin_B12_transport_and_metabolism_Main_Pathway	Reactome 1.123	1.78759	4.30481	1.97	1.11268	2.20713	-3.31981	0.224853	0.492766
KEGG_Cytokine_cytokine_receptor_interaction_Main_Pathway	KEGG Adjusted 1.123	-0.904172	-1.24612	-4.95215	2.04864	-1.17219	-0.876446	0.225625	0.493392
biocarta_tnfr1_signaling_Main_Pathway	Biocarta 1.123	2.50496	5.95625	4.22338	-5.06912	0.561257	4.50786	0.225331	0.493459
biocarta_segmentation_clock_Main_Pathway	Biocarta 1.123	2.38502	2.15397	1.31922	1.6397	0.983822	-2.62352	0.225597	0.493686
reactome_RNA_Polymerase_III_Transcription_Initiation_From_Type_2_Promoter_Main_Pathway	Reactome 1.123	4.90091	6.70042	5.00754	-0.510974	-6.36274	6.87371	0.226154	0.494194
KEGG_Chemokine_signaling_Main_Pathway	KEGG Adjusted 1.123	0.992815	2.19353	0.13867	-0.872784	0.0213024	0.851481	0.226691	0.495013
reactome_Pre_NOTCH_Processing_in_Golgi_Main_Pathway	Reactome 1.123	0.407086	-4.12313	-2.07394	-0.156783	-0.497856	0.654639	0.227063	0.49547
NCI_Plasma_membrane_estrogen_receptor_signaling_Pathway_(apoptosis)	NCI 1.123	7.66313	4.67599	3.57026	-6.85996	2.10145	4.75851	0.227253	0.495529
biocarta_p38_mapk_signaling_Main_Pathway	Biocarta 1.123	-4.97911	-0.184839	-3.40797	-2.55309	0.150182	2.40291	0.228383	0.495862
biocarta_ceramide_signaling_Pathway_(Pathway_protein_ubiquitination_of_CHUK)	Biocarta 1.123	9.60715	8.54817	6.12216	-11.0332	3.80974	7.22349	0.228573	0.49592
oxidized_GTP_and_dGTP_detoxification	Metabolism 1.123	3.69678	9.93511	13.4008	10.6283	-1.84839	-8.77986	0.228804	0.496069
NCI_PDGFR_alpha_signaling_Pathway_(JAK_STAT_cascade)	NCI 1.123	2.04093	1.92541	5.73772	3.3117	-0.0385082	-3.2732	0.228339	0.49612
NCI_p75_NTR_mediated_signaling_Pathway_(cell_cycle_arrest)	NCI 1.123	-5.75055	-1.66869	-4.21023	-1.97675	4.8777	-2.90095	0.228192	0.496155
NCI_Circadian_rhythm_Pathway_(S_phase_of_mitotic_cell_cycle)	NCI 1.123	4.75961	6.42316	3.65058	-6.19211	5.45276	0.739357	0.228023	0.496497
NCI_Circadian_rhythm_Pathway_(chromatin_modification)	NCI 1.123	4.75961	6.42316	3.65058	-6.19211	5.45276	0.739357	0.228023	0.496497
NCI_Circadian_rhythm_Main_Pathway	NCI 1.123	4.75961	6.42316	3.65058	-6.19211	5.45276	0.739357	0.228023	0.496497
reactome_Receptor_ligand_binding_initiates_the_second_proteolytic_cleavage_of_Notch_receptor_Main_Pathway	Reactome 1.123	1.2578	3.37968	2.25155	0.111988	2.54508	-2.65706	0.230012	0.498331
purine_deoxyribonucleosides_degradation	Metabolism 1.123	0.693147	4.85203	6.23832	-4.15888	3.46574	0.693147	0.230865	0.499824
reactome_Telomere_Extension_By_Telomerase_Main_Pathway	Reactome 1.123	5.75697	10.5512	4.37068	-3.71604	-5.27562	8.99166	0.23153	0.500908
biocarta_bone_remodeling_Pathway_(Pathway_protein_ubiquitination_of_CHUK)	Biocarta 1.123	3.0614	3.40797	1.90615	-3.63902	0.693147	2.94588	0.232288	0.502191
KEGG_Phototransduction_Main_Pathway	KEGG Adjusted 1.123	3.14997	1.94851	5.6453	-0.477501	-3.73529	4.21279	0.233006	0.502673
NCI_N_cadherin_signaling_events_Pathway_(osteoblast_differentiation)	NCI 1.123	-13.3238	-4.54396	-8.24075	-2.58005	10.8208	-8.24075	0.232982	0.502977
Hedgehog_Signaling_in_Mammals_no_Tubulin_Pathway	Qiagen 1.123	2.01503	1.49832	0.0763162	-0.272358	-0.919295	1.19165	0.232875	0.503103
biocarta_mets_affect_on_macrophage_differentiation_Pathway_(RNA_processing)	Biocarta 1.123	-8.08672	-3.23469	-5.31413	3.69678	-7.39357	3.69678	0.233522	0.503427
IL-10_Pathway_Translational_Modulation	Qiagen 1.123	-9.33438	-1.05127	-8.19069	2.89967	4.21665	-7.11631	0.233691	0.503437
reactome_NCAM1_interactions_Main_Pathway	Reactome 1.123	1.21421	3.31531	1.09869	1.12757	1.13479	-2.26236	0.234403	0.503544
biocarta_nfkb_activation_by_nontypeable_hemophilus_influenzae_Main_Pathway	Biocarta 1.123	0.866434	7.07588	1.38629	-1.93504	1.29965	0.635385	0.233907	0.503546
KEGG_Vibrio_cholerae_infection_Main_Pathway	KEGG Adjusted 1.123	-2.93817	0.100121	-3.44648	-2.01398	0.94345	1.07053	0.234309	0.503698
KEGG_Long_term_depression_Main_Pathway	KEGG Adjusted 1.123	0.364849	4.59814	1.88037	-1.88886	1.77856	0.110303	0.234287	0.504008
reactome_Signaling_by_constitutively_active_EGFR_Main_Pathway	Reactome 1.123	1.29216	8.80126	6.65764	-5.94737	0.393639	5.55373	0.235825	0.505885
reactome_Synthesis_of_PG_Main_Pathway	Reactome 1.123	-3.36465	-4.75095	-5.61738	-4.27441	6.33941	-2.065	0.237575	0.506073
biocarta_keratinocyte_differentiation_Main_Pathway	Biocarta 1.123	1.44612	3.54016	2.43599	-3.23323	0.900848	2.33238	0.235769	0.506122
Akt_Signaling_Pathway_Splicing_Regulation	Qiagen 1.123	7.88455	3.72567	3.11916	-4.41881	-1.81951	6.23832	0.237796	0.50619
NCI_Integrin_linked_kinase_signaling_Pathway_(anoikis)	NCI 1.123	4.75095	3.36465	5.22748	0.288811	-5.60294	5.31413	0.237384	0.506197
NCI_Integrin_linked_kinase_signaling_Pathway_(apoptosis)	NCI 1.123	4.75095	3.36465	5.22748	0.288811	-5.60294	5.31413	0.237384	0.506197
reactome_Regulation_of_gene_expression_in_endocrine_committed_NEUROG3_progenitor_cells_Main_Pathway	Reactome 1.123	1.38629	4.15888	0.693147	1.38629	-2.07944	0.693147	0.23724	0.506423
reactome_Fc_epsilon_receptor_FCERI_signaling_Main_Pathway	Reactome 1.123	1.03972	-4.35693	-4.50546	0.792168	-0.742658	-0.0495105	0.237176	0.506641
NCI_RAC1_signaling_Pathway_(regulation_of_cell_cycle)	NCI 1.123	1.35741	4.21665	1.09748	0.0577623	2.1372	-2.19497	0.237158	0.506959
biocarta_role_of_brca1_brca2_and_atr_in_cancer_susceptibility_Pathway_(regulation_of_DNA_replication)	Biocarta 1.123	-2.06019	-2.69557	-1.59809	-0.673893	-2.17571	2.84961	0.236679	0.507002
KEGG_mRNA_surveillance_Main_Pathway	KEGG Adjusted 1.123	5.03976	3.49751	2.61085	-1.81374	-3.27223	5.08597	0.236898	0.507114
reactome_Adenosine_P1_receptors_Main_Pathway	Reactome 1.123	0.693147	-6.93147	-6.23832	3.46574	-1.90615	-1.55958	0.236588	0.507164
reactome_Phosphorylation_of_Emi1_Main_Pathway	Reactome 1.123	-18.7535	-2.52229	-9.16495	-2.23347	-8.35627	10.5897	0.237126	0.507246
biocarta_il_6_signaling_Main_Pathway	Biocarta 1.123	3.30208	4.86166	2.32012	-4.35142	0.356201	3.99522	0.23885	0.508077
NCI_N_cadherin_signaling_events_Pathway_(actin_filament_polymerization)	NCI 1.123	-10.4319	-2.3567	-6.3423	-3.39642	7.93654	-4.54011	0.239124	0.508305
KEGG_Hedgehog_signaling_Main_Pathway	KEGG Adjusted 1.123	0.179705	-4.82636	-3.26678	2.29765	-1.80347	-0.494188	0.239502	0.508753
KEGG_Cell_cycle_Main_Pathway	KEGG Adjusted 1.123	2.94039	0.179821	1.49293	-1.14793	-0.339778	1.48771	0.239964	0.50938
NCI_Signaling_events_mediated_by_the_Hedgehog_family_Pathway_(heart_development)	NCI 1.123	-7.80666	-2.07244	-5.26512	6.30834	-1.48432	-4.82402	0.243316	0.509916
NCI_Signaling_events_mediated_by_the_Hedgehog_family_Pathway_(heart_looping)	NCI 1.123	-7.80666	-2.07244	-5.26512	6.30834	-1.48432	-4.82402	0.243316	0.509916
NCI_Signaling_events_mediated_by_the_Hedgehog_family_Pathway_(determination_of_left_right_symmetry)	NCI 1.123	-7.80666	-2.07244	-5.26512	6.30834	-1.48432	-4.82402	0.243316	0.509916
NCI_Signaling_events_mediated_by_the_Hedgehog_family_Pathway_(somite_specification)	NCI 1.123	-7.80666	-2.07244	-5.26512	6.30834	-1.48432	-4.82402	0.243316	0.509916
p38_Signaling_Pathway_Translation	Qiagen 1.123	-0.0866434	9.1842	2.68595	-1.29965	-0.173287	1.47294	0.241982	0.510105
reactome_Platelet_Adhesion_to_exposed_collagen_Main_Pathway	Reactome 1.123	-0.701705	-3.29459	-2.01098	-1.29216	-1.21515	2.50731	0.24219	0.510191
reactome_CREB_phosphorylation_through_the_activation_of_Adenylate_Cyclase_Main_Pathway	Reactome 1.123	0.627133	5.52867	2.16196	-1.69986	2.8056	-1.10573	0.2424	0.51028
NCI_Plasma_membrane_estrogen_receptor_signaling_Pathway_(cAMP_biosynthetic_process)	NCI 1.123	0.256721	2.95229	1.08465	1.16166	-1.14883	-0.0128361	0.240578	0.510327
NCI_BARD1_signaling_events_Main_Pathway	NCI 1.123	-1.55817	-3.13043	-5.35358	-3.30795	-0.797401	4.10535	0.241923	0.510335
NCI_S1P2_Pathway_(chemotaxis)	NCI 1.123	-2.20941	-1.6029	-3.29245	2.77259	0.173287	-2.94588	0.241796	0.510421
NCI_S1P1_Pathway_(negative_regulation_of_T_cell_proliferation)	NCI 1.123	-5.39114	-0.885688	-2.90737	-0.308065	-2.96513	3.2732	0.241404	0.510477
NCI_S1P1_Pathway_(negative_regulation_of_cAMP_metabolic_process)	NCI 1.123	-5.39114	-0.885688	-2.90737	-0.308065	-2.96513	3.2732	0.241404	0.510477
biocarta_fmlp_induced_chemokine_gene_expression_in_hmc_1_cells_Main_Pathway	Biocarta 1.123	1.40692	3.51112	1.07273	-2.33112	1.87727	0.453846	0.241185	0.510548
KEGG_Serotonergic_synapse_Main_Pathway	KEGG Adjusted 1.123	1.8838	4.0005	0.503091	-2.03472	2.04777	-0.0130431	0.243205	0.510562
reactome_Neurotransmitter_Clearance_In_The_Synaptic_Cleft_Main_Pathway	Reactome 1.123	7.10476	8.14448	-0.51986	-0.693147	4.33217	-3.63902	0.243038	0.510565
purine_deoxyribonucleosides_salvage	Metabolism 1.123	-0.269557	-1.4248	-5.75697	-0.442844	1.34779	-0.904942	0.241036	0.510587
NCI_ALK1_signaling_events_Pathway_(endothelial_cell_migration)	NCI 1.123	0.173287	3.11916	2.39713	2.10832	-0.953077	-1.15525	0.240921	0.510698
pyrimidine_deoxyribonucleotide_phosphorylation	Metabolism 1.123	3.15067	4.12738	-0.0945201	-1.4178	-0.945201	2.363	0.241779	0.510739
NCI_IFN_gamma_Main_Pathway	NCI 1.123	1.90157	2.95779	1.71453	-2.91745	2.38567	0.53178	0.24299	0.510816
reactome_Cross_presentation_of_particulate_exogenous_antigens_phagosomes__Main_Pathway	Reactome 1.123	-6.90259	-6.46937	-8.20224	-0.144406	9.12644	-8.98203	0.242897	0.510974
reactome_G_alpha_i_signalling_events_Main_Pathway	Reactome 1.123	0.215768	-2.50293	-2.0964	0.873357	-1.28876	0.415405	0.24461	0.511747
reactome_Gamma_carboxylation_of_protein_precursors_Main_Pathway	Reactome 1.123	-8.86972	-6.4437	-7.59895	3.33738	7.61178	-10.9492	0.248218	0.511908
reactome_RNA_Polymerase_I_Transcription_Initiation_Main_Pathway	Reactome 1.123	3.29568	5.38418	2.36099	-0.108977	-4.36589	4.47487	0.245217	0.511961
biocarta_akt_signaling_Pathway_(apoptosis)	Biocarta 1.123	-2.77259	-1.10904	-1.38629	-2.3567	0.970406	1.38629	0.245507	0.512042
biocarta_akt_signaling_Pathway_(cell_survival)	Biocarta 1.123	-2.77259	-1.10904	-1.38629	-2.3567	0.970406	1.38629	0.245507	0.512042
reactome_RNA_Polymerase_III_Transcription_Initiation_From_Type_1_Promoter_Main_Pathway	Reactome 1.123	4.79641	6.5036	4.64237	-0.543393	-6.40947	6.95287	0.245959	0.512107
PAK_Pathway_Transciptional_Activation_and_Filopodia_Formation	Qiagen 1.123	-7.16252	-1.90615	-2.48378	-3.58126	-0.693147	4.27441	0.245805	0.512136
reactome_Formation_of_ATP_by_chemiosmotic_coupling_Main_Pathway	Reactome 1.123	-3.10633	-1.64302	-6.34101	0.821508	-4.45411	3.6326	0.249566	0.512259
WNT_Pathway_Gene_Expression_via_CREB3	Qiagen 1.123	0.441711	3.96181	0.849445	-1.20281	1.01933	0.18348	0.245204	0.512285
KEGG_Pathogenic_Escherichia_coli_infection_Main_Pathway	KEGG Adjusted 1.123	0.416151	4.20483	1.76306	-0.206106	-1.79719	2.0033	0.245063	0.512344
reactome_Transport_of_Ribonucleoproteins_into_the_Host_Nucleus_Main_Pathway	Reactome 1.123	-5.18083	-3.04807	-4.95423	0.0444325	-5.51407	5.46964	0.246772	0.512398
reactome_Regulation_of_cholesterol_biosynthesis_by_SREBP_SREBF__Main_Pathway	Reactome 1.123	-10.9418	-1.41105	-2.74783	0.123776	3.83706	-3.96084	0.248986	0.512451
KEGG_Amphetamine_addiction_Main_Pathway	KEGG Adjusted 1.123	-2.95165	-0.51986	-2.43179	-2.46067	1.69821	0.762462	0.249162	0.512465
biocarta_role_of_brca1_brca2_and_atr_in_cancer_susceptibility_Main_Pathway	Biocarta 1.123	-2.05778	-2.70761	-5.63182	-3.35743	-1.06138	4.41881	0.246494	0.512518
reactome_PI3K_AKT_activation_Main_Pathway	Reactome 1.123	-2.97797	-4.40277	-5.51951	-6.21265	2.95229	3.26036	0.24937	0.512547
biocarta_cell_cycle_g2_m_checkpoint_Pathway_(DNA_repair)	Biocarta 1.123	-0.731655	-5.35264	-5.00606	-4.08187	3.88933	0.192541	0.248711	0.512578
NCI_PLK1_signaling_events_Pathway_(Golgi_organization)	NCI 1.123	-14.0197	-1.36979	-4.88504	-2.73133	-3.82056	6.55189	0.248211	0.512587
NCI_PLK1_signaling_events_Pathway_(regulation_of_mitotic_centrosome_separation)	NCI 1.123	-14.0197	-1.36979	-4.88504	-2.73133	-3.82056	6.55189	0.248211	0.512587
NCI_PLK1_signaling_events_Pathway_(spindle_elongation)	NCI 1.123	-14.0197	-1.36979	-4.88504	-2.73133	-3.82056	6.55189	0.248211	0.512587
glycine_biosynthesisdegradation	Metabolism 1.123	-5.1986	-9.01091	-5.59882e-14	3.46574	-4.50546	1.03972	0.249559	0.51259
biocarta_sprouty_regulation_of_tyrosine_kinase_signals_Pathway_(cell_migration)	Biocarta 1.123	-1.24766	-5.54518	-2.91122	1.52492	2.49533	-4.02025	0.246384	0.51264
reactome_Eicosanoids_Main_Pathway	Reactome 1.123	4.58247	2.87849	0.452471	2.93625	-0.702774	-2.23347	0.246721	0.512642
Chemokine_Pathway	Qiagen 1.123	-0.950754	0.263108	-1.87267	-0.191023	-0.0715152	0.262539	0.24898	0.512784
KEGG_RNA_polymerase_Main_Pathway	KEGG Adjusted 1.123	4.95638	6.77402	4.32006	0.356822	-6.91284	6.55602	0.248149	0.513155
reactome_Processive_synthesis_on_the_lagging_strand_Main_Pathway	Reactome 1.123	5.49383	4.72367	2.79826	2.18213	3.95351	-6.13564	0.248107	0.513592
reactome_Leading_Strand_Synthesis_Main_Pathway	Reactome 1.123	5.49383	4.72367	2.79826	2.18213	3.95351	-6.13564	0.248107	0.513592
reactome_Phosphorylation_of_proteins_involved_in_G1_S_transition_by_active_Cyclin_E_Cdk2_complexes_Main_Pathway	Reactome 1.123	-8.54882	-9.58854	-10.8015	13.112	-1.79063	-11.3214	0.248032	0.513962
biocarta_nuclear_receptors_coordinate_the_activities_of_chromatin_remodeling_complexes_and_coactivators_to_facilitate_initiation_of_transcription_in_carcinoma_cells_Main_Pathway	Biocarta 1.123	1.81951	8.92427	6.49825	-6.23832	6.5849	-0.346574	0.247868	0.513972
biocarta_multi_step_regulation_of_transcription_by_pitx2_Main_Pathway	Biocarta 1.123	0.875837	1.61734	-0.252542	0.16657	0.00537323	-0.171943	0.247708	0.51399
NCI_CXCR3_mediated_signaling_events_Pathway_(cell_proliferation)	NCI 1.123	1.62739	3.20957	0.165753	1.68766	-0.421916	-1.26575	0.250684	0.514206
D-imyoi-inositol_145-trisphosphate_degradation	Metabolism 1.123	0.302141	7.92676	5.74068	-4.07002	4.9409	-0.870877	0.251609	0.515062
CD40_Pathway	Qiagen 1.123	2.59197	4.72367	2.47094	-4.64207	2.14637	2.4957	0.2515	0.515186
KEGG_Circadian_entrainment_Main_Pathway	KEGG Adjusted 1.123	-2.52431	0.102868	-2.27871	0.256362	1.26781	-1.52417	0.251436	0.515401
reactome_Constitutive_Signaling_by_NOTCH1_HD_PEST_Domain_Mutants_Main_Pathway	Reactome 1.123	1.52886	4.33586	1.98112	-3.50261	1.80415	1.69846	0.252136	0.515621
reactome_Constitutive_Signaling_by_NOTCH1_PEST_Domain_Mutants_Main_Pathway	Reactome 1.123	1.52886	4.33586	1.98112	-3.50261	1.80415	1.69846	0.252136	0.515621
reactome_Keratan_sulfate_biosynthesis_Main_Pathway	Reactome 1.123	-0.126027	-2.15821	-2.01643	0.456847	1.19725	-1.6541	0.25377	0.518093
reactome_Metabolism_of_folate_and_pterines_Main_Pathway	Reactome 1.123	-0.25993	-2.90255	-4.07224	0.563182	-2.68595	2.12276	0.253675	0.518246
PTEN_Pathway_Proliferation	Qiagen 1.123	-0.173643	-4.54432	-0.825608	-0.505776	0.0298617	0.475915	0.254633	0.519157
thyroid_hormone_metabolism_II_via_conjugation_andor_degradation	Metabolism 1.123	-2.58005	-5.23711	-3.50424	4.698	0.0770164	-4.77501	0.255155	0.519179
reactome_AKT_phosphorylates_targets_in_the_nucleus_Main_Pathway	Reactome 1.123	-1.55958	-5.89175	-8.49105	-5.54518	-0.779791	6.32497	0.25449	0.519213
reactome_ADP_signalling_through_P2Y_purinoceptor_1_Main_Pathway	Reactome 1.123	1.14562	6.64747	0.712401	-1.71361	1.57884	0.134779	0.254849	0.519251
NCI_LKB1_signaling_events_Pathway_(establishment_of_cell_polarity)	NCI 1.123	-0.404336	6.76974	4.55167	-3.00364	-0.0231049	3.02674	0.255391	0.519312
reactome_Release_of_Hh_Np_from_the_secreting_cell_Main_Pathway	Reactome 1.123	-0.606504	5.24193	4.46213	2.33937	0.0433217	-2.38269	0.255097	0.519408
KEGG_Thyroid_cancer_Main_Pathway	KEGG Adjusted 1.123	0.68352	9.8966	5.88212	-6.27683	2.27198	4.00485	0.2565	0.521218
KEGG_Proteoglycans_in_cancer_Main_Pathway	KEGG Adjusted 1.123	0.714712	2.95935	1.16949	-1.82375	1.66933	0.154418	0.256786	0.521452
cAMP_Pathway_Chemotaxis	Qiagen 1.123	0.347752	2.56512	0.174466	0.110809	0.139101	-0.24991	0.257369	0.522287
KEGG_Glutathione_metabolism_Main_Pathway	KEGG Adjusted 1.123	0.0685633	-2.08696	-2.96043	0.978671	0.775799	-1.75447	0.257617	0.522442
KEGG_RIG_I_like_receptor_signaling_Main_Pathway	KEGG Adjusted 1.123	1.21842	4.41416	1.89079	-3.23382	1.17948	2.05435	0.25814	0.522806
KEGG_Fatty_acid_degradation_Main_Pathway	KEGG Adjusted 1.123	-8.24232	-0.943057	-4.27441	-0.440879	4.8426	-4.40172	0.258492	0.522825
Mitochondrial_Apoptosis_Pathway_Apoptosis	Qiagen 1.123	0.00608024	5.49654	2.70571	-2.45642	0.279691	2.17673	0.258433	0.523051
reactome_RNA_Polymerase_III_Chain_Elongation_Main_Pathway	Reactome 1.123	5.41682	5.84041	5.3398	-0.0705983	-7.23312	7.30372	0.258099	0.523072
reactome_Signaling_by_FGFR_mutants_Main_Pathway	Reactome 1.123	-0.547486	2.93332	1.84839	-0.41187	-0.200912	0.612782	0.25935	0.523169
leucine_degradation	Metabolism 1.123	-12.2456	-2.12565	-5.97262	-6.38851	8.02895	-1.64045	0.259579	0.523283
KEGG_PI3K_Akt_signaling_Main_Pathway	KEGG Adjusted 1.123	1.9663	0.711759	0.921354	0.133312	-1.49283	1.35952	0.258952	0.523406
NCI_RAC1_signaling_Pathway_(actin_filament_depolymerization)	NCI 1.123	15.2492	4.96755	7.50909	-12.5922	7.27805	5.31413	0.25935	0.523515
retinoate_biosynthesis_II	Metabolism 1.123	-0.808672	7.68238	5.08308	-2.88811	3.00364	-0.115525	0.259249	0.523658
reactome_U12_Dependent_Splicing_Main_Pathway	Reactome 1.123	3.80956	6.00728	2.31874	2.67082	-5.78723	3.11641	0.260401	0.524594
KEGG_Fanconi_anemia_Main_Pathway	KEGG Adjusted 1.123	2.00763	2.06383	2.93495	-3.42515	1.01474	2.4104	0.260802	0.524706
NCI_Glypican_1_network_Main_Pathway	NCI 1.123	2.06233	8.02468	4.37282	-0.549811	5.88105	-5.33124	0.260759	0.524967
superpathway_of_D-imyoi-inositol_145-trisphosphate_metabolism	Metabolism 1.123	0.0346574	6.01305	4.15888	-3.37909	3.25779	0.121301	0.26188	0.526527
NCI_Nephrin_Neph1_signaling_in_the_kidney_podocyte_Pathway_(apoptosis)	NCI 1.123	6.95458	4.38993	3.62747	-7.11631	1.82529	5.29102	0.262579	0.52741
NCI_ErbB2_ErbB3_signaling_events_Pathway_(apoptosis)	NCI 1.123	6.95458	4.38993	3.62747	-7.11631	1.82529	5.29102	0.262579	0.52741
KEGG_Primary_bile_acid_biosynthesis_Main_Pathway	KEGG Adjusted 1.123	-5.41215	-1.31628	-5.01306	2.17046	3.22068	-5.39114	0.263322	0.528031
alpha-tocopherol_degradation	Metabolism 1.123	-2.31049	-7.85567	-10.6283	9.47301	-5.08308	-4.38993	0.263624	0.52829
reactome_SLBP_Dependent_Processing_of_Replication_Dependent_Histone_Pre_mRNAs_Main_Pathway	Reactome 1.123	4.26391	4.76801	2.24748	-0.273058	-4.68399	4.95705	0.263279	0.528294
KEGG_NF_kappa_B_signaling_Main_Pathway	KEGG Adjusted 1.123	1.68376	2.88562	0.826051	-1.32449	2.49712	-1.17264	0.26384	0.528375
fatty_acid_beta-oxidation_peroxisome	Metabolism 1.123	-9.21116	-3.98945	-4.7057	-0.0385082	7.47059	-7.43208	0.264391	0.529131
wybutosine_biosynthesis	Metabolism 1.123	-8.31777	-5.85324	-2.69557	4.92905	-8.0097	3.08065	0.266324	0.530903
IGF1R_Signaling_Pathway_Cell_Survival	Qiagen 1.123	2.52229	3.09991	2.43564	-1.05897	-2.93625	3.99522	0.266219	0.531042
reactome_Vpr_mediated_induction_of_apoptosis_by_mitochondrial_outer_membrane_permeabilization_Main_Pathway	Reactome 1.123	-6.53355	-3.4529	-10.885	-6.95714	-2.64423	9.60137	0.26768	0.531173
adenine_and_adenosine_salvage_I	Metabolism 1.123	15.7113	24.0291	9.47301	-13.4008	-10.6283	24.0291	0.267895	0.531252
reactome_Tryptophan_catabolism_Main_Pathway	Reactome 1.123	0.546116	2.12145	1.68036	-0.0840178	1.80638	-1.72237	0.266151	0.531255
biocarta_ucalpain_and_friends_in_cell_spread_Main_Pathway	Biocarta 1.123	2.30143	4.09546	2.77032	-3.59032	-0.702208	4.29253	0.265816	0.531283
reactome_Nonsense_Mediated_Decay_NMD_independent_of_the_Exon_Junction_Complex_EJC__Main_Pathway	Reactome 1.123	5.31499	5.05993	1.87327	0.771894	-5.48525	4.71336	0.267099	0.531404
GSK3_Signaling_Pathway_Glycogen_Synthesis	Qiagen 1.123	-0.156517	-1.56517	-0.268315	0.391293	-0.447192	0.055899	0.266058	0.531417
biocarta_fas_signaling_pathway_cd95__Main_Pathway	Biocarta 1.123	1.43317	5.06969	5.72265	-5.48825	1.3729	4.11535	0.265722	0.531444
NCI_Signaling_events_mediated_by_Stem_cell_factor_receptor_c_Kit__Pathway_(positive_regulation_of_cell_proliferation)	NCI 1.123	-6.91864	0.821508	-4.49262	-0.449262	2.82393	-2.37467	0.267632	0.531597
NCI_Signaling_events_mediated_by_Stem_cell_factor_receptor_c_Kit__Pathway_(cell_motility)	NCI 1.123	-6.91864	0.821508	-4.49262	-0.449262	2.82393	-2.37467	0.267632	0.531597
biocarta_il_4_signaling_Pathway_(G1_phase_of_mitotic_cell_cycle)	Biocarta 1.123	1.93091	6.33735	0.643637	-2.57455	2.72308	-0.148532	0.267077	0.531708
BRCA1_Pathway_Homologous_Recombination_Repair	Qiagen 1.123	0.269557	-5.82436	-5.56443	-3.34058	-0.481352	3.82194	0.267449	0.531754
Estrogen_Pathway	Qiagen 1.123	-2.09667	0.33644	-1.28766	0.419874	0.248276	-0.668151	0.268397	0.531901
reactome_Telomere_C_strand_Lagging_Strand_Synthesis_Main_Pathway	Reactome 1.123	7.9943	6.46937	2.58775	-1.84839	7.85567	-6.00728	0.267058	0.532019
NCI_Neurotrophic_factor_mediated_Trk_receptor_signaling_Pathway_(axon_guidance)	NCI 1.123	-4.27441	0.500606	-3.04215	-0.654639	-1.38629	2.04093	0.268686	0.532127
reactome_Scavenging_by_Class_F_Receptors_Main_Pathway	Reactome 1.123	1.10711	6.82557	3.59089	-1.03009	-3.71604	4.74613	0.269009	0.532422
biocarta_granzyme_a_mediated_apoptosis_Main_Pathway	Biocarta 1.123	-1.93504	8.75098	7.48021	2.85923	-2.62818	-0.231049	0.270042	0.53308
reactome_Endogenous_sterols_Main_Pathway	Reactome 1.123	-1.29644	-1.85481	-4.66591	3.32454	-0.718819	-2.60572	0.269874	0.533093
KEGG_Jak_STAT_signaling_Main_Pathway	KEGG Adjusted 1.123	-0.463464	-0.454451	-1.60724	-0.832978	0.997389	-0.164411	0.269752	0.533199
reactome_Regulation_of_gene_expression_by_Hypoxia_inducible_Factor_Main_Pathway	Reactome 1.123	-4.89054	-2.00243	-3.15767	-2.92662	4.92905	-2.00243	0.269705	0.533452
reactome_Dopamine_Neurotransmitter_Release_Cycle_Main_Pathway	Reactome 1.123	0.706738	2.9085	2.78618	-2.10662	-0.822263	2.92889	0.27072	0.533552
reactome_Serotonin_Neurotransmitter_Release_Cycle_Main_Pathway	Reactome 1.123	0.706738	2.9085	2.78618	-2.10662	-0.822263	2.92889	0.27072	0.533552
D-imyoi-inositol_145-trisphosphate_biosynthesis	Metabolism 1.123	0.524304	4.18999	1.05749	-0.555406	1.9106	-1.35519	0.271008	0.533602
mucin_core_1_and_core_2_iOi-glycosylation	Metabolism 1.123	-3.26357	-2.27336	-1.24601	-1.87727	3.33371	-1.45643	0.270537	0.533711
ascorbate_recycling_cytosolic	Metabolism 1.123	6.46937	12.7077	10.2817	10.9748	3.35021	-14.325	0.27177	0.533722
biocarta_il_3_signaling_Main_Pathway	Biocarta 1.123	3.72829	6.09129	0.672143	-3.7703	-0.241551	4.01185	0.271287	0.533806
reactome_Fatty_acids_Main_Pathway	Reactome 1.123	4.48235	2.68017	-0.0462098	2.63396	-1.15525	-1.47871	0.272185	0.533848
NCI_Noncanonical_Wnt_signaling_Main_Pathway	NCI 1.123	12.9965	1.64622	10.6571	-10.1373	0.779791	9.35749	0.271542	0.533963
NCI_FAS_CD95_signaling_Main_Pathway	NCI 1.123	-0.171912	3.91683	2.27473	-1.47569	1.99417	-0.518485	0.271738	0.534002
KEGG_Fc_epsilon_RI_signaling_Main_Pathway	KEGG Adjusted 1.123	0.913016	5.28432	2.62911	-3.57008	0.510544	3.05954	0.272089	0.534004
Erythropoietin_Pathway_Cell_Cycle_Progression	Qiagen 1.123	0.949868	5.26278	1.14241	-0.744491	2.56721	-1.82272	0.272744	0.534598
KEGG_Chemical_carcinogenesis_Main_Pathway	KEGG Adjusted 1.123	-1.73892	0.119375	-1.66465	0.403236	0.79932	-1.20256	0.273086	0.534926
biocarta_trka_receptor_signaling_Main_Pathway	Biocarta 1.123	4.14111	4.70096	2.14165	-5.48297	1.95503	3.52794	0.273289	0.534979
valine_degradation	Metabolism 1.123	-1.44406	12.5055	8.17336	-4.67874	5.40077	-0.722028	0.273744	0.535525
sulfite_oxidation	Metabolism 1.123	-2.22045e-14	15.2492	11.7835	-0.693147	9.70406	-9.01091	0.274011	0.535703
reactome_p38MAPK_events_Main_Pathway	Reactome 1.123	0.346574	8.9416	4.08957	-4.85203	1.38629	3.46574	0.274712	0.536728
reactome_Switching_of_origins_to_a_post_replicative_state_Main_Pathway	Reactome 1.123	14.4406	7.85567	4.15888	8.66434	3.58126	-12.2456	0.274916	0.536782
progesterone_biosynthesis	Metabolism 1.123	-11.5525	-9.81959	-4.96755	13.4008	-7.047	-6.35385	0.277282	0.541056
NCI_p38_signaling_mediated_by_MAPKAP_kinases_Main_Pathway	NCI 1.123	5.48882	4.13634	1.75259	-1.64552	-3.8433	5.48882	0.277683	0.541143
biocarta_regulation_of_spermatogenesis_by_crem_Pathway_(spermatogenesis)	Biocarta 1.123	2.69557	3.56201	0.731655	-0.250303	-2.73408	2.98438	0.277541	0.541214
reactome_Assembly_of_the_ORC_complex_at_the_origin_of_replication_Main_Pathway	Reactome 1.123	-1.98317	-3.13842	-6.89296	3.33096	-5.62219	2.29124	0.277914	0.541247
Cellular_Apoptosis_Pathway_Gene_Expression_FLIP_CIAP2_BFL1_BCL2_via_NFKB2	Qiagen 1.123	3.17051	1.96713	1.96713	-2.97155	-0.410754	3.3823	0.278168	0.541396
reactome_Regulation_of_PLK1_Activity_at_G2_M_Transition_Main_Pathway	Reactome 1.123	-9.07695	-0.519996	-2.88988	-3.52933	-0.297082	3.82641	0.278508	0.541711
NCI_N_cadherin_signaling_events_Pathway_(lamellipodium_assembly)	NCI 1.123	-10.5561	-1.58846	-5.61738	-4.62098	7.89899	-3.27801	0.279795	0.541791
NCI_ATF_2_transcription_factor_network_Main_Pathway	NCI 1.123	1.38421	4.50025	3.85082	-4.5856	0.959582	3.62601	0.279765	0.542078
reactome_KSRP_destabilizes_mRNA_Main_Pathway	Reactome 1.123	4.57341	5.69468	1.23	2.71822	-5.518	2.79977	0.279649	0.542199
KEGG_Pentose_phosphate_Main_Pathway	KEGG Adjusted 1.123	1.29808	5.14189	0.831777	-2.72218	1.72657	0.995611	0.279539	0.542331
biocarta_cd40l_signaling_Pathway_(Pathway_protein_ubiquitination_of_TNFAIP3_MAP3K1_MAP4K4)	Biocarta 1.123	4.19189	8.4993	8.54882	-7.44308	10.6778	-3.23469	0.279338	0.542459
biocarta_cd40l_signaling_Main_Pathway	Biocarta 1.123	4.19189	8.4993	8.54882	-7.44308	10.6778	-3.23469	0.279338	0.542459
WNT_Pathway_NFAT_Pathway	Qiagen 1.123	2.50853	3.72979	0.9407	-3.36671	0.957203	2.40951	0.279221	0.542751
biocarta_apoptotic_signaling_in_response_to_dna_damage_Main_Pathway	Biocarta 1.123	-7.47869	-0.25537	-1.34981	-1.67815	0.182407	1.49574	0.280558	0.542923
glutathione-mediated_detoxification	Metabolism 1.123	-3.57393	-1.18092	-4.17355	1.76771	2.62589	-4.3936	0.281399	0.544206
reactome_Early_Phase_of_HIV_Life_Cycle_Main_Pathway	Reactome 1.123	7.39357	7.85567	1.38629	7.85567	-3.23469	-4.62098	0.282043	0.545105
malate-aspartate_shuttle	Metabolism 1.123	7.85567	12.5344	-0.115525	-2.54154	-5.31413	7.85567	0.282751	0.546125
biocarta_endocytotic_role_of_ndk_phosphins_and_dynamin_Main_Pathway	Biocarta 1.123	-3.48018	-0.0577623	-2.91699	0.0288811	2.36825	-2.39713	0.283036	0.54633
Chemokine_Pathway_Gene_Expression_and_Apoptosis_via_ELK1	Qiagen 1.123	0.296032	3.0253	1.57402	-1.48016	-0.570402	2.05056	0.283936	0.547373
KEGG_Phenylalanine_tyrosine_and_tryptophan_biosynthesis_Main_Pathway	KEGG Adjusted 1.123	-2.63396	-1.38629	-4.85203	3.60437	-3.88162	0.277259	0.28376	0.547379
KEGG_Legionellosis_Main_Pathway	KEGG Adjusted 1.123	-13.4471	-1.38629	-5.1986	5.26792	2.8419	-8.10982	0.287004	0.550846
reactome_Eukaryotic_Translation_Termination_Main_Pathway	Reactome 1.123	5.00698	4.9224	1.76473	0.643178	-5.47068	4.8275	0.286833	0.550865
NCI_ALK1_signaling_events_Pathway_(sprouting_angiogenesis)	NCI 1.123	4.12588	13.8299	4.57147	-0.478602	9.27497	-8.79637	0.286125	0.550895
reactome_Vitamin_B1_thiamin_metabolism_Main_Pathway	Reactome 1.123	-4.62098	-5.74735	-1.76175	-5.83399	1.27077	4.56322	0.286343	0.550966
reactome_p53_Dependent_G1_DNA_Damage_Response_Main_Pathway	Reactome 1.123	-10.6052	-7.20873	-11.3676	13.4471	0.138629	-13.5857	0.286077	0.551151
reactome_Toxicity_of_botulinum_toxin_type_C_BoNT_C__Main_Pathway	Reactome 1.123	1.06396e-14	1.61734	1.61734	-1.38629	0.693147	0.693147	0.286805	0.551158
biocarta_sodd_tnfr1_signaling_Main_Pathway	Biocarta 1.123	10.0241	7.76496	6.5327	-12.0282	1.63959	10.3887	0.286799	0.551495
biocarta_bcr_signaling_Main_Pathway	Biocarta 1.123	2.21981	2.36142	0.673272	-2.17758	-0.221111	2.39869	0.288325	0.553031
NCI_PLK1_signaling_events_Pathway_(spindle_assembly)	NCI 1.123	-12.455	-0.953077	-4.15888	-3.40075	-3.31411	6.71486	0.289293	0.554539
KEGG_Histidine_metabolism_Main_Pathway	KEGG Adjusted 1.123	-5.11196	-1.11061	-2.48903	0.716777	3.19005	-3.90683	0.290839	0.556802
KEGG_Ribosome_Main_Pathway	KEGG Adjusted 1.123	4.84661	4.99337	2.28068	0.997504	-5.97975	4.98224	0.290818	0.557111
lanosterol_biosynthesis	Metabolism 1.123	-10.6283	-4.38993	-7.16252	3.23469	8.08672	-11.3214	0.292475	0.55713
reactome_Synthesis_of_5_eicosatetraenoic_acids_Main_Pathway	Reactome 1.123	0.693147	-6.00728	-7.39357	-1.38629	4.73651	-3.35021	0.291341	0.557412
KEGG_Peroxisome_Main_Pathway	KEGG Adjusted 1.123	-6.32004	-1.09185	-3.97433	0.0281767	4.74496	-4.77314	0.292823	0.557444
NCI_Signaling_events_mediated_by_HDAC_Class_I_Main_Pathway	NCI 1.123	2.59971	3.43418	0.556163	-1.42682	-1.76599	3.19281	0.292459	0.557449
glycoaminoglycan-protein_linkage_region_biosynthesis	Metabolism 1.123	2.31049	0.775665	0.181539	-0.66014	-0.61063	1.27077	0.291828	0.557642
serotonin_and_melatonin_biosynthesis	Metabolism 1.123	2.07944	0.0693147	4.78272	1.8715	-2.56464	0.693147	0.291668	0.557687
HA_syntesis_pathway	Qiagen 1.123	-3.7738	-0.134779	-3.7016	-2.15646	3.38872	-1.23226	0.292402	0.557689
reactome_Glucuronidation_Main_Pathway	Reactome 1.123	-1.41518	0.0288811	-2.36825	-0.346574	1.4585	-1.11192	0.292186	0.557977
reactome_CDC6_association_with_the_ORC_origin_complex_Main_Pathway	Reactome 1.123	-3.56682	-4.43325	-5.25637	6.31053	-6.20944	-0.101084	0.29237	0.557978
NCI_CXCR4_mediated_signaling_events_Pathway_(positive_regulation_of_lamellipodium_assembly)	NCI 1.123	9.70406	1.73287	3.29245	-5.71846	0.173287	5.54518	0.293703	0.558421
KEGG_Vascular_smooth_muscle_contraction_Main_Pathway	KEGG Adjusted 1.123	4.23109	6.74374	2.54154	-3.61014	-3.43685	7.047	0.293543	0.558465
reactome_2_LTR_circle_formation_Main_Pathway	Reactome 1.123	1.4193	9.53903	8.74686	-3.23469	-6.20532	9.44	0.294488	0.558518
NCI_Trk_receptor_signaling_mediated_by_PI3K_and_PLC_gamma_Pathway_(regulation_of_long_term_neuronal_synaptic_plasticity)	NCI 1.123	3.58126	8.43329	-0.924196	2.88811	-1.27077	-1.61734	0.294256	0.558775
reactome_Golgi_Associated_Vesicle_Biogenesis_Main_Pathway	Reactome 1.123	-5.81131	-0.0427869	-2.11966	-0.771875	2.75291	-1.98103	0.294471	0.558834
NCI_Neurotrophic_factor_mediated_Trk_receptor_signaling_Pathway_(Schwann_cell_development)	NCI 1.123	-3.8643	0.467874	-2.01013	-1.6289	0.883763	0.745133	0.29489	0.558933
reactome_HS_GAG_degradation_Main_Pathway	Reactome 1.123	-7.50909	-2.45902	-1.61734	-1.81539	5.1656	-3.35021	0.29423	0.559074
KEGG_Cysteine_and_methionine_metabolism_Main_Pathway	KEGG Adjusted 1.123	-3.40926	-0.112957	-1.28361	-0.482636	-1.29901	1.78164	0.296095	0.559127
NCI_Alpha_synuclein_signaling_Pathway_(Pathway_degradation_of_SNCA)	NCI 1.123	0.693147	5.1986	0.51986	1.55958	-1.55958	1.8735e-14	0.295319	0.559397
Growth_Hormone_Signaling_Pathway_Gene_Expression_via_SRF_ELK1_STAT5B_CEBPD_STAT1_STAT3	Qiagen 1.123	1.44765	3.51534	1.5945	-3.24187	2.47366	0.768205	0.296072	0.55943
reactome_NF_kB_activation_through_FADD_RIP_1_pathway_mediated_by_caspase_8_and_10_Main_Pathway	Reactome 1.123	-0.851993	7.7257	5.03976	-3.01808	4.08668	-1.0686	0.295538	0.559464
NCI_Signaling_events_mediated_by_Hepatocyte_Growth_Factor_Receptor_c_Met__Pathway_(Pathway_positive_regulation_of_NF_kappaB_transcription_factor_activity_via_RAF1)	NCI 1.123	5.5044	3.42496	1.46784	-3.09878	-2.16099	5.25976	0.296517	0.559576
MAPK_Family_Pathway_Cytoskeleton	Qiagen 1.123	4.96755	5.92063	1.58846	-5.08308	-0.837553	5.92063	0.296032	0.559704
reactome_IRAK1_recruits_IKK_complex_Main_Pathway	Reactome 1.123	1.92926	3.45418	1.652	-3.68523	1.13214	2.55309	0.299507	0.55984
reactome_IRAK1_recruits_IKK_complex_upon_TLR7_8_or_9_stimulation_Main_Pathway	Reactome 1.123	1.92926	3.45418	1.652	-3.68523	1.13214	2.55309	0.299507	0.55984
reactome_HS_GAG_biosynthesis_Main_Pathway	Reactome 1.123	-2.82849	-2.09062	-2.12416	1.34158	2.48191	-3.82349	0.295983	0.559958
NCI_PLK1_signaling_events_Main_Pathway	NCI 1.123	-11.0518	-0.59759	-3.28603	-2.77259	-2.71411	5.4867	0.298018	0.559979
retinol_biosynthesis	Metabolism 1.123	1.1197	3.38576	1.89282	-0.479871	3.0925	-2.61263	0.299857	0.559979
D-imyoi-inositol_1456-tetrakisphosphate_biosynthesis	Metabolism 1.123	-5.89175	-0.693147	-4.50546	3.81231	1.38629	-5.1986	0.300104	0.560096
p38_Signaling_Pathway	Qiagen 1.123	-1.79549	0.152435	-1.78222	-0.142068	1.27742	-1.13535	0.297187	0.560147
NCI_Netrin_mediated_signaling_events_Pathway_(axon_guidance)	NCI 1.123	-0.115525	1.06283	3.2809	-0.531413	1.27077	-0.739357	0.299239	0.560199
reactome_Processing_of_DNA_double_strand_break_ends_Main_Pathway	Reactome 1.123	-12.5537	-3.7738	-9.55003	12.3996	-1.69436	-10.7053	0.297042	0.560221
reactome_ATF6_alpha_activates_chaperones_Main_Pathway	Reactome 1.123	-29.2277	-1.24189	-4.36105	-0.722028	7.33581	-6.61378	0.298883	0.560222
reactome_Collagen_biosynthesis_and_modifying_enzymes_Main_Pathway	Reactome 1.123	-0.774952	-1.07752	-1.24958	0.397408	1.23817	-1.63558	0.297596	0.560224
NCI_Angiopoietin_receptor_Tie2_mediated_signaling_Pathway_(vasculogenesis)	NCI 1.123	7.53798	4.67874	3.72567	-8.31777	2.33937	5.97839	0.297422	0.560243
NCI_Trk_receptor_signaling_mediated_by_PI3K_and_PLC_gamma_Pathway_(axonogenesis)	NCI 1.123	0.325569	9.431	6.37485	-6.5744	0.640636	5.93376	0.298621	0.560248
NCI_Trk_receptor_signaling_mediated_by_PI3K_and_PLC_gamma_Pathway_(neuron_apoptosis)	NCI 1.123	0.325569	9.431	6.37485	-6.5744	0.640636	5.93376	0.298621	0.560248
NCI_Signaling_events_mediated_by_HDAC_Class_I_Pathway_(proteasomal_ubiquitin_dependent_protein_catabolic_process)	NCI 1.123	14.5368	7.5476	-1.6366	-1.6366	-4.698	6.3346	0.299456	0.56026
KEGG_Cholinergic_synapse_Main_Pathway	KEGG Adjusted 1.123	0.376411	3.63328	1.92796	-2.68078	0.913485	1.7673	0.298005	0.560302
NCI_Signaling_events_mediated_by_PTP1B_Main_Pathway	NCI 1.123	-5.31818	1.26064	-3.14146	-1.0985	0.85934	0.239156	0.300446	0.560391
NCI_BCR_signaling_Pathway_(re_entry_into_mitotic_cell_cycle)	NCI 1.123	3.2809	2.37981	-0.358126	-0.739357	-1.24189	1.98125	0.299229	0.560524
reactome_Regulation_of_APC_C_activators_between_G1_S_and_early_anaphase_Main_Pathway	Reactome 1.123	-7.39357	-0.446345	-2.90387	-3.26619	-0.918945	4.18514	0.297942	0.56053
reactome_Classical_Kir_channels_Main_Pathway	Reactome 1.123	3.63902	6.06504	0.173287	3.11916	-4.15888	1.03972	0.298538	0.56061
NCI_Ceramide_signaling_Main_Pathway	NCI 1.123	2.42934	3.56096	1.41062	-3.5438	0.21022	3.33358	0.301815	0.562599
NCI_p73_transcription_factor_network_Main_Pathway	NCI 1.123	1.12494	4.51682	1.76128	-0.534064	-2.8294	3.36347	0.302298	0.563154
mTOR_Pathway_VEGF_Pathway	Qiagen 1.123	4.38993	17.7908	12.3611	-10.1662	17.7908	-7.62462	0.302501	0.563189
NCI_N_cadherin_signaling_events_Pathway_(regulation_of_cell_cell_adhesion)	NCI 1.123	-9.09756	-1.03972	-4.41881	-3.9856	6.7293	-2.74371	0.303375	0.564126
NCI_ErbB1_downstream_signaling_Pathway_(cell_proliferation)	NCI 1.123	3.17544	2.50007	3.05992	-4.90239	2.13572	2.76666	0.303238	0.564215
reactome_Aflatoxin_activation_and_detoxification_Main_Pathway	Reactome 1.123	-1.0686	-3.75455	-3.0614	3.69678	-0.202168	-3.49462	0.30369	0.564366
reactome_Peptide_chain_elongation_Main_Pathway	Reactome 1.123	4.79518	4.86326	1.54881	0.633551	-5.44318	4.80963	0.304083	0.564408
reactome_WNT5A_dependent_internalization_of_FZD4_Main_Pathway	Reactome 1.123	-4.00485	1.25152	-5.85324	2.349	-1.40555	-0.94345	0.303929	0.564466
KEGG_Gap_junction_Main_Pathway	KEGG Adjusted 1.123	3.78946	0.0723615	0.651254	0.818828	0.224702	-1.04353	0.304629	0.565076
reactome_G_alpha_12_13_signalling_events_Main_Pathway	Reactome 1.123	-2.43148	-0.17797	-1.84605	-1.72272	1.95845	-0.235732	0.305332	0.566035
glycine_betaine_degradation	Metabolism 1.123	-2.65706	-4.04336	-3.58126	3.11916	2.65706	-5.77623	0.305594	0.566177
RANK_Signaling_in_Osteoclasts_Pathway_Resorption	Qiagen 1.123	1.79304	1.93744	1.54394	-2.96513	1.8147	1.15043	0.306016	0.566614
reactome_Cyclin_B2_mediated_events_Main_Pathway	Reactome 1.123	-21.5107	1.70976	-5.84554	-4.94445	1.01662	3.92783	0.307703	0.569391
NCI_VEGF_and_VEGFR_signaling_network_Main_Pathway	NCI 1.123	3.26934	5.97262	4.34372	1.70976	5.55673	-7.26649	0.307936	0.569477
reactome_Interferon_gamma_signaling_Main_Pathway	Reactome 1.123	-2.32699	-2.49203	-3.35021	-4.37343	3.51525	0.858182	0.309034	0.57116
leukotriene_biosynthesis	Metabolism 1.123	-2.93762	-0.462098	-4.86853	1.66685	2.31049	-3.97734	0.309468	0.571268
NCI_Arf6_trafficking_events_Pathway_(regulation_of_calcium_dependent_cell_cell_adhesion)	NCI 1.123	-8.08672	-2.42602	-5.77623	-0.115525	7.62462	-7.50909	0.309414	0.571515
putrescine_biosynthesis_I	Metabolism 1.123	-2.31049	5.31413	7.39357	-0.924196	0.462098	0.462098	0.310303	0.572114
KEGG_Intestinal_immune_network_for_IgA_production_Main_Pathway	KEGG Adjusted 1.123	-2.07944	-3.74299	-3.88162	4.15888	0.970406	-5.12929	0.310135	0.572152
NCI_Endogenous_TLR_signaling_Pathway_(cytokine_production_involved_in_inflammatory_response)	NCI 1.123	-14.0555	0.0962704	-4.98681	5.4104	1.25152	-6.66191	0.310763	0.572617
biocarta_thrombin_signaling_and_protease_activated_receptors_Main_Pathway	Biocarta 1.123	0.257709	3.61681	2.4038	-3.03474	1.59068	1.44406	0.311465	0.573216
biocarta_adp_ribosylation_factor_Main_Pathway	Biocarta 1.123	1.34504	2.08769	0.243427	-1.20476	1.79063	-0.585874	0.31144	0.573517
NCI_Beta1_integrin_cell_surface_interactions_Main_Pathway	NCI 1.123	4.17947	7.98053	2.17555	-0.872102	6.9223	-6.0502	0.31233	0.57446
NCI_E_cadherin_signaling_in_keratinocytes_Pathway_(apoptosis)	NCI 1.123	-8.12137	-0.912644	-5.79933	-3.89318	7.43978	-3.5466	0.312788	0.57461
NCI_a6b1_and_a6b4_Integrin_signaling_Main_Pathway	NCI 1.123	0.57861	4.6427	1.89974	-3.2959	2.14263	1.15327	0.312705	0.574802
reactome_The_fatty_acid_cycling_model_Main_Pathway	Reactome 1.123	-4.15888	-0.577623	-6.81595	0.462098	-5.08308	4.62098	0.31337	0.574811
reactome_The_proton_buffering_model_Main_Pathway	Reactome 1.123	-4.15888	-0.577623	-6.81595	0.462098	-5.08308	4.62098	0.31337	0.574811
reactome_Role_of_DCC_in_regulating_apoptosis_Main_Pathway	Reactome 1.123	-3.80076	-1.92926	-2.96898	1.12059	3.58126	-4.70185	0.313116	0.574865
reactome_NOTCH1_Intracellular_Domain_Regulates_Transcription_Main_Pathway	Reactome 1.123	2.68595	3.14483	1.66869	-3.58447	-0.198959	3.78343	0.314165	0.575057
AHR_Pathway_Cath_D_expression_via_SP1	Qiagen 1.123	-5.69151	0.315767	-2.3644	-2.59545	0.315767	2.27968	0.313845	0.575162
NCI_Caspase_Cascade_in_Apoptosis_Pathway_(apoptosis)	NCI 1.123	-2.07056	7.92676	4.51434	-1.29743	0.622055	0.675374	0.314075	0.575237
reactome_Advanced_glycosylation_endproduct_receptor_signaling_Main_Pathway	Reactome 1.123	-3.25274	-1.49821	-3.96755	-0.25271	4.31773	-4.06502	0.315006	0.575558
reactome_Interleukin_1_processing_Main_Pathway	Reactome 1.123	-5.78723	0.121026	-8.29576	-6.31534	2.3325	3.98285	0.314797	0.575866
biocarta_attenuation_of_gpcr_signaling_Main_Pathway	Biocarta 1.123	-7.74311	-0.518379	-2.77555	0.450249	3.89821	-4.34846	0.314989	0.575872
KEGG_Lysine_degradation_Main_Pathway	KEGG Adjusted 1.123	-1.91771	6.40006	4.66719	-0.762462	1.61734	-0.854882	0.315441	0.576007
KEGG_Glucagon_signaling_Main_Pathway	KEGG Adjusted 1.123	-0.757327	3.57309	2.81693	-1.69728	1.60918	0.088102	0.316642	0.577853
reactome_Nuclear_import_of_Rev_protein_Main_Pathway	Reactome 1.123	-4.0186	-2.89224	-4.86028	0.251678	-5.98665	5.73497	0.316915	0.578005
MAPK_Family_Pathway_Translation	Qiagen 1.123	-1.76175	6.55602	4.5199	-1.89171	1.87727	0.0144406	0.318848	0.580834
KEGG_Thiamine_metabolism_Main_Pathway	KEGG Adjusted 1.123	3.61977	3.96634	3.2732	-4.92905	5.93026	-1.00121	0.318659	0.580837
reactome_NRAGE_signals_death_through_JNK_Main_Pathway	Reactome 1.123	-3.27191	-1.85353	-1.56215	-2.85346	3.56971	-0.716252	0.319101	0.580947
NCI_N_cadherin_signaling_events_Pathway_(myoblast_differentiation)	NCI 1.123	-11.3727	-0.821508	-7.13685	-1.36062	8.88255	-7.52193	0.320133	0.581782
NCI_Signaling_events_mediated_by_Hepatocyte_Growth_Factor_Receptor_c_Met__Pathway_(apoptosis)	NCI 1.123	0.0577623	-2.19497	-3.92783	-0.288811	-2.19497	2.48378	0.320015	0.581915
Erythropoietin_Pathway_Gene_Expression_Neuroprotection_via_NFKB2	Qiagen 1.123	2.5916	0.9396	2.01398	-2.56079	-0.250303	2.8111	0.31998	0.582199
reactome_Transport_of_Mature_mRNA_derived_from_an_Intron_Containing_Transcript_Main_Pathway	Reactome 1.123	-3.01593	-1.73041	-4.49317	1.82873	-5.12978	3.30105	0.320729	0.582518
reactome_Gluconeogenesis_Main_Pathway	Reactome 1.123	-1.31941	9.15076	2.71179	-0.808672	1.21605	-0.407376	0.321799	0.584112
biocarta_integrin_signaling_Main_Pathway	Biocarta 1.123	5.21253	3.42313	3.23141	-2.7857	-4.07367	6.85937	0.322417	0.584886
biocarta_rho_cell_motility_signaling_Main_Pathway	Biocarta 1.123	1.49219	0.535504	0.723232	-0.504216	-0.991586	1.4958	0.323665	0.585058
biocarta_inactivation_of_gsk3_by_akt_causes_accumulation_of_b_catenin_in_alveolar_macrophages_Pathway_(Pathway_protein_ubiquitination_of_CHUK)	Biocarta 1.123	-0.273058	-1.78538	-3.54975	-2.73058	1.23926	1.49132	0.32388	0.585099
cAMP_Pathway_Metabolic_Energy	Qiagen 1.123	0.821508	3.19618	0.603295	-1.64302	2.07944	-0.436426	0.325456	0.585168
biocarta_the_igf_1_receptor_and_longevity_Main_Pathway	Biocarta 1.123	-2.24888	-0.492905	-2.89581	-3.01134	1.84069	1.17065	0.325763	0.585374
NCI_LKB1_signaling_events_Pathway_(Pathway_degradation_of_CDC37)	NCI 1.123	3.38872	4.08187	3.50424	-1.57884	-4.698	6.27683	0.326164	0.585403
NCI_ErbB4_signaling_events_Pathway_(epithelial_cell_differentiation)	NCI 1.123	1.67092	1.8869	2.59009	-3.45736	0.806997	2.65037	0.325454	0.58551
reactome_PPARA_activates_gene_expression_Main_Pathway	Reactome 1.123	-0.446773	4.97463	4.6422	-4.19189	2.07473	2.11716	0.326057	0.585557
NCI_Signaling_events_regulated_by_Ret_tyrosine_kinase_Main_Pathway	NCI 1.123	1.14158	2.59868	2.67694	-2.82725	-0.632279	3.45952	0.325137	0.585631
NCI_LKB1_signaling_events_Pathway_(Pathway_positive_regulation_of_CREB_transcription_factor_activity_via_CRTC2)	NCI 1.123	-4.2205	-0.223347	-1.00891	0.33117	-2.00243	1.67125	0.326494	0.58565
glycogen_biosynthesis	Metabolism 1.123	1.30928	4.9483	2.8111	-4.06261	-0.42359	4.4862	0.324399	0.585689
reactome_Formation_of_HIV_1_elongation_complex_containing_HIV_1_Tat_Main_Pathway	Reactome 1.123	1.47646	4.29413	1.29895	1.00873	-3.61789	2.60916	0.325418	0.585792
D-galactose_degradation_V_Leloir_pathway	Metabolism 1.123	2.83035	7.68238	3.35021	-7.56686	2.83035	4.73651	0.324916	0.585927
NCI_IL23_mediated_signaling_events_Pathway_(positive_regulation_of_humoral_immune_response)	NCI 1.123	-2.27198	-1.02047	0.539114	-0.134779	0.0770164	0.0577623	0.323589	0.585964
NCI_IL23_mediated_signaling_events_Pathway_(positive_regulation_of_chronic_inflammatory_response)	NCI 1.123	-2.27198	-1.02047	0.539114	-0.134779	0.0770164	0.0577623	0.323589	0.585964
NCI_IL23_mediated_signaling_events_Pathway_(positive_regulation_of_T_cell_mediated_cytotoxicity)	NCI 1.123	-2.27198	-1.02047	0.539114	-0.134779	0.0770164	0.0577623	0.323589	0.585964
NCI_IL23_mediated_signaling_events_Pathway_(keratinocyte_proliferation)	NCI 1.123	-2.27198	-1.02047	0.539114	-0.134779	0.0770164	0.0577623	0.323589	0.585964
NCI_IL23_mediated_signaling_events_Pathway_(T_cell_proliferation)	NCI 1.123	-2.27198	-1.02047	0.539114	-0.134779	0.0770164	0.0577623	0.323589	0.585964
NCI_Visual_signal_transduction_Cones_Main_Pathway	NCI 1.123	1.91771	7.11631	6.14591	8.22535	-5.77623	-2.44912	0.325133	0.585971
NCI_Wnt_signaling_network_Pathway_(Wnt_receptor_signaling_pathway_through_beta_catenin)	NCI 1.123	-2.67716	-1.01963	-2.93332	1.8283	1.94885	-3.77715	0.327263	0.585993
eicosapentaenoate_biosynthesis	Metabolism 1.123	-3.99201	-4.3771	-3.95351	4.71083	2.49661	-7.20745	0.324841	0.586139
TRAF_Pathway_Direct_Antimicrobial_Response_and_Cell-Mediated_Immunity_and_Apoptosis_of_Host_Cell	Qiagen 1.123	4.1637	1.75212	3.48499	-3.05659	-2.37788	5.43447	0.328363	0.586238
reactome_Trafficking_and_processing_of_endosomal_TLR_Main_Pathway	Reactome 1.123	1.01306	6.47826	3.19914	0.106638	4.74539	-4.85203	0.327045	0.586292
asparagine_degradation	Metabolism 1.123	-1.03972	-0.953077	-9.44413	1.29965	2.51266	-3.81231	0.327241	0.586298
CD40_Pathway_Cell_Survival	Qiagen 1.123	9.20345	10.1277	10.9363	-18.0603	10.3587	7.70164	0.32863	0.586372
KEGG_Steroid_biosynthesis_Main_Pathway	KEGG Adjusted 1.123	-7.06738	-7.06738	-7.31202	10.0167	1.96392	-11.9806	0.328276	0.586428
acetyl-CoA_biosynthesis_from_citrate	Metabolism 1.123	5.77623	12.0146	6.46937	-3.23469	13.4008	-10.1662	0.328107	0.58647
reactome_Transcriptional_regulation_of_pluripotent_stem_cells_Main_Pathway	Reactome 1.123	-1.54888	-3.83004	-3.11855	0.547061	3.96329	-4.51035	0.329257	0.586802
reactome_NGF_processing_Main_Pathway	Reactome 1.123	-0.558369	-6.42124	-6.27683	-3.8797	6.92184	-3.04215	0.328104	0.586808
NCI_PAR1_mediated_thrombin_signaling_events_Pathway_(focal_adhesion_assembly)	NCI 1.123	1.84839	4.02686	3.13567	-4.48895	-0.132028	4.62098	0.329166	0.586983
glutamate_dependent_acid_resistance	Metabolism 1.123	6.00728	1.61734	-4.90349e-14	-1.84839	2.77259	-0.924196	0.328059	0.587073
reactome_Abacavir_metabolism_Main_Pathway	Reactome 1.123	-0.785567	-3.83541	-4.11267	4.75961	-1.75597	-3.00364	0.330788	0.589186
NCI_p38_MAPK_signaling_Main_Pathway	NCI 1.123	-1.82843	-0.382229	-2.32903	-2.48306	1.10675	1.37631	0.332597	0.589648
reactome_Hydrolysis_of_LPC_Main_Pathway	Reactome 1.123	-10.0362	0.837553	-1.93504	-1.11192	-0.462098	1.57402	0.331462	0.589697
cholesterol_biosynthesis_III_via_desmosterol	Metabolism 1.123	-7.03811	-6.66488	-6.50492	9.33083	2.15942	-11.4902	0.332051	0.58971
cholesterol_biosynthesis_II_via_2425-dihydrolanosterol	Metabolism 1.123	-7.03811	-6.66488	-6.50492	9.33083	2.15942	-11.4902	0.332051	0.58971
cholesterol_biosynthesis_I	Metabolism 1.123	-7.03811	-6.66488	-6.50492	9.33083	2.15942	-11.4902	0.332051	0.58971
reactome_VEGF_binds_to_VEGFR_leading_to_receptor_dimerization_Main_Pathway	Reactome 1.123	-5.46816	-2.92662	-4.08187	6.54639	-0.269557	-6.27683	0.332582	0.589965
NCI_p75_NTR_mediated_signaling_Pathway_(neuron_projection_morphogenesis)	NCI 1.123	-0.394143	-0.985356	-2.73861	-1.73966	1.80762	-0.0679556	0.33144	0.590001
NAD_salvage	Metabolism 1.123	2.5993	9.01091	9.1842	-5.37189	11.7835	-6.41161	0.331956	0.590231
reactome_Signaling_by_ERBB4_Main_Pathway	Reactome 1.123	4.6766	-0.727377	4.86915	0.530557	-3.62833	3.09777	0.334987	0.592161
BRCA1_Pathway_NHEJ_DSB_Repair	Qiagen 1.123	-0.841679	-1.83189	-1.28727	-2.17846	0.346574	1.83189	0.334799	0.592172
WNT_Pathway_Cell_Fate_Proliferation_Differentiation_Adhesion_and_Survival	Qiagen 1.123	2.88464	-0.766028	2.82858	-0.795172	1.79137	-0.996199	0.334652	0.592257
phospholipases	Metabolism 1.123	-4.6149	0.857314	-2.33481	-1.16741	1.91528	-0.747869	0.335687	0.592366
NCI_Coregulation_of_Androgen_receptor_activity_Main_Pathway	NCI 1.123	5.78906	1.05256	2.74692	3.6326	-4.95472	1.32211	0.334582	0.592477
D-imyoi-inositol_134-trisphosphate_biosynthesis	Metabolism 1.123	-0.0154033	5.27562	2.84961	-2.25658	3.86622	-1.60964	0.335562	0.59249
reactome_ERKs_are_inactivated_Main_Pathway	Reactome 1.123	-7.68238	1.73287	-3.69678	0.231049	1.73287	-1.96392	0.334395	0.59249
NCI_E_cadherin_signaling_in_keratinocytes_Pathway_(keratinocyte_differentiation)	NCI 1.123	-5.83843	-0.719807	-4.05225	-4.15888	5.49186	-1.33298	0.335487	0.592701
reactome_GTP_hydrolysis_and_joining_of_the_60S_ribosomal_subunit_Main_Pathway	Reactome 1.123	4.77905	4.50014	1.4921	0.806104	-5.75514	4.94903	0.336342	0.592834
reactome_Retrograde_neurotrophin_signalling_Main_Pathway	Reactome 1.123	-1.45739	-0.497644	-4.12334	-2.73704	2.48822	0.248822	0.337709	0.59284
reactome_RNA_Polymerase_I_Transcription_Termination_Main_Pathway	Reactome 1.123	4.29751	5.67129	3.16633	1.13503	-7.32811	6.19308	0.336271	0.593053
NCI_Caspase_Cascade_in_Apoptosis_Pathway_(positive_regulation_of_apoptosis)	NCI 1.123	-10.0611	0.0210045	-3.88583	6.07029	-2.05844	-4.01185	0.337063	0.593076
putrescine_degradation_III	Metabolism 1.123	-9.08023	-0.589175	-2.56464	-0.138629	4.78272	-4.64409	0.33688	0.593096
NCI_Trk_receptor_signaling_mediated_by_the_MAPK_Pathway_(neuron_apoptosis)	NCI 1.123	-3.04985	-0.935749	-3.81231	-3.46574	4.15888	-0.693147	0.337662	0.593101
IGF1R_Signaling_Pathway_Apoptosis	Qiagen 1.123	0.558369	3.93746	1.59809	-1.03009	3.09991	-2.06981	0.338077	0.593145
biocarta_fc_epsilon_receptor_i_signaling_in_mast_cells_Pathway_(degranulation)	Biocarta 1.123	0.762462	-2.46067	-3.22313	-1.10904	-0.623832	1.73287	0.336718	0.593154
Ras_Pathway_Receptor_Endocytosis	Qiagen 1.123	-12.7366	0.0866434	-2.5993	-5.02532	1.64622	3.37909	0.337583	0.593305
ILK_Signaling_Pathway_Opsonization	Qiagen 1.123	-1.06283	-16.3121	-1.75597	1.70976	-6.05349	4.34372	0.338398	0.593366
reactome_NOTCH2_intracellular_domain_regulates_transcription_Main_Pathway	Reactome 1.123	3.79787	4.04336	3.55238	-6.91703	2.51266	4.40437	0.339415	0.593439
reactome_Viral_mRNA_Translation_Main_Pathway	Reactome 1.123	4.505	4.51119	1.16373	0.496022	-5.30015	4.80412	0.339621	0.593459
KEGG_Pyruvate_metabolism_Main_Pathway	KEGG Adjusted 1.123	-3.48884	0.262818	-2.48378	-0.248378	2.43757	-2.18919	0.337507	0.593513
KEGG_Parkinson_s_disease_Main_Pathway	KEGG Adjusted 1.123	-0.858182	4.38993	2.16196	-0.709651	1.71636	-1.00671	0.338711	0.593573
NCI_Stabilization_and_expansion_of_the_E_cadherin_adherens_junction_Pathway_(actin_cable_formation)	NCI 1.123	-2.87271	-4.02796	-5.1601	-5.99187	-0.608429	6.6003	0.33914	0.593642
biocarta_y_branching_of_actin_filaments_Main_Pathway	Biocarta 1.123	2.61374	2.48378	0.967518	-0.0722028	-3.0614	3.1336	0.339359	0.593683
reactome_Degradation_of_cysteine_and_homocysteine_Main_Pathway	Reactome 1.123	-10.3202	-2.00243	-0.385082	4.2359	-0.154033	-4.08187	0.338973	0.593691
NCI_Validated_transcriptional_targets_of_TAp63_isoforms_Pathway_(Pathway_degradation_of_TP63)	NCI 1.123	5.90656	1.83654	1.61438	0.254746	4.2359	-4.49065	0.340081	0.593753
NCI_Validated_transcriptional_targets_of_TAp63_isoforms_Pathway_(Metastasis)	NCI 1.123	5.90656	1.83654	1.61438	0.254746	4.2359	-4.49065	0.340081	0.593753
KEGG_Progesterone_mediated_oocyte_maturation_Main_Pathway	KEGG Adjusted 1.123	-6.79862	1.15525	-3.21158	-2.89967	1.95236	0.947301	0.341077	0.594979
reactome_SRP_dependent_cotranslational_protein_targeting_to_membrane_Main_Pathway	Reactome 1.123	3.85838	3.9766	1.07337	0.636645	-4.759	4.12235	0.34133	0.59508
reactome_PI_3K_cascade_Main_Pathway	Reactome 1.123	0.456322	0.681595	0.387007	0.854882	-0.115525	-0.739357	0.342381	0.59657
cAMP_Pathway_Axonal_Growth	Qiagen 1.123	-2.69104	0.937787	-2.50756	-1.10088	0.163093	0.937787	0.342944	0.597208
reactome_Formation_of_a_pool_of_free_40S_subunits_Main_Pathway	Reactome 1.123	4.87497	4.55605	1.2255	0.525596	-5.61625	5.09066	0.344171	0.59832
KEGG_Toxoplasmosis_Main_Pathway	KEGG Adjusted 1.123	-2.89418	1.27126	-2.83836	0.278618	-0.148289	-0.130329	0.343807	0.59837
reactome_L13a_mediated_translational_silencing_of_Ceruloplasmin_expression_Main_Pathway	Reactome 1.123	4.72503	4.37012	1.33316	0.867175	-5.67718	4.81	0.344029	0.598414
melatonin_degradation_I	Metabolism 1.123	-1.54383	-6.52188	-6.26983	3.93834	4.37943	-8.31777	0.344775	0.599027
L-kynurenine_degradation	Metabolism 1.123	0.121605	3.73327	2.20105	-0.936357	3.0766	-2.14024	0.346285	0.601307
NCI_Regulation_of_RhoA_activity_Main_Pathway	NCI 1.123	0.771875	0.815518	1.06967	-1.6413	1.04657	0.594737	0.349199	0.604643
reactome_Glucagon_type_ligand_receptors_Main_Pathway	Reactome 1.123	0.756161	3.26094	-0.393834	-0.0157533	0.645887	-0.630134	0.349177	0.604948
NCI_TNF_receptor_signaling_pathway__Main_Pathway	NCI 1.123	3.36273	4.62086	2.76705	-5.58862	-0.35969	5.94831	0.348786	0.604959
STAT3_Pathway_G1_to_S_Cell_Cycle_Progression	Qiagen 1.123	-2.42602	-4.85203	-12.3611	3.11916	-10.5127	7.39357	0.34865	0.605069
reactome_Ketone_body_catabolism_Main_Pathway	Reactome 1.123	-8.85688	-3.3117	-4.46695	-3.3117	-6.43087	9.74257	0.349117	0.605189
reactome_Lysine_catabolism_Main_Pathway	Reactome 1.123	-7.17696	0.924196	-1.50182	-0.635385	1.01084	-0.375455	0.351658	0.607173
biocarta_inhibition_of_cellular_proliferation_by_gleevec_Main_Pathway	Biocarta 1.123	3.25394	3.40622	1.13774	-4.17114	0.192541	3.97859	0.351278	0.607206
KEGG_Metabolism_of_xenobiotics_by_cytochrome_P450_Main_Pathway	KEGG Adjusted 1.123	-1.77266	-0.281431	-2.33103	0.28464	2.00018	-2.28482	0.351487	0.607223
reactome_Synthesis_of_Dolichyl_phosphate_Main_Pathway	Reactome 1.123	-8.27156	-2.03323	-2.72638	6.56179	-0.646937	-5.91486	0.351209	0.607433
reactome_Sphingolipid_de_novo_biosynthesis_Main_Pathway	Reactome 1.123	-1.71224	-2.39301	-4.42294	4.04336	0.726154	-4.76951	0.351123	0.607628
biocarta_granzyme_a_mediated_apoptosis_Pathway_(Pathway_regulation_of_transcription_via_SET_ANP32A_APEX1)	Biocarta 1.123	-4.31292	11.3214	9.62704	2.54154	-3.50424	0.962704	0.352369	0.607711
biocarta_granzyme_a_mediated_apoptosis_Pathway_(DNA_repair)	Biocarta 1.123	-4.31292	11.3214	9.62704	2.54154	-3.50424	0.962704	0.352369	0.607711
biocarta_granzyme_a_mediated_apoptosis_Pathway_(DNA_fragmentation_during_apoptosis)	Biocarta 1.123	-4.31292	11.3214	9.62704	2.54154	-3.50424	0.962704	0.352369	0.607711
reactome_A_third_proteolytic_cleavage_releases_NICD_Main_Pathway	Reactome 1.123	0.801337	6.68209	0.999379	-1.86673	3.76647	-1.89974	0.353328	0.608675
PTEN_Pathway_Migration	Qiagen 1.123	0.386495	-4.47189	-0.682372	-0.62302	-0.0477819	0.670802	0.354993	0.609819
KEGG_cAMP_signaling_Main_Pathway	KEGG Adjusted 1.123	0.829922	1.21682	0.19609	-1.28665	0.797847	0.488805	0.354394	0.609822
ATM_Pathway_Synaptic_Vesicle_Transport	Qiagen 1.123	0.635385	5.14084	4.36105	-2.05056	5.74735	-3.69678	0.354201	0.609835
KEGG_Hematopoietic_cell_lineage_Main_Pathway	KEGG Adjusted 1.123	-1.8476	-1.85955	-3.29364	0.928977	3.2246	-4.15357	0.354836	0.609893
1D-imyoi-inositol_hexakisphosphate_biosynthesis_II_mammalian	Metabolism 1.123	-0.323469	5.08308	2.47222	-1.4094	3.39642	-1.98702	0.356107	0.610011
KEGG_Apoptosis_Main_Pathway	KEGG Adjusted 1.123	0.339642	5.92814	3.49491	-0.884918	4.9947	-4.10979	0.355519	0.610034
reactome_Histamine_receptors_Main_Pathway	Reactome 1.123	-0.231049	-4.64986	-2.74371	-1.09748	-2.91699	4.01448	0.355996	0.610164
NCI_Canonical_NF_kappaB_Main_Pathway	NCI 1.123	5.11012	4.37333	1.20796	-4.58367	-1.55539	6.13906	0.354802	0.61018
L-serine_degradation	Metabolism 1.123	2.54154	11.5525	8.77986	4.62098	8.77986	-13.4008	0.355822	0.61021
KEGG_Non_homologous_end_joining_Main_Pathway	KEGG Adjusted 1.123	-0.968629	4.57655	2.44379	-1.5818	-0.435439	2.01724	0.355496	0.610338
reactome_Methylation_Main_Pathway	Reactome 1.123	0.165035	2.3435	3.38322	-3.20168	2.14546	1.05622	0.356748	0.610422
reactome_Type_I_hemidesmosome_assembly_Main_Pathway	Reactome 1.123	2.11795	8.20224	2.46452	-5.1986	6.89296	-1.69436	0.357107	0.610693
NCI_PAR1_mediated_thrombin_signaling_events_Pathway_(cAMP_biosynthetic_process)	NCI 1.123	-3.00941	0.768238	-2.36825	-1.77908	0.61228	1.1668	0.356719	0.610716
NCI_Signaling_events_regulated_by_Ret_tyrosine_kinase_Pathway_(lamellipodium_assembly)	NCI 1.123	-4.01127	-0.535905	-1.66227	-1.00763	-2.32654	3.33417	0.357677	0.611325
MAPK_Family_Pathway_Gene_Expression_via_ATF2_JUN_ELK1_NFKB2_CREB3	Qiagen 1.123	0.0347816	3.50424	2.95643	-2.85706	-0.43477	3.29183	0.358224	0.611573
NCI_a6b1_and_a6b4_Integrin_signaling_Pathway_(proteasomal_ubiquitin_dependent_protein_catabolic_process)	NCI 1.123	-0.211795	6.3731	3.94709	-2.98438	5.21786	-2.23347	0.358161	0.611808
reactome_Thromboxane_signalling_through_TP_receptor_Main_Pathway	Reactome 1.123	0.994516	4.626	-0.542463	-0.994516	0.964379	0.0301368	0.358596	0.611864
reactome_Dual_incision_reaction_in_GG_NER_Main_Pathway	Reactome 1.123	-5.83976	1.49604	-2.478	0.462098	-1.17257	0.710476	0.359887	0.613552
reactome_Formation_of_incision_complex_in_GG_NER_Main_Pathway	Reactome 1.123	-5.83976	1.49604	-2.478	0.462098	-1.17257	0.710476	0.359887	0.613552
HGF_Pathway_Cell_Adhesion_and_Cell_Migration	Qiagen 1.123	3.90547	3.42102	1.15152	-0.737866	4.8334	-4.09553	0.360432	0.613964
JAK-STAT_Pathway_Nml_SOCS_BCL-XL_p21_Myc_Nos2_Gene_Expression_via_STAT2	Qiagen 1.123	-1.00617	-0.569953	-1.56653	-0.0505719	1.71381	-1.66324	0.36118	0.614895
PTEN_Pathway_Ca2+_Signaling	Qiagen 1.123	-0.320838	-1.61646	-1.34353	-1.14578	1.96525	-0.819476	0.361708	0.615277
PTEN_Pathway_Angiogenesis_and_Tumorigenesis	Qiagen 1.123	-0.320838	-1.61646	-1.34353	-1.14578	1.96525	-0.819476	0.361708	0.615277
KEGG_NOD_like_receptor_signaling_Main_Pathway	KEGG Adjusted 1.123	0.356781	4.74671	1.19607	-2.87651	0.487616	2.3889	0.362434	0.615996
KEGG_Other_types_of_O_glycan_biosynthesis_Main_Pathway	KEGG Adjusted 1.123	1.72541	1.08817	-0.0409926	-1.37139	0.193783	1.1776	0.36451	0.618144
NCI_S1P4_Main_Pathway	NCI 1.123	-2.16196	1.08098	-2.63231	0.511609	-0.577623	0.066014	0.363934	0.6182
reactome_Xenobiotics_Main_Pathway	Reactome 1.123	-0.0304012	-0.595863	-3.87919	1.4471	0.0425617	-1.48966	0.364498	0.618468
NCI_LPA_receptor_mediated_events_Pathway_(stress_fiber_assembly)	NCI 1.123	8.34665	1.32853	2.49822	-5.34301	-0.750909	6.09392	0.364414	0.618671
reactome_Beta_oxidation_of_butanoyl_CoA_to_acetyl_CoA_Main_Pathway	Reactome 1.123	4.38993	2.31049	-0.231049	2.07944	1.15525	-3.23469	0.365526	0.619522
biocarta_caspase_cascade_in_apoptosis_Pathway_(Pathway_degradation_of_CASP1_CASP3_CASP4_CASP10_GZMB)	Biocarta 1.123	6.02011	7.83	7.52193	8.60016	5.21144	-13.8116	0.366185	0.620294
HGF_Pathway_Cell_Cycle_Progression	Qiagen 1.123	-2.15646	-1.781	-2.87849	-1.60772	-2.76296	4.37068	0.366658	0.620404
dermatan_sulfate_biosynthesis	Metabolism 1.123	-2.6304	-1.62623	-2.12387	-0.941969	3.97227	-3.0303	0.367581	0.620586
NCI_IL12_mediated_signaling_events_Main_Pathway	NCI 1.123	-1.67605	0.164764	-1.49993	-0.920409	1.58515	-0.66474	0.367427	0.62067
D-mannose_degradation	Metabolism 1.123	7.62462	0.693147	4.85203	-4.15888	7.62462	-3.46574	0.366645	0.620727
NCI_Integrins_in_angiogenesis_Main_Pathway	NCI 1.123	-2.19886	-0.695026	-2.62875	-2.51444	3.2787	-0.76426	0.367311	0.620818
lipoxin_biosynthesis	Metabolism 1.123	0.269557	-0.885688	-4.698	1.77138	-1.00121	-0.770164	0.367204	0.620983
Erythropoietin_Pathway_GPI_Hidrolysis_and_Ca2+_influx	Qiagen 1.123	1.87727	6.90259	0.837553	0.0577623	4.38993	-4.44769	0.368378	0.621586
NCI_Beta5_beta6_beta7_and_beta8_integrin_cell_surface_interactions_Main_Pathway	NCI 1.123	-5.40765	-1.38079	-9.61604	-0.737157	8.76886	-8.03171	0.369617	0.62161
EGF_Pathway_Gene_Expression_via_FOS_NFKB2_MYC_STAT1_ELK1_STAT3_JUN	Qiagen 1.123	2.37665	3.14385	1.5976	-4.23195	0.528253	3.7037	0.369556	0.621851
AHR_Pathway_PS2_Gene_expression_via_ESR1	Qiagen 1.123	-6.47763	0.899441	-2.44252	-3.03664	0.874686	2.16196	0.36916	0.621873
glutamine_degradationglutamate_biosynthesis	Metabolism 1.123	-3.75455	-6.70042	-2.02168	7.16252	-0.981959	-6.18056	0.369466	0.622044
STAT3_Pathway_Anti-Apoptosis	Qiagen 1.123	-4.19739	12.7847	11.0518	6.43087	-0.500606	-5.93026	0.369079	0.62208
KEGG_Glycosaminoglycan_biosynthesis_keratan_sulfate_Main_Pathway	KEGG Adjusted 1.123	1.59424	3.18848	1.24766	-3.23469	3.32711	-0.0924196	0.368889	0.622105
biocarta_cystic_fibrosis_transmembrane_conductance_regulator_cftr_and_beta_2_adrenergic_receptor_b2ar_Main_Pathway	Biocarta 1.123	-1.75212	-1.06475	-1.01277	1.1591	-2.4857	1.32661	0.370477	0.622369
reactome_GP1b_IX_V_activation_signalling_Main_Pathway	Reactome 1.123	0.440705	-1.18947	-1.21515	-0.457819	-0.22677	0.68459	0.370397	0.622578
reactome_Propionyl_CoA_catabolism_Main_Pathway	Reactome 1.123	-0.670042	5.77623	6.40006	-3.65058	6.1228	-2.47222	0.372212	0.624938
reactome_Adenylate_cyclase_activating_Main_Pathway	Reactome 1.123	1.31698	4.05491	-0.207944	1.24766	1.10904	-2.3567	0.372621	0.62528
KEGG_Cytosolic_DNA_sensing_Main_Pathway	KEGG Adjusted 1.123	1.26624	4.92225	-0.113259	-2.66159	1.75552	0.906075	0.37323	0.625613
guanosine_nucleotides_ide_novoi_biosynthesis	Metabolism 1.123	2.58775	2.03323	-0.785567	-1.10904	-0.277259	1.38629	0.373152	0.625826
reactome_FRS2_mediated_cascade_Main_Pathway	Reactome 1.123	-0.887063	3.22231	3.24706	-1.92678	-0.429091	2.35588	0.373882	0.62636
superpathway_of_choline_degradation_to_L-serine	Metabolism 1.123	-0.858182	-0.66014	0.231049	0.528112	-0.363077	-0.165035	0.375167	0.627823
NCI_IL8_and_CXCR1_mediated_signaling_events_Pathway_(chemotaxis)	NCI 1.123	1.79063	2.88811	1.67511	-3.29245	3.87007	-0.577623	0.374963	0.627825
reactome_SUMO_is_proteolytically_processed_Main_Pathway	Reactome 1.123	-0.231049	3.46574	3.35021	1.96392	-3.69678	1.73287	0.377244	0.629568
NCI_EPO_signaling_Pathway_(cell_proliferation)	NCI 1.123	3.17692	1.96392	3.48018	-0.375455	-4.75095	5.1264	0.377049	0.629587
reactome_Pyrimidine_catabolism_Main_Pathway	Reactome 1.123	3.06665	1.11324	1.64885	0.766663	2.78309	-3.54975	0.376934	0.62974
reactome_Scavenging_of_heme_from_plasma_Main_Pathway	Reactome 1.123	2.93762	3.37497	0.346574	2.94588	0.932448	-3.87832	0.376676	0.630002
KEGG_Tight_junction_Main_Pathway	KEGG Adjusted 1.123	-0.520629	2.2831	1.04406	-0.786957	0.867002	-0.0800453	0.376922	0.630067
reactome_Reuptake_of_GABA_Main_Pathway	Reactome 1.123	1.29965	-5.11196	-5.28525	4.07224	-0.779791	-3.29245	0.377837	0.630211
reactome_MHC_class_II_antigen_presentation_Main_Pathway	Reactome 1.123	-1.27327	7.07045	2.55149	-2.19504	2.73272	-0.53767	0.37846	0.63056
lipoate_biosynthesis_and_incorporation	Metabolism 1.123	-4.90979	-7.85567	-4.38993	2.36825	-10.8015	8.43329	0.37843	0.630855
KEGG_Endocytosis_Main_Pathway	KEGG Adjusted 1.123	-5.04052	0.687067	-1.86663	-2.59626	1.23429	1.36197	0.380399	0.632751
reactome_Nonsense_Mediated_Decay_NMD_enhanced_by_the_Exon_Junction_Complex_EJC__Main_Pathway	Reactome 1.123	4.36014	3.90731	0.998488	0.86934	-5.49377	4.62443	0.380329	0.63298
reactome_Formation_of_the_HIV_1_Early_Elongation_Complex_Main_Pathway	Reactome 1.123	1.04694	4.71123	1.12275	1.72565	-3.97477	2.24912	0.380862	0.633002
reactome_Formation_of_the_Early_Elongation_Complex_Main_Pathway	Reactome 1.123	1.04694	4.71123	1.12275	1.72565	-3.97477	2.24912	0.380862	0.633002
reactome_Sulfide_oxidation_to_sulfate_Main_Pathway	Reactome 1.123	-5.52207	2.51843	-4.6903	-1.01662	0.438993	0.577623	0.38032	0.633311
Hedgehog_Signaling_in_Mammals_Pathway	Qiagen 1.123	0.44097	2.72283	-0.12234	0.428702	0.672019	-1.10072	0.381415	0.633404
tyrosine_degradation	Metabolism 1.123	0.924196	-4.75961	-4.62098	1.8946	2.44912	-4.34372	0.381884	0.633836
NCI_IL6_mediated_signaling_events_Pathway_(MAPKKK_cascade)	NCI 1.123	5.08308	6.1228	4.88504	-10.6118	3.10266	7.50909	0.382308	0.633848
NCI_IL2_signaling_events_mediated_by_PI3K_Pathway_(cell_survival)	NCI 1.123	2.88811	2.9085	2.03187	-5.28695	2.48038	2.80657	0.382271	0.634133
reactome_Abacavir_transmembrane_transport_Main_Pathway	Reactome 1.123	3.57356	4.26671	2.04864	3.61977	2.97283	-6.5926	0.382878	0.634448
Akt_Signaling_Pathway_Protein_Synthesis	Qiagen 1.123	1.06283	0.300364	0.771704	-0.00462098	-1.19683	1.20146	0.38313	0.63452
NCI_FoxO_family_signaling_Main_Pathway	NCI 1.123	-2.93795	-1.08955	-2.35353	-4.18833	2.53248	1.65585	0.384225	0.634951
Notch_Signaling_Pathway	Qiagen 1.123	-0.0335071	3.01614	0.885188	0.075516	1.62935	-1.70486	0.38417	0.635205
p38_Signaling_Pathway_Actin_Cytoskeleton_Reorganiztion	Qiagen 1.123	5.1755	7.5322	2.68017	-6.19211	-3.83541	10.0275	0.38389	0.635434
KEGG_Retinol_metabolism_Main_Pathway	KEGG Adjusted 1.123	-1.49175	-0.277851	-2.75541	1.65052	1.08001	-2.73053	0.385611	0.635517
2-oxobutanoate_degradation	Metabolism 1.123	-9.99287	-0.375455	-2.88811	-4.36105	6.90259	-2.54154	0.38415	0.635518
NCI_Nephrin_Neph1_signaling_in_the_kidney_podocyte_Main_Pathway	NCI 1.123	3.75936	0.986772	1.53551	-3.25875	-0.298438	3.55719	0.384777	0.635519
IGF1R_Signaling_Pathway_Gene_Expression_Proliferation_Growth_Survival_via_NFAT5_CREB3	Qiagen 1.123	-0.365828	-0.134779	-1.26114	-0.726842	-0.221422	0.948264	0.385534	0.635734
reactome_Formation_of_HIV_elongation_complex_in_the_absence_of_HIV_Tat_Main_Pathway	Reactome 1.123	1.08923	4.04611	1.00671	1.15249	-3.61977	2.46727	0.38524	0.635766
reactome_Formation_of_RNA_Pol_II_elongation_complex_Main_Pathway	Reactome 1.123	1.08923	4.04611	1.00671	1.15249	-3.61977	2.46727	0.38524	0.635766
reactome_mTOR_signalling_Main_Pathway	Reactome 1.123	-2.19497	-4.27441	-3.23469	-2.36825	-4.10112	6.46937	0.386073	0.635934
FLT3_Signaling_Pathway_Transcription_via_ELK3_MAPK12_CREB3_STAT2	Qiagen 1.123	0.0881409	6.36241	2.14448	-4.49947	3.15853	1.34094	0.387541	0.636287
reactome_Transcriptional_activation_of_mitochondrial_biogenesis_Main_Pathway	Reactome 1.123	-0.58559	4.32619	3.89597	-2.13322	-2.06749	4.20071	0.386711	0.636297
NCI_DNA_PK_pathway_in_nonhomologous_end_joining_Pathway_(V_D_J_recombination)	NCI 1.123	-0.311916	5.16395	2.5993	-3.67368	0.381231	3.29245	0.387814	0.63639
NCI_S1P5_Pathway_(negative_regulation_of_cAMP_metabolic_process)	NCI 1.123	-0.346574	2.65706	0.750909	1.09748	-0.866434	-0.231049	0.386583	0.636431
NCI_Plasma_membrane_estrogen_receptor_signaling_Pathway_(vasodilation)	NCI 1.123	1.51867	1.94466	0.659453	-2.60412	0.580029	2.02409	0.387484	0.636708
NCI_Plasma_membrane_estrogen_receptor_signaling_Pathway_(cell_adhesion)	NCI 1.123	1.51867	1.94466	0.659453	-2.60412	0.580029	2.02409	0.387484	0.636708
EGF_Pathway	Qiagen 1.123	1.92258	2.19475	1.6602	-3.93393	1.55773	2.37619	0.387341	0.636989
NCI_ErbB2_ErbB3_signaling_events_Pathway_(activation_of_caspase_activity)	NCI 1.123	6.32497	5.37189	4.41881	-10.9171	3.89895	7.01812	0.388642	0.637406
NCI_BARD1_signaling_events_Pathway_(DNA_damage_checkpoint)	NCI 1.123	-3.7661	-3.00364	-5.98417	-8.61813	3.85852	4.75961	0.389484	0.637756
reactome_PI3K_events_in_ERBB2_signaling_Main_Pathway	Reactome 1.123	2.349	3.85082	4.42844	-7.23954	3.73529	3.50424	0.389401	0.637964
NCI_HIV_1_Nef_Negative_effector_of_Fas_and_TNF_alpha_Main_Pathway	NCI 1.123	0.664168	3.73046	2.79843	-4.01555	-0.00234965	4.0179	0.390169	0.638192
KEGG_Type_II_diabetes_mellitus_Main_Pathway	KEGG Adjusted 1.123	6.46937	6.46937	0.231049	3.69678	4.38993	-8.08672	0.389379	0.638271
KEGG_DNA_replication_Main_Pathway	KEGG Adjusted 1.123	4.34501	2.92662	0.58725	4.2712	0.0834344	-4.35463	0.390155	0.638512
NCI_Calcium_signaling_in_the_CD4_TCR_Main_Pathway	NCI 1.123	7.27805	3.7808	3.46574	-4.726	-5.04107	9.76707	0.390703	0.638722
reactome_Synthesis_of_PIPs_at_the_plasma_membrane_Main_Pathway	Reactome 1.123	-0.840178	5.35614	2.72008	-0.56712	3.2872	-2.72008	0.391359	0.63945
reactome_Translation_initiation_complex_formation_Main_Pathway	Reactome 1.123	3.32711	4.35527	1.11429	1.49552	-5.60504	4.10952	0.391614	0.639525
biocarta_ras_independent_pathway_in_nk_cell_mediated_cytotoxicity_Main_Pathway	Biocarta 1.123	7.58404	1.74146	4.13836	-3.9517	-4.76085	8.71255	0.391926	0.639691
NCI_IL8_and_CXCR1_mediated_signaling_events_Pathway_(cAMP_biosynthetic_process)	NCI 1.123	-5.34879	2.72638	-5.83399	-0.7047	1.92926	-1.22456	0.39237	0.640073
reactome_The_AIM2_inflammasome_Main_Pathway	Reactome 1.123	-0.385082	23.1819	6.77744	-4.77501	14.8642	-10.0891	0.393031	0.640808
reactome_NICD_traffics_to_nucleus_Main_Pathway	Reactome 1.123	2.65199	3.30197	1.03845	-3.25627	-1.33805	4.59432	0.396504	0.641486
reactome_Notch_HLH_transcription_Main_Pathway	Reactome 1.123	2.65199	3.30197	1.03845	-3.25627	-1.33805	4.59432	0.396504	0.641486
reactome_SHC1_events_in_EGFR_signaling_Main_Pathway	Reactome 1.123	-2.31049	10.5127	7.78965	-7.11301	0.412588	6.70042	0.393668	0.641501
S-adenosyl-L-methionine_biosynthesis	Metabolism 1.123	-16.7125	0.154033	-1.92541	6.62341	-0.539114	-6.08429	0.394166	0.641969
biocarta_regulation_of_bad_phosphorylation_Pathway_(apoptosis)	Biocarta 1.123	-0.154033	4.35142	5.04457	5.62219	-3.04215	-2.58005	0.39713	0.641988
NCI_DNA_PK_pathway_in_nonhomologous_end_joining_Main_Pathway	NCI 1.123	-0.035546	3.91006	1.93726	-2.86145	-0.142184	3.00364	0.396451	0.642084
NCI_DNA_PK_pathway_in_nonhomologous_end_joining_Pathway_(double_strand_break_repair_via_nonhomologous_end_joining)	NCI 1.123	-0.035546	3.91006	1.93726	-2.86145	-0.142184	3.00364	0.396451	0.642084
reactome_Recognition_and_association_of_DNA_glycosylase_with_site_containing_an_affected_purine_Main_Pathway	Reactome 1.123	-0.154033	6.08429	4.58247	3.88933	-6.27683	2.38751	0.395355	0.64236
reactome_Cleavage_of_the_damaged_purine_Main_Pathway	Reactome 1.123	-0.154033	6.08429	4.58247	3.88933	-6.27683	2.38751	0.395355	0.64236
reactome_Facilitative_Na_independent_glucose_transporters_Main_Pathway	Reactome 1.123	-0.231049	11.899	9.62154	1.15525	10.6118	-11.767	0.396376	0.642475
NCI_Regulation_of_Telomerase_Pathway_(cell_cycle)	NCI 1.123	-5.58369	-0.269557	-4.08187	-3.15767	6.19982	-3.04215	0.3952	0.642622
reactome_disassembly_of_the_destruction_complex_and_recruitment_of_AXIN_to_the_membrane_Main_Pathway	Reactome 1.123	-0.0599016	3.75241	0.646082	-1.89546	1.32639	0.569065	0.395883	0.642703
NCI_CDC42_signaling_events_Pathway_(RNA_splicing)	NCI 1.123	-3.72759	-2.71098	-2.38751	-2.29509	-3.7738	6.06889	0.395067	0.64275
Erythropoietin_Pathway_Cell_Survival	Qiagen 1.123	-2.34079	0.33592	-1.27779	-1.58021	1.31154	0.268675	0.394891	0.642806
reactome_Loss_of_Nlp_from_mitotic_centrosomes_Main_Pathway	Reactome 1.123	-8.17352	0.279987	-2.52148	-4.54894	-0.189813	4.73875	0.396287	0.642845
reactome_Loss_of_proteins_required_for_interphase_microtubule_organizationA_from_the_centrosome_Main_Pathway	Reactome 1.123	-8.17352	0.279987	-2.52148	-4.54894	-0.189813	4.73875	0.396287	0.642845
NCI_ErbB4_signaling_events_Pathway_(apoptosis)	NCI 1.123	6.25645	1.69662	5.37982	-5.94159	-2.8632	8.80478	0.39821	0.643051
NCI_ErbB4_signaling_events_Pathway_(chemotaxis)	NCI 1.123	6.25645	1.69662	5.37982	-5.94159	-2.8632	8.80478	0.39821	0.643051
NCI_ErbB4_signaling_events_Pathway_(dendrite_morphogenesis)	NCI 1.123	6.25645	1.69662	5.37982	-5.94159	-2.8632	8.80478	0.39821	0.643051
reactome_Adenylate_cyclase_inhibitory_Main_Pathway	Reactome 1.123	-1.73287	1.06448	-2.8221	0.297063	0.544616	-0.841679	0.399036	0.643361
2-deoxy-alpha-D-ribose_1-phosphate_degradation	Metabolism 1.123	4.89824	2.68017	-0.161734	-4.18199	1.01662	3.16537	0.399956	0.643481
reactome_RNA_Polymerase_III_Transcription_Initiation_From_Type_3_Promoter_Main_Pathway	Reactome 1.123	3.64727	4.53846	4.52609	-0.808672	-7.34406	8.15273	0.399842	0.643637
phenylalanine_degradationtyrosine_biosynthesis	Metabolism 1.123	1.38629	-2.77259	-7.62462	3.46574	-0.693147	-2.77259	0.399021	0.643677
Akt_Signaling_Pathway_Acetylation_of_proteins	Qiagen 1.123	1.30928	0.981959	0.481352	-0.0962704	-1.59809	1.69436	0.399766	0.643857
NCI_PLK1_signaling_events_Pathway_(regulation_of_centriole_centriole_cohesion)	NCI 1.123	-8.82874	-0.644271	-2.41713	-2.36381	-4.34994	6.71375	0.400433	0.643908
NCI_IL3_mediated_signaling_events_Main_Pathway	NCI 1.123	0.542965	5.29102	0.438993	-3.02674	1.02817	1.99857	0.399637	0.643988
reactome_RNA_Polymerase_I_Promoter_Escape_Main_Pathway	Reactome 1.123	3.61711	5.37289	2.27962	0.919217	-7.1665	6.24729	0.400935	0.644375
biocarta_il_2_receptor_beta_chain_in_t_cell_activation_Main_Pathway	Biocarta 1.123	2.51436	2.83035	0.414529	-3.57107	0.648976	2.92209	0.401592	0.645091
biocarta_deregulation_of_cdk5_in_alzheimers_disease_Pathway_(apoptosis)	Biocarta 1.123	-0.0308065	-3.93554	-3.82001	4.89054	-2.91892	-1.97162	0.402556	0.645447
biocarta_deregulation_of_cdk5_in_alzheimers_disease_Main_Pathway	Biocarta 1.123	-0.0308065	-3.93554	-3.82001	4.89054	-2.91892	-1.97162	0.402556	0.645447
KEGG_Propanoate_metabolism_Main_Pathway	KEGG Adjusted 1.123	-2.0493	8.60407	7.66982	-1.59725	7.14243	-5.54518	0.4022	0.645726
L-glutamine_tRNA_biosynthesis	Metabolism 1.123	-2.31049	8.77986	2.88811	-0.924196	-0.924196	1.84839	0.402495	0.645859
reactome_ISG15_antiviral_mechanism_Main_Pathway	Reactome 1.123	-4.56411	1.61023	-2.38336	0.181285	-1.14103	0.959742	0.404115	0.647434
reactome_Synthesis_of_dolichyl_phosphate_mannose_Main_Pathway	Reactome 1.123	5.23711	1.07823	1.30928	0.84718	-4.46695	3.61977	0.404487	0.647689
reactome_Role_of_phospholipids_in_phagocytosis_Main_Pathway	Reactome 1.123	3.00776	2.84685	1.55958	-4.71588	4.31979	0.396084	0.404741	0.647756
reactome_repression_of_WNT_target_genes_Main_Pathway	Reactome 1.123	1.50182	4.03181	1.12059	3.16537	1.08593	-4.2513	0.405949	0.649348
Cellular_Apoptosis_Pathway	Qiagen 1.123	1.60749	0.16034	1.15585	-0.409201	-1.42239	1.83159	0.40673	0.649573
NCI_IL6_mediated_signaling_events_Main_Pathway	NCI 1.123	-3.5691	-1.67207	-3.09484	-5.86743	2.54154	3.32589	0.406346	0.649642
NCI_IL8_and_CXCR2_mediated_signaling_events_Pathway_(Pathway_degradation_of_CXCL8)	NCI 1.123	-3.03252	1.32131	-3.44408	-1.84117	1.81951	0.0216608	0.406679	0.649833
reactome_Ribosomal_scanning_and_start_codon_recognition_Main_Pathway	Reactome 1.123	3.18428	4.36368	1.03447	1.49132	-5.67225	4.18094	0.408011	0.650936
reactome_GABA_A_rho_receptor_activation_Main_Pathway	Reactome 1.123	-1.23226	-3.54275	-2.38751	1.77138	3.15767	-4.92905	0.407859	0.651035
TGF-Beta_Pathway	Qiagen 1.123	-2.10841	0.550811	-1.68545	-1.00391	1.65099	-0.647081	0.408395	0.651206
pyrimidine_deoxyribonucleotides_biosynthesis_from_CTP	Metabolism 1.123	2.17186	3.81231	-1.54803	-0.115525	0.508308	-0.392783	0.409811	0.653123
NCI_DNA_PK_pathway_in_nonhomologous_end_joining_Pathway_(double_strand_break_repair_via_homologous_recombination)	NCI 1.123	1.21301	7.1914	1.29965	-4.50546	-0.953077	5.45853	0.410548	0.653613
adenosine_ribonucleotides_ide_novoi_biosynthesis	Metabolism 1.123	-1.45047	-1.2451	-2.73408	3.58126	-0.616131	-2.96513	0.410355	0.653648
NCI_a6b1_and_a6b4_Integrin_signaling_Pathway_(hemidesmosome_assembly)	NCI 1.123	-4.15888	29.8053	16.6355	-13.1698	23.567	-10.3972	0.411939	0.654459
PAK_Pathway_Contractility_Stress_Fibres_and_Focal_Adhesion	Qiagen 1.123	-0.308065	2.26617	1.12182	-1.25188	1.59264	-0.340761	0.41177	0.654532
NCI_S1P4_Pathway_(cell_migration)	NCI 1.123	-2.40951	-0.231049	-2.65706	-0.379581	-2.85511	3.23469	0.411727	0.654806
NCI_CDC42_signaling_events_Pathway_(regulation_of_filopodium_assembly)	NCI 1.123	-7.03811	-2.07944	-2.50599	-2.71927	-5.01199	7.73126	0.411578	0.65491
NCI_TNF_receptor_signaling_pathway__Pathway_(JNK_cascade)	NCI 1.123	1.61221	4.89503	2.70006	-6.42637	3.78214	2.64423	0.414108	0.655169
reactome_p75NTR_recruits_signalling_complexes_Main_Pathway	Reactome 1.123	-2.79036	-1.11081	-2.39047	-1.32409	4.38105	-3.05696	0.414052	0.65542
fructose_26-bisphosphate_synthesisdephosphorylation	Metabolism 1.123	-1.15525	3.00364	7.85567	-0.462098	-3.92783	4.38993	0.413679	0.655511
NCI_ATM_Main_Pathway	NCI 1.123	-3.78072	0.462098	-1.48196	-2.49732	0.973836	1.52348	0.414006	0.655689
reactome_Keratan_sulfate_degradation_Main_Pathway	Reactome 1.123	-4.2282	-3.25779	-1.66355	4.08957	2.3567	-6.44627	0.413639	0.65579
MAPK_Signaling_Pathway_Cell_Motility_Inflammation_Apoptosis_Osmoregulation	Qiagen 1.123	-3.68181	0.663196	-1.83342	1.33067	1.1638	-2.49447	0.413218	0.655807
biocarta_il_7_signal_transduction_Pathway_(cell_proliferation)	Biocarta 1.123	-0.866434	-3.11916	-2.77259	-4.5921	3.29245	1.29965	0.413077	0.655924
biocarta_toll_like_receptor_Main_Pathway	Biocarta 1.123	-6.92899	1.26207	-1.86454	1.18754	1.55275	-2.74029	0.41354	0.655975
TRAF_Pathway_Apoptosis	Qiagen 1.123	-6.96488	-1.35749	-3.68507	-6.46586	-1.14394	7.60981	0.415809	0.656836
reactome_TGF_beta_receptor_signaling_activates_SMADs_Main_Pathway	Reactome 1.123	1.31278	8.4648	2.88811	-5.36664	8.08672	-2.72008	0.415437	0.65693
reactome_Prolactin_receptor_signaling_Main_Pathway	Reactome 1.123	3.57404	3.16248	0.0216608	-4.41881	1.86283	2.55598	0.416092	0.656943
reactome_ABC_family_proteins_mediated_transport_Main_Pathway	Reactome 1.123	0.818941	-1.91514	-3.04728	0.0718819	1.69693	-1.76881	0.415733	0.657057
KEGG_Synthesis_and_degradation_of_ketone_bodies_Main_Pathway	KEGG Adjusted 1.123	-9.24196	-0.335021	-0.542965	0.600728	3.68523	-4.28596	0.418256	0.660016
AHR_Pathway_C-myc_expression_via_RELA	Qiagen 1.123	-5.23454	0.849747	-2.77772	-3.42466	-0.035941	3.4606	0.420109	0.662596
reactome_EPHB_mediated_forward_signaling_Main_Pathway	Reactome 1.123	1.21156	0.655602	0.316248	-0.942969	-0.581955	1.52492	0.421065	0.663761
reactome_Signaling_by_ERBB2_Main_Pathway	Reactome 1.123	1.11888	1.43978	1.73501	-1.55102	-1.62804	3.17906	0.421504	0.664109
mTOR_Pathway_Cap-dependent_Translation	Qiagen 1.123	2.48378	1.5307	2.65706	-0.462098	-4.01448	4.47658	0.421727	0.664117
biocarta_tnfr2_signaling_Pathway_(Pathway_protein_ubiquitination_of_MAP3K1_TNFAIP3_MAP3K14)	Biocarta 1.123	0.0266595	3.31911	2.71927	-1.90082	4.04958	-2.14876	0.422517	0.664845
biocarta_tnfr2_signaling_Main_Pathway	Biocarta 1.123	0.0266595	3.31911	2.71927	-1.90082	4.04958	-2.14876	0.422517	0.664845
NCI_Signaling_events_mediated_by_focal_adhesion_kinase_Pathway_(regulation_of_cell_cycle)	NCI 1.123	-8.40441	-5.02532	-1.29965	-7.97119	-1.55958	9.53077	0.423138	0.665305
reactome_Presynaptic_phase_of_homologous_DNA_pairing_and_strand_exchange_Main_Pathway	Reactome 1.123	-6.46937	-1.27077	-5.08308	8.60658	-1.79063	-6.81595	0.423503	0.665536
reactome_GAB1_signalosome_Main_Pathway	Reactome 1.123	1.78421	1.32211	2.78542	-1.41197	-2.83677	4.24874	0.423728	0.665546
reactome_Pregnenolone_biosynthesis_Main_Pathway	Reactome 1.123	-2.17571	-3.09991	-5.4104	6.14205	1.05897	-7.20103	0.424077	0.665751
reactome_Regulation_of_IFNG_signaling_Main_Pathway	Reactome 1.123	-0.51986	5.37189	2.31049	-2.65706	4.10112	-1.44406	0.424504	0.666077
biocarta_hiv_1_nef_negative_effector_of_fas_and_tnf_Pathway_(Pathway_protein_ubiquitination_of_CHUK)	Biocarta 1.123	2.76311	4.29159	2.69202	-6.85209	1.38392	5.46816	0.424938	0.666414
NCI_Syndecan_4_mediated_signaling_events_Main_Pathway	NCI 1.123	0.803171	3.50975	1.49632	-1.45781	4.00485	-2.54704	0.42526	0.666576
biocarta_mechanisms_of_transcriptional_repression_by_dna_methylation_Pathway_(histone_deacetylation)	Biocarta 1.123	0.165035	3.43273	1.77413	-2.85511	3.30895	-0.453846	0.426869	0.668582
biocarta_mechanisms_of_transcriptional_repression_by_dna_methylation_Main_Pathway	Biocarta 1.123	0.165035	3.43273	1.77413	-2.85511	3.30895	-0.453846	0.426869	0.668582
reactome_Biotin_transport_and_metabolism_Main_Pathway	Reactome 1.123	-2.13195	5.87075	3.47624	-0.147031	2.40501	-2.25798	0.427759	0.669116
Chemokine_Pathway_Cell_Activation	Qiagen 1.123	-2.84031	1.00785	-1.22695	0.601524	-0.235033	-0.366492	0.427554	0.669138
KEGG_TGF_beta_signaling_Main_Pathway	KEGG Adjusted 1.123	0.618158	2.07741	0.958651	-2.23347	-0.0810698	2.31454	0.428961	0.670651
KEGG_Caffeine_metabolism_Main_Pathway	KEGG Adjusted 1.123	-6.65421	-2.01013	1.08593	0.323469	2.95743	-3.2809	0.430801	0.671116
NCI_IL2_signaling_events_mediated_by_STAT5_Pathway_(CD4_positive_CD25_positive_alpha_beta_regulatory_T_cell_lineage_commitment)	NCI 1.123	13.0543	10.6283	0.231049	-16.4045	8.20224	8.20224	0.430339	0.671254
NCI_IL2_signaling_events_mediated_by_STAT5_Pathway_(activation_induced_cell_death_of_T_cells)	NCI 1.123	13.0543	10.6283	0.231049	-16.4045	8.20224	8.20224	0.430339	0.671254
NCI_IL2_signaling_events_mediated_by_STAT5_Main_Pathway	NCI 1.123	13.0543	10.6283	0.231049	-16.4045	8.20224	8.20224	0.430339	0.671254
NCI_GMCSF_mediated_signaling_events_Main_Pathway	NCI 1.123	13.0543	10.6283	0.231049	-16.4045	8.20224	8.20224	0.430339	0.671254
NCI_Signaling_events_mediated_by_VEGFR1_and_VEGFR2_Pathway_(Pathway_degradation_of_AKAP1)	NCI 1.123	-3.00364	-3.00364	-7.16252	8.08672	-8.54882	0.462098	0.429838	0.671677
biocarta_tumor_suppressor_arf_inhibits_ribosomal_biogenesis_Pathway_(ribosome_biogenesis)	Biocarta 1.123	-8.08672	1.84839	-1.61734	0.924196	-1.38629	0.462098	0.431406	0.671714
reactome_Interconversion_of_2_oxoglutarate_and_2_hydroxyglutarate_Main_Pathway	Reactome 1.123	0.0770164	-1.07823	-2.92662	1.92541	-2.23347	0.308065	0.430142	0.671808
biocarta_actions_of_nitric_oxide_in_the_heart_Main_Pathway	Biocarta 1.123	-2.15397	0.216143	-1.08071	-0.376386	1.75895	-1.38257	0.431774	0.671942
KEGG_Non_alcoholic_fatty_liver_disease_NAFLD__Main_Pathway	KEGG Adjusted 1.123	2.26685	3.57131	2.31017	-4.43357	-1.51273	5.9463	0.43311	0.673678
biocarta_hiv_1_nef_negative_effector_of_fas_and_tnf_Main_Pathway	Biocarta 1.123	2.42002	4.5123	3.72502	-6.44113	-1.02945	7.47059	0.434559	0.675586
NCI_p75_NTR_mediated_signaling_Main_Pathway	NCI 1.123	0.577623	3.14804	0.756686	-3.02097	1.44406	1.57691	0.434837	0.675674
superpathway_of_pyrimidine_deoxyribonucleotides_ide_novoi_biosynthesis	Metabolism 1.123	-0.484103	0.671143	-3.7518	-0.319068	-0.401585	0.720653	0.435552	0.676438
KEGG_Thyroid_hormone_signaling_Main_Pathway	KEGG Adjusted 1.123	-0.656403	4.08275	1.65056	-2.62561	2.1691	0.456513	0.436513	0.677585
HGF_Pathway	Qiagen 1.123	0.464637	2.74847	0.912771	-2.65579	2.27368	0.38212	0.437639	0.678988
NCI_RhoA_signaling_Pathway_(Pathway_positive_regulation_of_NF_kappaB_transcription_factor_activity_via_RHOA)	NCI 1.123	-5.08308	3.23469	-5.77623	-0.924196	-0.231049	1.15525	0.438793	0.679565
NCI_RhoA_signaling_Pathway_(Golgi_organization)	NCI 1.123	-2.54154	1.61734	-2.88811	-0.462098	-0.115525	0.577623	0.438793	0.679565
reactome_Transcriptional_regulation_of_white_adipocyte_differentiation_Main_Pathway	Reactome 1.123	-4.66649	0.898378	-1.14299	-1.89521	0.423152	1.47206	0.438739	0.68
reactome_Ethanol_oxidation_Main_Pathway	Reactome 1.123	-10.6571	-3.03252	-5.45853	6.23832	7.88455	-14.1229	0.438529	0.680021
reactome_Amino_acid_transport_across_the_plasma_membrane_Main_Pathway	Reactome 1.123	2.28739	0.265706	1.14369	2.10255	-2.42602	0.323469	0.440793	0.680412
reactome_ATM_mediated_phosphorylation_of_repair_proteins_Main_Pathway	Reactome 1.123	-1.25344	-2.31049	-5.25637	1.27655	-6.10547	4.82893	0.44039	0.680481
KEGG_Ubiquinone_and_other_terpenoid_quinone_biosynthesis_Main_Pathway	KEGG Adjusted 1.123	-3.00364	14.8449	5.83399	-2.31049	8.77986	-6.46937	0.439743	0.680518
NCI_E_cadherin_signaling_in_keratinocytes_Pathway_(establishment_of_polarity_of_embryonic_epithelium)	NCI 1.123	-8.15892	-0.534301	-4.90979	-6.90259	9.2564	-2.35381	0.439982	0.680541
reactome_Platelet_Aggregation_Plug_Formation__Main_Pathway	Reactome 1.123	-0.500606	-3.15767	-0.292662	-1.07823	2.45682	-1.37859	0.440254	0.680616
KEGG_B_cell_receptor_signaling_Main_Pathway	KEGG Adjusted 1.123	1.4275	3.5637	0.803267	-3.61099	-0.0560733	3.66706	0.441157	0.680629
reactome_AMPK_inhibits_chREBP_transcriptional_activation_activity_Main_Pathway	Reactome 1.123	-6.07659	-2.05634	-0.808672	-5.93796	1.4094	4.52856	0.440731	0.680661
reactome_Tat_mediated_elongation_of_the_HIV_1_transcript_Main_Pathway	Reactome 1.123	0.84718	3.93376	0.927158	1.01306	-3.83304	2.81998	0.441786	0.681254
biocarta_transcription_regulation_by_methyltransferase_of_carm1_Pathway_(histone_methylation)	Biocarta 1.123	1.34779	2.96513	0.885688	0.0770164	-3.38872	3.3117	0.442399	0.681682
biocarta_transcription_regulation_by_methyltransferase_of_carm1_Pathway_(histone_acetylation)	Biocarta 1.123	1.34779	2.96513	0.885688	0.0770164	-3.38872	3.3117	0.442399	0.681682
reactome_CREB_phosphorylation_Main_Pathway	Reactome 1.123	-6.04028	-2.22797	-3.66378	-7.92168	7.82266	0.099021	0.44321	0.682413
biocarta_regulation_of_transcriptional_activity_by_pml_Pathway_(negative_regulation_of_cell_proliferation)	Biocarta 1.123	-0.0722028	2.74371	1.9206	-0.115525	-2.71483	2.83035	0.444604	0.68335
biocarta_regulation_of_transcriptional_activity_by_pml_Main_Pathway	Biocarta 1.123	-0.0722028	2.74371	1.9206	-0.115525	-2.71483	2.83035	0.444604	0.68335
KEGG_Long_term_potentiation_Main_Pathway	KEGG Adjusted 1.123	-0.761103	4.48604	0.738775	-1.07176	1.58628	-0.514521	0.44495	0.683364
biocarta_pten_dependent_cell_cycle_arrest_and_apoptosis_Main_Pathway	Biocarta 1.123	2.49253	4.38293	-0.154033	-3.36772	-1.02572	4.39343	0.445202	0.683407
NCI_Integrins_in_angiogenesis_Pathway_(angiogenesis)	NCI 1.123	-6.69382	0.455497	-5.42635	-1.14864	7.46619	-6.31754	0.444096	0.683431
KEGG_Cocaine_addiction_Main_Pathway	KEGG Adjusted 1.123	0.306461	2.13079	2.16448	-3.37588	2.07302	1.30286	0.444417	0.683581
NCI_PAR1_mediated_thrombin_signaling_events_Main_Pathway	NCI 1.123	0.970956	3.12466	1.85389	-3.9801	0.112774	3.86732	0.44636	0.684838
PPAR_Pathway	Qiagen 1.123	-1.16798	-0.982745	-2.07946	0.868507	2.30244	-3.17095	0.446846	0.685239
NCI_PLK1_signaling_events_Pathway_(microtubule_cytoskeleton_organization)	NCI 1.123	-8.51993	-0.202168	-1.96392	-2.16608	-4.53434	6.70042	0.449504	0.687928
reactome_Inhibition_of_TSC_complex_formation_by_PKB_Main_Pathway	Reactome 1.123	1.38629	6.00728	1.38629	-6.23832	2.54154	3.69678	0.449463	0.688212
NCI_CXCR3_mediated_signaling_events_Pathway_(cell_adhesion)	NCI 1.123	-0.599283	-0.51264	-2.76537	2.23829	0.202168	-2.44046	0.44908	0.688318
NCI_p75_NTR_mediated_signaling_Pathway_(activation_of_caspase_activity)	NCI 1.123	-5.34714	9.61532e-15	-3.7628	-3.81231	6.48588	-2.67357	0.449314	0.68833
NCI_IGF1_Pathway_(positive_regulation_of_MAPKKK_cascade)	NCI 1.123	0.385082	3.7738	2.46452	-4.08187	4.38993	-0.308065	0.450297	0.688796
reactome_Glucagon_signaling_in_metabolic_regulation_Main_Pathway	Reactome 1.123	0.977515	2.52377	-0.742023	0.271038	0.830888	-1.10193	0.45172	0.690625
GSK3_Signaling_Pathway	Qiagen 1.123	1.69274	0.289377	1.08909	-0.102497	-1.95842	2.06092	0.452204	0.691018
reactome_Formation_of_the_ternary_complex_and_subsequently_the_43S_complex_Main_Pathway	Reactome 1.123	3.09028	4.17453	0.439234	1.22985	-5.51269	4.28283	0.453906	0.69223
biocarta_regulation_of_spermatogenesis_by_crem_Main_Pathway	Biocarta 1.123	-0.0924196	1.74442	0.392783	0.0115525	-1.06283	1.05127	0.453245	0.692262
reactome_Proton_oligopeptide_cotransporters_Main_Pathway	Reactome 1.123	3.26357	-4.70762	-6.00728	1.35741	-0.0288811	-1.32853	0.454253	0.692412
NCI_LPA4_mediated_signaling_events_Pathway_(cAMP_biosynthetic_process)	NCI 1.123	1.25793	3.99201	-0.513442	1.1039	1.64302	-2.74692	0.453754	0.692517
NCI_LPA4_mediated_signaling_events_Main_Pathway	NCI 1.123	1.25793	3.99201	-0.513442	1.1039	1.64302	-2.74692	0.453754	0.692517
ILK_Signaling_Pathway_MMP2_MMP9_Gene_Expression_Tissue_Invasion_via_FOS	Qiagen 1.123	2.75421	2.97476	1.31278	-0.924196	-4.31117	5.23536	0.45534	0.693547
ILK_Signaling_Pathway_Tissue_Morphogenesis	Qiagen 1.123	2.75421	2.97476	1.31278	-0.924196	-4.31117	5.23536	0.45534	0.693547
[truncated: 1,045 more rows]

## Sheet: Transcriptomics_IGFBP6
pathway	database	Tumour_IGFBP6_1	Tumour_IGFBP6_2	Tumour_IGFBP6_3	Norm_LUC_1	Norm_LUC_2	Norm_LUC_3	pvalue	FDR
NCI_PLK2_and_PLK4_events_Main_Pathway	NCI 1.123	-98.5424	-101.315	-100.968	1.96392	-1.15525	-0.808672	1.78427e-07	0.000362087
NCI_PLK2_and_PLK4_events_Pathway_(regulation_of_centriole_replication)	NCI 1.123	-98.5424	-101.315	-100.968	1.96392	-1.15525	-0.808672	1.78427e-07	0.000362087
NCI_Signaling_events_mediated_by_TCPTP_Pathway_(macrophage_differentiation)	NCI 1.123	-33.8909	-31.9104	-32.7906	0.667475	-0.00366745	-0.663808	1.16142e-06	0.00117846
NCI_S1P2_Main_Pathway	NCI 1.123	-19.2037	-17.4175	-18.8438	-0.195503	-0.102195	0.297698	5.23691e-06	0.00227731
KEGG_Platelet_activation_Main_Pathway	KEGG Adjusted 1.123	8.67138	7.86761	8.2907	-0.125261	-0.0203704	0.145631	4.5925e-06	0.00232993
reactome_Activation_of_Matrix_Metalloproteinases_Main_Pathway	Reactome 1.123	50.9958	48.9494	46.9855	0.792168	0.907693	-1.69986	4.41659e-06	0.00268882
reactome_Nectin_Necl_trans_heterodimerization_Main_Pathway	Reactome 1.123	-23.6	-22.4118	-22.4118	-1.02322	0.462098	0.561119	3.87998e-06	0.00295267
adenine_and_adenosine_salvage_II	Metabolism 1.123	52.6792	47.8272	53.3723	-2.77259	8.88178e-14	2.77259	2.68519e-05	0.00314373
NCI_ErbB2_ErbB3_signaling_events_Pathway_(cell_proliferation)	NCI 1.123	-47.0185	-44.4192	-49.6178	2.19497	0.981959	-3.17692	2.90214e-05	0.00315504
NCI_S1P5_Main_Pathway	NCI 1.123	-25.502	-25.1555	-22.7295	-0.0288811	-0.635385	0.664266	1.34871e-05	0.00315806
biocarta_d4gdi_signaling_Pathway_(apoptosis)	Biocarta 1.123	57.5522	61.207	55.5358	-3.44473	1.47031	1.97442	1.71707e-05	0.00316773
biocarta_d4gdi_signaling_Main_Pathway	Biocarta 1.123	57.5522	61.207	55.5358	-3.44473	1.47031	1.97442	1.71707e-05	0.00316773
ILK_Signaling_Pathway_Opsonization	Qiagen 1.123	-131.236	-119.175	-126.384	1.70976	-6.05349	4.34372	1.15782e-05	0.003204
NCI_p38_signaling_mediated_by_MAPKAP_kinases_Pathway_(chemotaxis)	NCI 1.123	-24.0291	-22.2962	-22.8161	0.750909	-1.32853	0.577623	1.05459e-05	0.00321019
biocarta_activation_of_pkc_through_g_protein_coupled_receptors_Pathway_(secretion)	Biocarta 1.123	54.6431	52.3904	59.3218	0.750909	0.924196	-1.67511	1.49004e-05	0.00323978
reactome_Pre_NOTCH_Processing_in_Golgi_Main_Pathway	Reactome 1.123	-23.722	-21.1364	-20.5395	-0.509775	-0.0421756	0.551951	2.87694e-05	0.00324349
NCI_S1P1_Pathway_(negative_regulation_of_T_cell_proliferation)	NCI 1.123	-33.117	-33.9257	-35.543	0.84718	-2.73408	1.8869	2.63464e-05	0.0032734
NCI_S1P1_Pathway_(negative_regulation_of_cAMP_metabolic_process)	NCI 1.123	-33.117	-33.9257	-35.543	0.84718	-2.73408	1.8869	2.63464e-05	0.0032734
NCI_Presenilin_action_in_Notch_and_Wnt_signaling_Pathway_(Pathway_degradation_of_CTNNB1)	NCI 1.123	-16.7087	-14.9354	-15.4668	0.105897	-0.673893	0.567996	1.61965e-05	0.00328682
NCI_Caspase_Cascade_in_Apoptosis_Pathway_(DNA_repair)	NCI 1.123	31.2246	33.4526	35.1112	1.17175	-0.313567	-0.858182	1.29863e-05	0.0032942
reactome_Adenylate_cyclase_inhibitory_Main_Pathway	Reactome 1.123	-11.7587	-12.5509	-11.4617	0.297063	0.544616	-0.841679	2.42722e-05	0.0033584
NCI_Aurora_A_signaling_Pathway_(spindle_assembly)	NCI 1.123	-42.3367	-41.3517	-45.3829	-3.00972	0.966758	2.04296	2.53806e-05	0.00335906
NCI_Endothelins_Pathway_(cAMP_biosynthetic_process)	NCI 1.123	-14.0818	-14.3554	-13.7717	0.0182407	0.820832	-0.839073	1.01133e-05	0.00342053
NCI_Presenilin_action_in_Notch_and_Wnt_signaling_Main_Pathway	NCI 1.123	-15.3978	-15.0859	-14.9472	0.242602	-1.25757	1.01497	2.41133e-05	0.00349528
reactome_NOSTRIN_mediated_eNOS_trafficking_Main_Pathway	Reactome 1.123	-40.4336	-40.7108	-44.1766	1.29387	-1.61734	0.323469	9.30609e-06	0.00354097
NCI_S1P2_Pathway_(regulation_of_vascular_permeability)	NCI 1.123	-29.4357	-30.5447	-34.0104	0.924196	-1.70976	0.785567	4.23383e-05	0.00357994
NCI_Signaling_events_mediated_by_TCPTP_Main_Pathway	NCI 1.123	-14.4398	-16.6688	-17.2486	0.2386	-0.255211	0.0166114	4.94859e-05	0.00358655
ILK_Signaling_Pathway_Cell_Motility	Qiagen 1.123	-33.5738	-33.9562	-37.6132	2.37423	-2.35829	-0.0159344	4.84536e-05	0.00359739
KEGG_Leukocyte_transendothelial_migration_Main_Pathway	KEGG Adjusted 1.123	-4.08016	-3.86708	-4.32147	-0.372246	0.135206	0.237039	5.84191e-05	0.00362913
reactome_Collagen_degradation_Main_Pathway	Reactome 1.123	47.0762	40.3855	40.164	0.0962704	-0.240676	0.144406	4.78382e-05	0.00364049
NCI_Integrin_linked_kinase_signaling_Pathway_(substrate_adhesion_dependent_cell_spreading)	NCI 1.123	-34.7292	-31.8642	-30.062	0.667475	-1.64302	0.97554	3.50539e-05	0.00367946
NCI_Class_IB_PI3K_non_lipid_kinase_events_Pathway_(cAMP_biosynthetic_process)	NCI 1.123	145.638	160.887	167.357	-4.77501	-4.54396	9.31898	3.78105e-05	0.00371274
PTEN_Pathway_Senescence_Ets2_p16	Qiagen 1.123	-15.0088	-13.9316	-14.9995	-1.17398	1.13963	0.0343451	4.22261e-05	0.00372569
PTEN_Pathway_Proliferation_CyclinA2_Geminin_AuroraA_PLK1	Qiagen 1.123	-15.0088	-13.9316	-14.9995	-1.17398	1.13963	0.0343451	4.22261e-05	0.00372569
ILK_Signaling_Pathway_Cell_Adhesion	Qiagen 1.123	-126.615	-122.456	-123.496	3.69678	-12.5922	8.89539	4.6749e-05	0.00374484
ILK_Signaling_Pathway_Regulation_of_Junction_Assembly_at_Desmosomes	Qiagen 1.123	-126.615	-122.456	-123.496	3.69678	-12.5922	8.89539	4.6749e-05	0.00374484
ILK_Signaling_Pathway_Wound_Healing	Qiagen 1.123	-126.615	-122.456	-123.496	3.69678	-12.5922	8.89539	4.6749e-05	0.00374484
ATM_Pathway_NF-kB_Pathway	Qiagen 1.123	44.7369	43.004	43.2639	-2.83035	4.62098	-1.79063	5.29149e-05	0.00374588
KEGG_Oxytocin_signaling_Main_Pathway	KEGG Adjusted 1.123	9.15608	8.23936	9.54421	-0.262077	0.455172	-0.193095	3.69712e-05	0.00375134
biocarta_opposing_roles_of_aif_in_apoptosis_and_cell_survival_Pathway_(removal_of_superoxide_radicals)	Biocarta 1.123	27.0327	29.1122	32.1158	-0.231049	1.38629	-1.15525	5.83904e-05	0.00378171
biocarta_opposing_roles_of_aif_in_apoptosis_and_cell_survival_Main_Pathway	Biocarta 1.123	27.0327	29.1122	32.1158	-0.231049	1.38629	-1.15525	5.83904e-05	0.00378171
biocarta_opposing_roles_of_aif_in_apoptosis_and_cell_survival_Pathway_(DNA_fragmentation_during_apoptosis)	Biocarta 1.123	27.0327	29.1122	32.1158	-0.231049	1.38629	-1.15525	5.83904e-05	0.00378171
KEGG_Tuberculosis_Main_Pathway	KEGG Adjusted 1.123	21.7558	23.4767	23.1023	-1.49252	-0.779459	2.27198	5.63108e-05	0.00380911
NCI_LPA_receptor_mediated_events_Pathway_(MAPKKK_cascade)	NCI 1.123	-46.0815	-47.5448	-43.3089	-0.333738	-2.64423	2.97797	2.41126e-05	0.0038631
NCI_LPA_receptor_mediated_events_Pathway_(arachidonic_acid_secretion)	NCI 1.123	-46.0815	-47.5448	-43.3089	-0.333738	-2.64423	2.97797	2.41126e-05	0.0038631
NCI_LPA_receptor_mediated_events_Pathway_(positive_regulation_of_mitosis)	NCI 1.123	-46.0815	-47.5448	-43.3089	-0.333738	-2.64423	2.97797	2.41126e-05	0.0038631
uracil_degradation	Metabolism 1.123	-27.8799	-31.1146	-28.111	-0.154033	1.92541	-1.77138	4.12611e-05	0.00386458
thymine_degradation	Metabolism 1.123	-27.8799	-31.1146	-28.111	-0.154033	1.92541	-1.77138	4.12611e-05	0.00386458
NCI_Cellular_roles_of_Anthrax_toxin_Pathway_(monocyte_activation)	NCI 1.123	40.1948	38.797	42.6324	-3.14997	-0.98966	4.13963	7.6232e-05	0.0038675
NCI_CD40_CD40L_signaling_Pathway_(B_cell_proliferation)	NCI 1.123	-66.958	-63.3537	-59.3334	3.46574	2.77259	-6.23832	7.83723e-05	0.00387911
NCI_CD40_CD40L_signaling_Pathway_(regulation_of_isotype_switching_to_IgG_isotypes)	NCI 1.123	-66.958	-63.3537	-59.3334	3.46574	2.77259	-6.23832	7.83723e-05	0.00387911
NCI_Osteopontin_mediated_events_Pathway_(bone_resorption)	NCI 1.123	-31.6852	-29.9209	-27.6839	-1.28127	2.56254	-1.28127	6.64943e-05	0.00389248
NCI_ErbB1_downstream_signaling_Pathway_(tight_junction_assembly)	NCI 1.123	-74.4363	-78.1331	-81.4833	4.00485	3.65828	-7.66313	5.62724e-05	0.00389303
NCI_ErbB4_signaling_events_Pathway_(axon_guidance)	NCI 1.123	-55.3858	-60.5349	-51.0288	-2.8056	-0.726154	3.53175	7.42897e-05	0.00389893
NCI_ErbB4_signaling_events_Pathway_(cell_proliferation)	NCI 1.123	-43.0778	-47.0827	-39.6891	-2.18213	-0.564787	2.74692	7.42897e-05	0.00389893
NCI_ErbB4_signaling_events_Pathway_(heart_development)	NCI 1.123	-55.3858	-60.5349	-51.0288	-2.8056	-0.726154	3.53175	7.42897e-05	0.00389893
reactome_STING_mediated_induction_of_host_immune_responses_Main_Pathway	Reactome 1.123	39.2321	44.7773	37.2913	2.07944	-0.693147	-1.38629	8.28683e-05	0.00394142
NCI_Thromboxane_A2_receptor_signaling_Pathway_(JNK_cascade)	NCI 1.123	-69.5991	-59.9483	-63.3074	-2.20385	5.42077	-3.21691	8.16248e-05	0.00394391
biocarta_control_of_skeletal_myogenesis_by_hdac_and_calcium_calmodulin_dependent_kinase_camk__Main_Pathway	Biocarta 1.123	-21.9843	-19.9742	-19.9395	-0.600728	1.92926	-1.32853	6.63479e-05	0.00396006
KEGG_Glycosphingolipid_biosynthesis_lacto_and_neolacto_series_Main_Pathway	KEGG Adjusted 1.123	-13.3406	-10.9824	-12.3159	-0.0652965	0.582645	-0.517349	8.4837e-05	0.00397298
reactome_Muscarinic_acetylcholine_receptors_Main_Pathway	Reactome 1.123	78.9264	86.0658	95.9085	-1.06283	-0.993511	2.05634	6.56329e-05	0.00399573
NCI_Ephrin_A_reverse_signaling_Pathway_(MAPKKK_cascade)	NCI 1.123	-62.6143	-58.4554	-56.0294	-5.77623	1.84839	3.92783	7.41768e-05	0.00406836
NCI_Ephrin_A_reverse_signaling_Pathway_(neuron_projection_morphogenesis)	NCI 1.123	-62.6143	-58.4554	-56.0294	-5.77623	1.84839	3.92783	7.41768e-05	0.00406836
NCI_CD40_CD40L_signaling_Pathway_(regulation_of_isotype_switching_to_IgE_isotypes)	NCI 1.123	-38.2771	-33.9642	-32.6549	-2.38751	0.924196	1.46331	7.36499e-05	0.00419047
NCI_CD40_CD40L_signaling_Pathway_(regulation_of_germinal_center_formation)	NCI 1.123	-38.2771	-33.9642	-32.6549	-2.38751	0.924196	1.46331	7.36499e-05	0.00419047
NCI_EPHA_forward_signaling_Pathway_(actin_filament_depolymerization)	NCI 1.123	68.506	77.517	81.3293	3.23469	2.54154	-5.77623	9.23871e-05	0.00419741
NCI_S1P4_Main_Pathway	NCI 1.123	-22.189	-19.5649	-17.9806	0.387832	-0.453846	0.066014	9.11988e-05	0.0042062
dermatan_sulfate_biosynthesis_late_stages	Metabolism 1.123	-48.347	-51.6395	-49.9066	-3.11916	6.06504	-2.94588	9.56691e-05	0.00422053
NCI_Alpha_synuclein_signaling_Pathway_(Pathway_degradation_of_SNCA)	NCI 1.123	19.7547	18.715	17.1554	1.55958	-1.55958	1.8735e-14	9.43165e-05	0.00422205
NCI_CDC42_signaling_events_Pathway_(establishment_of_cell_polarity)	NCI 1.123	-81.0982	-75.9689	-70.2851	-0.693147	6.79284	-6.0997	9.9618e-05	0.00427095
NCI_LPA_receptor_mediated_events_Pathway_(positive_regulation_of_dendritic_cell_cytokine_production)	NCI 1.123	-59.0715	-71.5482	-59.9957	-0.616131	-0.84718	1.46331	9.93054e-05	0.00431837
reactome_MyD88_Mal_cascade_initiated_on_plasma_membrane_Main_Pathway	Reactome 1.123	-42.4264	-36.7368	-41.1556	-2.22385	3.87007	-1.64622	0.00010262	0.00433852
NCI_S1P1_Pathway_(receptor_internalization)	NCI 1.123	-22.4958	-18.967	-20.3533	1.38629	-1.66985	0.28356	0.000110913	0.00462493
Glucocorticoid_Receptor_Signaling_Pathway_Histone_Deacetylation	Qiagen 1.123	-41.5888	-41.9354	-38.1231	-4.44089e-14	4.15888	-4.15888	0.000113206	0.00465673
PAK_Pathway_Contractility_Stress_Fibres_and_Focal_Adhesion	Qiagen 1.123	-12.0676	-12.5275	-12.6953	-1.46767	1.40301	0.0646647	0.000127373	0.00478672
NCI_p75_NTR_mediated_signaling_Pathway_(neuron_projection_morphogenesis)	NCI 1.123	-23.3292	-21.4944	-19.6799	-1.73966	1.80762	-0.0679556	0.000126942	0.00483014
reactome_Activation_of_RAS_in_B_cells_Main_Pathway	Reactome 1.123	-39.5094	-31.7461	-35.3505	-1.80218	0.554518	1.24766	0.000126276	0.00486561
NCI_CXCR3_mediated_signaling_events_Pathway_(cell_proliferation)	NCI 1.123	-13.3908	-14.0387	-13.5264	1.72282	-0.356619	-1.3662	0.000125593	0.00490135
mTOR_Pathway_Actin_Organization	Qiagen 1.123	-17.4183	-16.2795	-15.9612	1.47353	0.582338	-2.05587	0.000134573	0.00493543
reactome_Reduction_of_cytosolic_Ca_levels_Main_Pathway	Reactome 1.123	-33.5483	-42.0047	-38.2964	1.17835	0.415888	-1.59424	0.000124931	0.00493882
sucrose_degradation	Metabolism 1.123	11.833	14.4076	12.3281	-0.198042	0.792168	-0.594126	0.000133488	0.00495533
NCI_Alpha4_beta1_integrin_signaling_events_Pathway_(cell_adhesion)	NCI 1.123	-26.6605	-24.4078	-26.4198	-2.9202	2.61535	0.304856	0.000124578	0.00498967
biocarta_vegf_hypoxia_and_angiogenesis_Pathway_(cell_migration)	Biocarta 1.123	-26.1316	-21.6262	-23.1165	-0.207944	1.66355	-1.45561	0.00012414	0.00503843
reactome_Synthesis_of_bile_acids_and_bile_salts_via_27_hydroxycholesterol_Main_Pathway	Reactome 1.123	29.2123	27.9646	25.9314	2.91892	0.00770164	-2.92662	0.000139562	0.00505747
NCI_Glypican_1_network_Pathway_(BMP_signaling_pathway)	NCI 1.123	-29.0608	-24.5939	-23.5542	-0.0641803	-1.1039	1.16808	0.000142778	0.00511312
flavin_biosynthesis	Metabolism 1.123	66.5421	81.0982	71.0476	5.89175	-3.46574	-2.42602	0.000152854	0.00522795
iNi-acetylglucosamine_degradation_I	Metabolism 1.123	30.1904	36.1977	30.4215	2.23347	-0.308065	-1.92541	0.000151768	0.00524981
NCI_Signaling_events_mediated_by_the_Hedgehog_family_Pathway_(pancreas_development)	NCI 1.123	101.777	85.4882	91.7265	5.77623	3.35021	-9.12644	0.000149019	0.00527459
putrescine_biosynthesis_I	Metabolism 1.123	71.1631	91.2644	82.2535	-0.924196	0.462098	0.462098	0.000151591	0.00530395
NCI_LPA_receptor_mediated_events_Pathway_(cAMP_biosynthetic_process)	NCI 1.123	-17.9471	-17.7024	-16.4792	-0.638783	-1.65812	2.2969	0.000165037	0.00540185
NCI_Class_IB_PI3K_non_lipid_kinase_events_Main_Pathway	NCI 1.123	82.7618	100.506	103.002	-4.99066	0.693147	4.29751	0.000160414	0.00542555
fructose_26-bisphosphate_synthesisdephosphorylation	Metabolism 1.123	57.7623	70.9321	61.228	-0.462098	-3.92783	4.38993	0.000164437	0.00544071
reactome_EGFR_Transactivation_by_Gastrin_Main_Pathway	Reactome 1.123	87.3943	87.481	90.1669	-8.26	-4.27441	12.5344	0.000163226	0.00546001
reactome_O_glycosylation_of_TSR_domain_containing_proteins_Main_Pathway	Reactome 1.123	-19.1223	-24.0656	-23.7646	-0.25233	0.723548	-0.471218	0.000169466	0.00548781
reactome_Glycogen_synthesis_Main_Pathway	Reactome 1.123	-11.4725	-10.5127	-11.3392	-0.115525	-1.26188	1.37741	0.00017265	0.00553207
reactome_Axonal_growth_stimulation_Main_Pathway	Reactome 1.123	-47.2495	-40.8379	-47.5961	-5.48742	2.1372	3.35021	0.000214481	0.00558017
reactome_TRAF6_Mediated_Induction_of_proinflammatory_cytokines_Main_Pathway	Reactome 1.123	-16.9128	-13.1698	-16.6355	0.277259	-0.277259	-2.63678e-15	0.00021339	0.00559964
reactome_Receptor_ligand_binding_initiates_the_second_proteolytic_cleavage_of_Notch_receptor_Main_Pathway	Reactome 1.123	-22.8668	-19.8891	-20.9783	0.516324	2.10773	-2.62406	0.000204789	0.00561601
reactome_Leukotriene_receptors_Main_Pathway	Reactome 1.123	13.6088	16.2427	13.6781	-1.29387	0.0924196	1.20146	0.000210507	0.0056209
reactome_N_Glycan_antennae_elongation_Main_Pathway	Reactome 1.123	-20.1269	-22.3219	-18.5481	-0.988377	2.28482	-1.29644	0.000212565	0.00562651
NCI_Regulation_of_nuclear_SMAD2_3_signaling_Pathway_(Pathway_degradation_of_SMAD3)	NCI 1.123	-12.2328	-11.7659	-9.7538	-0.622549	0.590459	0.0320901	0.000177561	0.00563016
reactome_Class_A_1_Rhodopsin_like_receptors__Main_Pathway	Reactome 1.123	35.401	32.0797	33.8559	4.88091	-2.58486	-2.29605	0.000209857	0.00565314
NCI_Glypican_1_network_Pathway_(cell_growth)	NCI 1.123	-23.756	-21.5821	-18.778	-0.252054	-1.07123	1.32328	0.000183	0.00565536
NCI_Glypican_1_network_Pathway_(fibroblast_growth_factor_receptor_signaling_pathway)	NCI 1.123	-23.756	-21.5821	-18.778	-0.252054	-1.07123	1.32328	0.000183	0.00565536
reactome_Tryptophan_catabolism_Main_Pathway	Reactome 1.123	17.4967	19.5762	16.394	-0.0840178	1.80638	-1.72237	0.000208477	0.00566611
NCI_Ephrin_B_reverse_signaling_Pathway_(endothelial_cell_proliferation)	NCI 1.123	-101.084	-97.2717	-103.857	10.5127	4.62098	-15.1337	0.000227487	0.00567598
reactome_Synthesis_of_Leukotrienes_LT_and_Eoxins_EX__Main_Pathway	Reactome 1.123	-12.0762	-15.4033	-13.0466	0.631534	0.169436	-0.80097	0.00023017	0.00569624
histidine_degradation	Metabolism 1.123	23.2435	20.3323	21.0255	2.03323	0.785567	-2.8188	0.000223227	0.00571011
reactome_Anchoring_fibril_formation_Main_Pathway	Reactome 1.123	-69.4467	-67.8624	-76.7743	-4.58797	9.17595	-4.58797	0.00018217	0.00571677
NCI_Nongenotropic_Androgen_signaling_Pathway_(cAMP_biosynthetic_process)	NCI 1.123	-14.2095	-13.2564	-11.177	0.866434	-0.779791	-0.0866434	0.000221662	0.00571812
NCI_Integrin_linked_kinase_signaling_Pathway_(microtubule_cytoskeleton_organization)	NCI 1.123	-31.6075	-27.1714	-28.6963	-1.94081	-1.94081	3.88162	0.000237207	0.00573061
biocarta_inhibition_of_matrix_metalloproteinases_Pathway_(Pathway_degradation_of_RECK_TIMP4_MMP14_TIMP2_TIMP1_TIMP3)	Biocarta 1.123	-77.3594	-79.8169	-85.1731	4.05386	7.70864	-11.7625	0.000227481	0.0057465
biocarta_inhibition_of_matrix_metalloproteinases_Main_Pathway	Biocarta 1.123	-77.3594	-79.8169	-85.1731	4.05386	7.70864	-11.7625	0.000227481	0.0057465
ILK_Signaling_Pathway_Tumor_Angiogenesis	Qiagen 1.123	-63.2497	-54.7586	-62.21	-4.15888	7.97119	-3.81231	0.000234601	0.00575908
HA_syntesis_pathway	Qiagen 1.123	-44.424	-35.7163	-39.5286	-2.89293	3.74973	-0.856807	0.000236896	0.0057689
reactome_Hyaluronan_biosynthesis_and_export_Main_Pathway	Reactome 1.123	-72.636	-76.4484	-86.6723	1.5307	-8.86651	7.33581	0.000241458	0.00578739
NCI_Cellular_roles_of_Anthrax_toxin_Pathway_(negative_regulation_of_myeloid_dendritic_cell_antigen_processing_and_presentation)	NCI 1.123	76.0151	91.2644	85.3726	-7.50909	-1.27077	8.77986	0.000204489	0.00584474
NCI_Cellular_roles_of_Anthrax_toxin_Pathway_(negative_regulation_of_macrophage_activation)	NCI 1.123	76.0151	91.2644	85.3726	-7.50909	-1.27077	8.77986	0.000204489	0.00584474
NCI_Cellular_roles_of_Anthrax_toxin_Pathway_(apoptosis)	NCI 1.123	76.0151	91.2644	85.3726	-7.50909	-1.27077	8.77986	0.000204489	0.00584474
NCI_Cellular_roles_of_Anthrax_toxin_Pathway_(negative_regulation_of_phagocytosis)	NCI 1.123	76.0151	91.2644	85.3726	-7.50909	-1.27077	8.77986	0.000204489	0.00584474
NCI_Cellular_roles_of_Anthrax_toxin_Pathway_(platelet_activation)	NCI 1.123	76.0151	91.2644	85.3726	-7.50909	-1.27077	8.77986	0.000204489	0.00584474
NCI_Cellular_roles_of_Anthrax_toxin_Pathway_(inflammatory_response)	NCI 1.123	76.0151	91.2644	85.3726	-7.50909	-1.27077	8.77986	0.000204489	0.00584474
NCI_Cellular_roles_of_Anthrax_toxin_Pathway_(regulation_of_endothelial_cell_proliferation)	NCI 1.123	76.0151	91.2644	85.3726	-7.50909	-1.27077	8.77986	0.000204489	0.00584474
NCI_Cellular_roles_of_Anthrax_toxin_Pathway_(necrosis)	NCI 1.123	76.0151	91.2644	85.3726	-7.50909	-1.27077	8.77986	0.000204489	0.00584474
Ras_Pathway_CDC42_Pathway	Qiagen 1.123	-34.9462	-26.975	-32.8667	-0.462098	1.79063	-1.32853	0.000248321	0.00590537
biocarta_polyadenylation_of_mrna_Main_Pathway	Biocarta 1.123	32.809	42.5997	36.448	0.317692	-0.332133	0.0144406	0.000200725	0.00599027
NCI_EPHA_forward_signaling_Pathway_(cell_cell_adhesion)	NCI 1.123	23.732	28.485	28.7821	2.04643	0.264056	-2.31049	0.00019862	0.0060159
NCI_EPHA_forward_signaling_Pathway_(regulation_of_stress_fiber_assembly)	NCI 1.123	23.732	28.485	28.7821	2.04643	0.264056	-2.31049	0.00019862	0.0060159
reactome_Abacavir_metabolism_Main_Pathway	Reactome 1.123	-29.066	-29.066	-29.2046	4.75961	-1.75597	-3.00364	0.000268204	0.00632879
CMP_phosphorylation	Metabolism 1.123	13.2853	16.1965	14.6716	-1.75597	0.670042	1.08593	0.000272065	0.0063705
reactome_Ion_transport_by_P_type_ATPases_Main_Pathway	Reactome 1.123	-23.8971	-25.0716	-22.519	-0.80042	3.529	-2.72858	0.000279741	0.006451
reactome_Activation_of_BID_and_translocation_to_mitochondria_Main_Pathway	Reactome 1.123	29.7476	33.3866	25.0688	0.635385	-0.924196	0.288811	0.00027788	0.006457
reactome_STAT6_mediated_induction_of_chemokines_Main_Pathway	Reactome 1.123	55.2977	66.8502	58.0703	-1.54033	7.00849	-5.46816	0.000290145	0.0066406
biocarta_activation_of_pkc_through_g_protein_coupled_receptors_Main_Pathway	Biocarta 1.123	27.4108	21.8656	29.0807	0.724654	-0.0315067	-0.693147	0.000297968	0.00676877
NCI_Regulation_of_nuclear_SMAD2_3_signaling_Pathway_(muscle_cell_differentiation)	NCI 1.123	-16.9417	-15.3778	-13.1597	-1.23322	1.20146	0.0317692	0.000312032	0.00703575
reactome_NADE_modulates_death_signalling_Main_Pathway	Reactome 1.123	-22.6813	-22.2192	-22.508	2.32974	1.52107	-3.85082	0.000320152	0.00716576
biocarta_cxcr4_signaling_Main_Pathway	Biocarta 1.123	23.4515	30.1939	28.146	-1.4073	-1.12374	2.53104	0.000323103	0.00717902
NCI_p75_NTR_mediated_signaling_Pathway_(cell_cycle_arrest)	NCI 1.123	-44.5668	-36.4416	-38.2129	-1.97675	4.8777	-2.90095	0.000335131	0.0072867
NCI_Cellular_roles_of_Anthrax_toxin_Pathway_(MAPKKK_cascade)	NCI 1.123	33.8487	29.5908	29.5413	1.12224	-4.42294	3.3007	0.00033176	0.00731795
reactome_Vitamins_Main_Pathway	Reactome 1.123	-30.7295	-28.7078	-33.1555	-1.61734	4.67874	-3.0614	0.000334998	0.00733622
reactome_VEGF_ligand_receptor_interactions_Main_Pathway	Reactome 1.123	-57.1153	-56.2836	-60.997	-0.693147	8.87228	-8.17914	0.000349386	0.00743728
IGF1R_Signaling_Pathway_Gene_Expression_Proliferation_Growth_Survival_via_NFAT5_CREB3	Qiagen 1.123	-10.4309	-8.52475	-8.95796	-0.68352	-0.481352	1.16487	0.000346978	0.00743805
biocarta_signal_dependent_regulation_of_myogenesis_by_corepressor_mitr_Main_Pathway	Biocarta 1.123	-46.1809	-35.827	-38.2097	0.649825	-3.11916	2.46934	0.000345942	0.00746843
NCI_Endogenous_TLR_signaling_Pathway_(regulation_of_granulocyte_colony_stimulating_factor_production)	NCI 1.123	-38.7296	-38.383	-31.1916	3.46574	0.25993	-3.72567	0.000360045	0.00758461
NCI_Endogenous_TLR_signaling_Pathway_(regulation_of_interleukin_10_production)	NCI 1.123	-38.7296	-38.383	-31.1916	3.46574	0.25993	-3.72567	0.000360045	0.00758461
JAK-STAT_Pathway_Gene_Expression_via_MYC	Qiagen 1.123	-27.7259	-24.676	-27.9338	1.94081	-4.29751	2.3567	0.000364794	0.00760571
NCI_CXCR3_mediated_signaling_events_Pathway_(cell_adhesion)	NCI 1.123	-24.0724	-31.0472	-29.1844	2.28883	0.296032	-2.58486	0.000367846	0.00761716
NCI_Regulation_of_RAC1_activity_Main_Pathway	NCI 1.123	-16.0059	-16.1339	-12.9741	-1.64648	1.38838	0.258109	0.000380715	0.00783038
NCI_S1P5_Pathway_(telencephalon_oligodendrocyte_cell_migration)	NCI 1.123	-16.1074	-15.3153	-12.0476	0.924196	-0.561119	-0.363077	0.000399282	0.00804911
NCI_SHP2_signaling_Main_Pathway	NCI 1.123	-18.5796	-17.797	-16.8281	-0.684452	2.9378	-2.25335	0.000394009	0.00804942
mTOR_Pathway_Microtubule_Organization	Qiagen 1.123	-17.1438	-18.8921	-17.8601	2.01783	1.10904	-3.12686	0.000417934	0.00805185
Erythropoietin_Pathway_Anti-Apoptosis	Qiagen 1.123	-27.1483	-22.2962	-22.8276	0.646937	-3.02674	2.37981	0.000404852	0.0080547
dTMP_ide_novoi_biosynthesis_mitochondrial	Metabolism 1.123	-58.9175	-54.0655	-68.6216	6.23832	2.22045e-14	-6.23832	0.000413447	0.00806753
Glucocorticoid_Receptor_Signaling_Pathway_Inflammatory_Cytokines	Qiagen 1.123	-3.71455	-3.75133	-3.36243	-0.486578	-0.0902585	0.576837	0.000416504	0.0080754
KEGG_Herpes_simplex_infection_Main_Pathway	KEGG Adjusted 1.123	22.9075	17.9885	19.2107	2.01685	-1.69836	-0.318485	0.000398372	0.00808429
NCI_RhoA_signaling_Pathway_(actin_cytoskeleton_organization)	NCI 1.123	-44.708	-41.9354	-36.0437	-5.54518	2.42602	3.11916	0.000412097	0.00809306
KEGG_Pancreatic_secretion_Main_Pathway	KEGG Adjusted 1.123	49.1251	61.9687	65.8422	-3.55408	3.2143	0.339778	0.000404686	0.00810437
cAMP_Pathway_Axonal_Growth	Qiagen 1.123	-13.8086	-14.094	-10.8525	-1.18922	0.380551	0.808672	0.000423611	0.00810989
adenosine_deoxyribonucleotides_ide_novoi_biosynthesis	Metabolism 1.123	15.9424	20.1879	18.0218	-2.25273	1.21301	1.03972	0.000411115	0.00812619
reactome_Synthesis_of_Lipoxins_LX__Main_Pathway	Reactome 1.123	-39.5286	-40.7417	-44.0341	2.23347	4.89054	-7.12401	0.000437446	0.00832241
biocarta_pten_dependent_cell_cycle_arrest_and_apoptosis_Pathway_(cell_migration)	Biocarta 1.123	17.7292	24.6606	22.0036	0.4698	-0.685446	0.215646	0.00046955	0.00845746
reactome_p130Cas_linkage_to_MAPK_signaling_for_integrins_Main_Pathway	Reactome 1.123	-31.86	-26.0425	-27.7506	-3.21818	3.93609	-0.717902	0.000462793	0.00848639
NCI_p38_signaling_mediated_by_MAPKAP_kinases_Pathway_(regulation_of_mRNA_stability)	NCI 1.123	-37.1219	-26.7247	-30.8836	0.0770164	-0.154033	0.0770164	0.000474229	0.00849148
NCI_S1P2_Pathway_(chemotaxis)	NCI 1.123	-27.466	-33.7909	-37.3866	0.953077	1.42962	-2.38269	0.000468848	0.00849507
NCI_S1P5_Pathway_(negative_regulation_of_cAMP_metabolic_process)	NCI 1.123	-17.9448	-17.3672	-13.4394	1.23226	-0.616131	-0.616131	0.000460519	0.00849589
reactome_Crosslinking_of_collagen_fibrils_Main_Pathway	Reactome 1.123	-33.0143	-39.4837	-40.4079	-1.36062	5.26278	-3.90216	0.000466875	0.00850998
NCI_p75_NTR_mediated_signaling_Pathway_(activation_of_caspase_activity)	NCI 1.123	-39.3113	-35.1525	-40.4501	-3.81231	6.48588	-2.67357	0.000458943	0.00851844
reactome_Abacavir_transmembrane_transport_Main_Pathway	Reactome 1.123	43.3602	54.2657	53.7805	3.55045	2.8342	-6.38466	0.000456706	0.00852892
KEGG_Cardiac_muscle_contraction_Main_Pathway	KEGG Adjusted 1.123	-22.7363	-23.9081	-25.3604	-0.225548	-3.59226	3.81781	0.000454698	0.00854383
Akt_Signaling_Pathway_AR_mediated_apoptosis	Qiagen 1.123	-11.0839	-10.3523	-8.67718	-1.14883	0.0449262	1.1039	0.000482013	0.0085804
reactome_NRAGE_signals_death_through_JNK_Main_Pathway	Reactome 1.123	-25.1655	-22.6394	-22.0926	-2.9386	3.80033	-0.861727	0.000454555	0.00859419
NCI_S1P4_Pathway_(cell_migration)	NCI 1.123	-22.9399	-29.5743	-25.4154	-0.264056	-2.64056	2.90462	0.000496006	0.00877815
reactome_Hormone_sensitive_lipase_HSL_mediated_triacylglycerol_hydrolysis_Main_Pathway	Reactome 1.123	-17.887	-21.8726	-17.7715	2.27198	-0.0385082	-2.23347	0.000513336	0.00903233
reactome_Processing_of_Intronless_Pre_mRNAs_Main_Pathway	Reactome 1.123	27.2308	36.4397	28.9637	2.17846	-1.83189	-0.346574	0.000541533	0.00931314
NCI_Proteoglycan_syndecan_mediated_signaling_events_Main_Pathway	NCI 1.123	-56.9536	-58.8597	-67.0042	5.77623	4.56322	-10.3394	0.000539133	0.00932456
biocarta_ctcf_first_multivalent_nuclear_factor_Main_Pathway	Biocarta 1.123	-22.6152	-18.8177	-18.7525	1.12957	1.87604	-3.00561	0.000538032	0.00935869
heme_degradation	Metabolism 1.123	-64.7804	-46.6719	-57.2424	-2.57042	3.92783	-1.35741	0.000559994	0.00936605
NCI_EPHA_forward_signaling_Pathway_(axon_guidance)	NCI 1.123	16.6789	21.9641	21.3576	1.86283	0.0433217	-1.90615	0.000554583	0.00937861
NCI_amb2_Integrin_signaling_Pathway_(positive_regulation_of_phagocytosis)	NCI 1.123	22.8225	26.2112	20.358	3.02931	-1.89974	-1.12957	0.000536285	0.0093819
reactome_Heme_degradation_Main_Pathway	Reactome 1.123	-51.8243	-37.3375	-45.7939	-2.05634	3.14227	-1.08593	0.000559994	0.0094178
NCI_PDGFR_alpha_signaling_Pathway_(JAK_STAT_cascade)	NCI 1.123	-22.6813	-20.4864	-19.7932	3.3117	-0.0385082	-3.2732	0.000553882	0.00941908
EGF_Pathway_Cytoskeleton_Regulation	Qiagen 1.123	-13.6704	-15.6343	-11.2444	6.16791e-16	0.770164	-0.770164	0.000551737	0.00943532
PAK_Pathway	Qiagen 1.123	-8.5727	-8.30144	-8.38587	-0.0240173	1.48339	-1.45938	0.000591921	0.00979244
NCI_S1P1_Main_Pathway	NCI 1.123	-17.9496	-13.3575	-14.224	1.15525	-0.945857	-0.209388	0.000590575	0.00982356
NCI_Integrins_in_angiogenesis_Main_Pathway	NCI 1.123	-21.1714	-20.8848	-18.0012	-2.5088	3.45903	-0.950226	0.000620611	0.00989078
Caspase_Cascade_Pathway	Qiagen 1.123	11.6832	9.44482	8.72731	0.470436	-0.970494	0.500058	0.000603935	0.00993718
KEGG_Lysine_biosynthesis_Main_Pathway	KEGG Adjusted 1.123	26.3396	31.1916	30.4985	-2.42602	-2.77259	5.1986	0.000620415	0.00993971
biocarta_t_cell_receptor_signaling_Pathway_(Pathway_protein_ubiquitination_of_PRKCA)	Biocarta 1.123	10.4839	13.9496	14.1229	0.953077	0.0866434	-1.03972	0.000619772	0.00998194
NCI_IL4_mediated_signaling_events_Pathway_(T_cell_proliferation)	NCI 1.123	97.7338	104.665	96.3475	2.07944	15.9424	-18.0218	0.000614269	0.00999912
NCI_IL4_mediated_signaling_events_Pathway_(T_helper_1_cell_differentiation)	NCI 1.123	97.7338	104.665	96.3475	2.07944	15.9424	-18.0218	0.000614269	0.00999912
NCI_IL4_mediated_signaling_events_Pathway_(T_helper_2_cell_differentiation)	NCI 1.123	97.7338	104.665	96.3475	2.07944	15.9424	-18.0218	0.000614269	0.00999912
MAPK_Signaling_Pathway_Cell_Survival	Qiagen 1.123	-51.4084	-39.1917	-40.6646	-1.93504	4.73651	-2.80147	0.000641216	0.0101659
NCI_amb2_Integrin_signaling_Pathway_(leukocyte_adhesion)	NCI 1.123	23.7692	23.5092	18.6765	3.09991	-1.92541	-1.1745	0.000645298	0.0101777
reactome_ARMS_mediated_activation_Main_Pathway	Reactome 1.123	-41.8199	-35.7202	-32.1158	-2.03323	5.03687	-3.00364	0.00065322	0.0102495
reactome_Phenylalanine_and_tyrosine_catabolism_Main_Pathway	Reactome 1.123	10.9001	12.9795	11.2263	1.15525	0.910605	-2.06585	0.000660644	0.0102602
NCI_FGF_signaling_Pathway_(cell_migration)	NCI 1.123	50.7441	37.2278	43.0329	4.38993	-3.49462	-0.895315	0.000659	0.0102872
NCI_CXCR4_mediated_signaling_events_Pathway_(cell_proliferation)	NCI 1.123	25.4269	32.809	35.3909	-2.62818	1.27077	1.35741	0.000666813	0.0103034
biocarta_extrinsic_prothrombin_activation_Main_Pathway	Biocarta 1.123	-24.4046	-30.3541	-27.6104	0.750909	-4.33217	3.58126	0.00067927	0.0103904
lysine_degradation_II_pipecolate_pathway	Metabolism 1.123	12.0531	11.591	14.8256	-1.00121	1.77138	-0.770164	0.000675916	0.0103914
NCI_Cellular_roles_of_Anthrax_toxin_Main_Pathway	NCI 1.123	25.8635	35.6658	30.1192	-2.97283	2.13046	0.842366	0.000692929	0.0104939
ILK_Signaling_Pathway_Loss_of_Occludin_Barrier_Dysfunction	Qiagen 1.123	-20.2091	-20.8494	-20.894	0.360877	3.56256	-3.92343	0.000692588	0.0105412
NCI_Syndecan_4_mediated_signaling_events_Pathway_(cell_migration)	NCI 1.123	-35.3085	-26.9277	-37.766	0.357076	2.12145	-2.47853	0.000711969	0.0106237
reactome_G1_S_Specific_Transcription_Main_Pathway	Reactome 1.123	-30.5562	-25.8775	-24.3179	0.288811	-3.87007	3.58126	0.000707282	0.0106319
reactome_E2F_mediated_regulation_of_DNA_replication_Main_Pathway	Reactome 1.123	-30.5562	-25.8775	-24.3179	0.288811	-3.87007	3.58126	0.000707282	0.0106319
KEGG_Axon_guidance_Main_Pathway	KEGG Adjusted 1.123	16.699	13.4644	13.9791	0.298607	-2.23483	1.93622	0.000730041	0.0106839
NCI_Downstream_signaling_in_naive_CD8_T_cells_Pathway_(Pathway_regulation_of_survival_gene_product_expression_via_IL2RG)	NCI 1.123	-21.33	-24.7643	-27.3793	0.409587	3.15067	-3.56026	0.000729005	0.0107202
NCI_EPHA_forward_signaling_Pathway_(proteasomal_ubiquitin_dependent_protein_catabolic_process)	NCI 1.123	20.1244	27.697	28.0263	-0.7047	-0.877986	1.58269	0.000724335	0.0107555
reactome_RIP_mediated_NFkB_activation_via_ZBP1_Main_Pathway	Reactome 1.123	-19.6332	-13.8859	-18.3556	-0.0449262	1.09657	-1.05164	0.00072886	0.0107701
thyroid_hormone_biosynthesis	Metabolism 1.123	-84.6795	-98.3691	-100.968	8.37553	9.41525	-17.7908	0.000759326	0.0110593
reactome_PLC_gamma1_signalling_Main_Pathway	Reactome 1.123	-40.241	-38.8548	-39.0858	-4.65949	8.51031	-3.85082	0.000776221	0.0112515
NCI_TGF_beta_receptor_signaling_Main_Pathway	NCI 1.123	10.202	14.3709	14.2892	-0.525836	-0.0677213	0.593557	0.000788215	0.0113712
reactome_TWIK_related_potassium_channel_TREK__Main_Pathway	Reactome 1.123	25.3384	32.5009	28.8041	4.77501	-2.38751	-2.38751	0.000793995	0.0114006
urea_cycle	Metabolism 1.123	-24.0291	-25.762	-29.6436	-0.115525	4.18199	-4.06646	0.00080175	0.0114579
reactome_Telomere_C_strand_synthesis_initiation_Main_Pathway	Reactome 1.123	33.4636	45.9403	44.6695	4.46695	-2.00243	-2.46452	0.000813635	0.0115464
reactome_DNA_replication_initiation_Main_Pathway	Reactome 1.123	33.4636	45.9403	44.6695	4.46695	-2.00243	-2.46452	0.000813635	0.0115464
NCI_ErbB4_signaling_events_Pathway_(glial_cell_differentiation)	NCI 1.123	-44.382	-38.0974	-31.628	-3.1474	3.86109	-0.713685	0.000836217	0.0117845
KEGG_mTOR_signaling_Main_Pathway	KEGG Adjusted 1.123	7.86098	10.3707	11.1196	-0.616131	-0.297442	0.913573	0.000852574	0.0119047
NCI_Neurotrophic_factor_mediated_Trk_receptor_signaling_Pathway_(Schwann_cell_development)	NCI 1.123	-11.3561	-9.18998	-10.1604	-1.82529	0.444769	1.38052	0.000849981	0.0119232
UDP-iNi-acetyl-D-galactosamine_biosynthesis_II	Metabolism 1.123	27.9714	37.0256	30.8306	-3.87007	-0.447658	4.31773	0.000867258	0.0120545
NCI_LPA_receptor_mediated_events_Pathway_(contractile_ring_contraction_involved_in_cytokinesis)	NCI 1.123	-20.933	-15.8962	-18.6688	-0.924196	-2.03323	2.95743	0.000916368	0.012565
PAK_Pathway_Transciptional_Activation_and_Filopodia_Formation	Qiagen 1.123	-45.921	-36.448	-33.5599	-3.58126	-0.693147	4.27441	0.000912321	0.0125661
reactome_TRP_channels_Main_Pathway	Reactome 1.123	-11.4261	-13.0527	-11.9576	2.31203	-0.164815	-2.14722	0.000909076	0.0125783
biocarta_wnt_signaling_Main_Pathway	Biocarta 1.123	-11.2086	-12.0146	-14.6421	1.96123	-1.24659	-0.71464	0.000922089	0.0125867
NCI_Syndecan_4_mediated_signaling_events_Main_Pathway	NCI 1.123	-23.5395	-19.4961	-25.5859	-1.32578	3.7903	-2.46452	0.000957968	0.0130181
reactome_MyD88_cascade_initiated_on_plasma_membrane_Main_Pathway	Reactome 1.123	-48.0912	-34.7234	-40.3676	-3.43273	5.47916	-2.04643	0.000994603	0.0130499
reactome_Constitutive_Signaling_by_NOTCH1_HD_Domain_Mutants_Main_Pathway	Reactome 1.123	-21.218	-16.3891	-17.5212	-1.76367	3.08836	-1.32468	0.000988117	0.0130775
NCI_Fc_epsilon_receptor_I_signaling_in_mast_cells_Main_Pathway	NCI 1.123	11.1721	8.12476	8.08672	-0.509999	0.132431	0.377568	0.000984779	0.0130903
NCI_Signaling_events_mediated_by_Stem_cell_factor_receptor_c_Kit__Pathway_(response_to_radiation)	NCI 1.123	-91.9575	-94.7301	-90.1091	20.7944	-6.70042	-14.094	0.000993903	0.0130972
tetrahydrofolate_salvage_from_510-methenyltetrahydrofolate	Metabolism 1.123	33.8487	50.8308	42.513	0.231049	-0.115525	-0.115525	0.00098451	0.0131441
inosine-5-phosphate_biosynthesis	Metabolism 1.123	49.6755	63.0764	55.9139	-4.62098	-5.77623	10.3972	0.00097721	0.0131621
NCI_S1P3_Pathway_(Sinus_Bradycardia)	NCI 1.123	17.9448	25.5694	18.869	0.154033	-0.0770164	-0.0770164	0.000981947	0.0131676
NCI_CD40_CD40L_signaling_Pathway_(B_cell_affinity_maturation)	NCI 1.123	-40.2025	-31.4227	-28.7656	-3.46574	2.65706	0.808672	0.00101585	0.0131865
NCI_CD40_CD40L_signaling_Pathway_(plasma_cell_differentiation)	NCI 1.123	-40.2025	-31.4227	-28.7656	-3.46574	2.65706	0.808672	0.00101585	0.0131865
NCI_ErbB4_signaling_events_Pathway_(neural_crest_cell_migration)	NCI 1.123	-31.931	-41.7737	-30.6833	2.72638	-3.7892	1.06283	0.000975582	0.0131985
NCI_Aurora_A_signaling_Pathway_(protein_catabolic_process)	NCI 1.123	-18.0036	-22.5638	-27.1057	0.164166	-0.164166	3.53518e-14	0.00101383	0.0132451
KEGG_Oocyte_meiosis_Main_Pathway	KEGG Adjusted 1.123	-8.21888	-5.87987	-8.67955	-0.11077	0.384131	-0.273361	0.00103142	0.0133036
NCI_Alpha9_beta1_integrin_signaling_events_Main_Pathway	NCI 1.123	-41.8327	-40.8755	-43.1475	1.30744	7.72181	-9.02925	0.0010411	0.0133718
Hedgehog_Signaling_in_Mammals_Pathway	Qiagen 1.123	-6.4479	-7.15332	-5.23643	0.278077	0.664522	-0.942598	0.00105855	0.0134822
reactome_Degradation_of_the_extracellular_matrix_Main_Pathway	Reactome 1.123	22.0832	26.7295	23.567	-2.95671	4.9495	-1.9928	0.00105618	0.0135085
NCI_CD40_CD40L_signaling_Main_Pathway	NCI 1.123	-40.6273	-29.726	-30.027	-2.74225	-0.459764	3.20201	0.00109656	0.0138503
reactome_Sema4D_induced_cell_migration_and_growth_cone_collapse_Main_Pathway	Reactome 1.123	-38.0846	-28.6116	-28.1206	-3.48499	0.269557	3.21543	0.00111661	0.0138733
reactome_Adherens_junctions_interactions_Main_Pathway	Reactome 1.123	-19.5429	-23.0375	-22.2	-1.95429	4.68837	-2.73408	0.00111427	0.013901
reactome_Integrin_alphaIIb_beta3_signaling_Main_Pathway	Reactome 1.123	-22.1056	-18.3453	-18.328	-3.02674	3.67946	-0.652714	0.00109616	0.013903
KEGG_Viral_myocarditis_Main_Pathway	KEGG Adjusted 1.123	28.3266	40.1101	36.5058	0.877986	-4.38993	3.51195	0.00112429	0.013912
NCI_EPHA_forward_signaling_Main_Pathway	NCI 1.123	12.7966	18.0885	18.475	-0.106638	-1.17302	1.27966	0.00111182	0.0139275
reactome_Smooth_Muscle_Contraction_Main_Pathway	Reactome 1.123	-36.5583	-26.2398	-29.1857	-3.64952	0.446345	3.20318	0.0011081	0.0139382
reactome_Ephrin_signaling_Main_Pathway	Reactome 1.123	-19.637	-15.8632	-13.803	2.02382	-1.07609	-0.947729	0.00116331	0.0142787
KEGG_Alzheimer_s_disease_Main_Pathway	KEGG Adjusted 1.123	-32.2185	-23.3231	-33.4315	1.53391	1.72645	-3.26036	0.00115874	0.0142802
threonine_degradation	Metabolism 1.123	-38.0846	-29.5358	-27.5719	-3.3117	4.31292	-1.00121	0.00128851	0.0145268
NCI_Degradation_of_beta_catenin_Main_Pathway	NCI 1.123	-16.1327	-11.0564	-12.1675	-1.03632	0.370358	0.665965	0.00128698	0.0145635
NCI_Syndecan_2_mediated_signaling_events_Pathway_(determination_of_left_right_symmetry)	NCI 1.123	-53.0065	-39.7789	-42.6093	-7.66313	4.98681	2.67632	0.00128234	0.0145924
NCI_Syndecan_2_mediated_signaling_events_Pathway_(dendrite_morphogenesis)	NCI 1.123	-53.0065	-39.7789	-42.6093	-7.66313	4.98681	2.67632	0.00128234	0.0145924
NCI_Glypican_1_network_Main_Pathway	NCI 1.123	-34.4905	-30.4279	-30.0235	-0.738073	6.6555	-5.91742	0.00127519	0.0145927
NCI_EPO_signaling_Pathway_(cell_proliferation)	NCI 1.123	-35.8126	-28.6212	-27.9714	-0.375455	-4.75095	5.1264	0.00126566	0.0145935
reactome_Signalling_to_STAT3_Main_Pathway	Reactome 1.123	-40.1255	-38.6237	-40.01	-8.35627	8.27926	0.0770164	0.00120412	0.014603
NCI_Syndecan_2_mediated_signaling_events_Pathway_(positive_regulation_of_cell_cell_adhesion)	NCI 1.123	-45.8632	-34.0302	-36.6543	-6.20532	4.43944	1.76587	0.00127233	0.014615
NCI_Signaling_events_mediated_by_PRL_Pathway_(cell_motility)	NCI 1.123	-16.3583	-20.3092	-13.7243	-0.346574	-1.17835	1.52492	0.00126288	0.0146167
NCI_Urokinase_type_plasminogen_activator_uPA_and_uPAR_mediated_signaling_Pathway_(cell_adhesion)	NCI 1.123	76.4772	82.0224	57.3002	8.54882	-1.38629	-7.16252	0.0012108	0.0146257
SMAD_Signaling_Network_Pathway	Qiagen 1.123	-7.28357	-6.9313	-5.98631	-0.433763	1.4314	-0.997632	0.00125449	0.0146309
PTEN_Pathway_Adhesion_or_Migration	Qiagen 1.123	6.86861	6.30931	6.74037	-1.52245	0.386582	1.13587	0.00120255	0.0146422
reactome_Recognition_and_association_of_DNA_glycosylase_with_site_containing_an_affected_pyrimidine_Main_Pathway	Reactome 1.123	23.0587	34.1491	27.2176	1.57113	0.877986	-2.44912	0.00124927	0.0146542
reactome_Cleavage_of_the_damaged_pyrimidine_Main_Pathway	Reactome 1.123	23.0587	34.1491	27.2176	1.57113	0.877986	-2.44912	0.00124927	0.0146542
Akt_Signaling_Pathway_Proto-Oncogenic_and_RTK-signaling	Qiagen 1.123	-5.57727	-7.11759	-5.36547	0.507024	-0.994795	0.48777	0.00126237	0.0146666
reactome_Signal_transduction_by_L1_Main_Pathway	Reactome 1.123	-20.2063	-14.4856	-15.3948	-0.402085	1.8889	-1.48682	0.0012022	0.0146968
KEGG_Fat_digestion_and_absorption_Main_Pathway	KEGG Adjusted 1.123	-24.8286	-20.3397	-22.4081	3.08432	1.75304	-4.83736	0.00124629	0.0147043
reactome_Synthesis_of_dolichyl_phosphate_mannose_Main_Pathway	Reactome 1.123	34.3493	50.5227	43.8223	0.84718	-4.46695	3.61977	0.00122806	0.0147174
NCI_CDC42_signaling_events_Pathway_(cell_motility)	NCI 1.123	37.8458	53.1413	46.1636	-2.26428	-4.48235	6.74663	0.00122376	0.0147238
reactome_Processing_of_DNA_ends_prior_to_end_rejoining_Main_Pathway	Reactome 1.123	37.3722	50.1954	44.9968	-4.04336	-3.87007	7.91343	0.00124376	0.0147315
biocarta_visceral_fat_deposits_and_the_metabolic_syndrome_Main_Pathway	Biocarta 1.123	-20.2168	-24.0291	-19.8702	2.31049	2.31049	-4.62098	0.0013156	0.0147774
reactome_Acetylcholine_regulates_insulin_secretion_Main_Pathway	Reactome 1.123	43.3217	60.9276	63.0764	-4.15888	5.33723	-1.17835	0.00124278	0.0147775
biocarta_e2f1_destruction_Main_Pathway	Biocarta 1.123	-30.0556	-21.5646	-20.9292	1.25152	-0.134779	-1.11674	0.00132094	0.0147828
superpathway_of_steroid_hormone_biosynthesis	Metabolism 1.123	20.419	23.2132	21.4803	3.93505	0.815892	-4.75095	0.00124173	0.0148228
reactome_Gap_junction_degradation_Main_Pathway	Reactome 1.123	-41.0112	-27.7259	-32.5779	2.04093	1.46331	-3.50424	0.00137255	0.0149216
epoxysqualene_biosynthesis	Metabolism 1.123	70.3544	93.2283	98.7735	9.35749	3.81231	-13.1698	0.00136783	0.0149236
NCI_FAS_CD95_signaling_Pathway_(release_of_cytochrome_c_from_mitochondria)	NCI 1.123	21.3615	32.3259	30.1834	-1.95341	0.37808	1.57533	0.00134841	0.0149256
reactome_EPHB_mediated_forward_signaling_Main_Pathway	Reactome 1.123	-21.5935	-15.8577	-15.4013	-1.40844	-0.42359	1.83203	0.00134459	0.0149377
NCI_Signaling_events_mediated_by_Hepatocyte_Growth_Factor_Receptor_c_Met__Pathway_(positive_regulation_of_tyrosine_phosphorylation_of_STAT_protein)	NCI 1.123	11.4875	15.9713	12.6572	-1.74731	-0.0144406	1.76175	0.00135596	0.0149548
reactome_Non_integrin_membrane_ECM_interactions_Main_Pathway	Reactome 1.123	39.8367	44.8909	38.4215	-6.82076	9.16495	-2.34419	0.00134263	0.0149705
NCI_Rapid_glucocorticoid_signaling_Pathway_(glutamate_secretion)	NCI 1.123	-15.0182	-14.2384	-9.81959	-0.0288811	0.490979	-0.462098	0.00136687	0.0149937
NCI_Rapid_glucocorticoid_signaling_Main_Pathway	NCI 1.123	-15.0182	-14.2384	-9.81959	-0.0288811	0.490979	-0.462098	0.00136687	0.0149937
NCI_Posttranslational_regulation_of_adherens_junction_stability_and_dissassembly_Pathway_(axonogenesis)	NCI 1.123	-16.1112	-12.0012	-11.1437	-1.04861	1.33298	-0.284368	0.00148589	0.0150768
KEGG_African_trypanosomiasis_Main_Pathway	KEGG Adjusted 1.123	26.2626	34.7344	39.1243	-1.46331	3.7738	-2.31049	0.00139195	0.0150786
NCI_amb2_Integrin_signaling_Pathway_(dendritic_cell_antigen_processing_and_presentation)	NCI 1.123	33.139	33.8322	24.1281	4.62098	-2.60755	-2.01343	0.00145399	0.0150799
NCI_amb2_Integrin_signaling_Pathway_(phagocytosis_triggered_by_activation_of_immune_response_cell_surface_activating_receptor)	NCI 1.123	33.139	33.8322	24.1281	4.62098	-2.60755	-2.01343	0.00145399	0.0150799
cAMP_Pathway_Protein_Retention	Qiagen 1.123	-33.4003	-29.0847	-21.5591	1.94191	-0.310816	-1.6311	0.00149182	0.0150867
NCI_Cellular_roles_of_Anthrax_toxin_Pathway_(macrophage_activation)	NCI 1.123	29.9209	45.3434	41.1845	-3.69678	2.88811	0.808672	0.00148392	0.0151072
biocarta_multiple_antiapoptotic_pathways_from_igf_1r_signaling_lead_to_bad_phosphorylation_Pathway_(cell_growth_and_or_maintenance)	Biocarta 1.123	-19.6969	-13.9785	-16.0579	-2.42602	2.1372	0.288811	0.00147694	0.015112
biocarta_multiple_antiapoptotic_pathways_from_igf_1r_signaling_lead_to_bad_phosphorylation_Pathway_(apoptosis)	Biocarta 1.123	-19.6969	-13.9785	-16.0579	-2.42602	2.1372	0.288811	0.00147694	0.015112
NCI_Alpha9_beta1_integrin_signaling_events_Pathway_(cell_migration)	NCI 1.123	-28.5538	-32.1062	-30.7055	0.991586	5.95914	-6.95073	0.00144969	0.0151125
PTEN_Pathway_DNA_Repair	Qiagen 1.123	10.8165	8.26627	11.4167	-1.6957	0.442844	1.25286	0.00146963	0.0151133
biocarta_rho_cell_motility_signaling_Pathway_(actin_filament_polymerization)	Biocarta 1.123	10.3106	8.36109	7.42245	-0.332133	-1.05416	1.38629	0.00146614	0.0151285
NCI_TCR_signaling_in_naive_CD8_T_cells_Pathway_(Pathway_regulation_of_survival_gene_product_expression_via_AKT1)	NCI 1.123	-11.7129	-15.6215	-17.3736	0.917778	0.860016	-1.77779	0.00141204	0.0151347
reactome_Formation_of_annular_gap_junctions_Main_Pathway	Reactome 1.123	-44.2748	-29.7187	-36.3902	3.03252	1.03972	-4.07224	0.00144784	0.0151451
reactome_Response_to_elevated_platelet_cytosolic_Ca2__Main_Pathway	Reactome 1.123	22.3347	15.4033	17.9448	2.23347	-0.308065	-1.92541	0.00140968	0.0151627
methylglyoxal_degradation_III	Metabolism 1.123	-25.2229	-18.638	-21.9882	1.46331	2.61856	-4.08187	0.0014476	0.0151948
Chemokine_Pathway_Cell_Activation	Qiagen 1.123	-10.202	-9.17424	-6.61677	0.601524	-0.235033	-0.366492	0.00144448	0.0152145
NCI_a6b1_and_a6b4_Integrin_signaling_Pathway_(proteasomal_ubiquitin_dependent_protein_catabolic_process)	NCI 1.123	-31.4034	-26.5514	-23.6633	-2.98438	5.21786	-2.23347	0.00140957	0.0152153
reactome_Abnormal_metabolism_in_phenylketonuria_Main_Pathway	Reactome 1.123	10.6943	10.9913	13.2688	1.48532	-2.47553	0.99021	0.00143583	0.0152288
reactome_Regulation_of_the_Fanconi_anemia_Main_Pathway	Reactome 1.123	-7.59574	-5.94951	-7.24916	1.41518	-0.404336	-1.01084	0.0014321	0.0152424
biocarta_role_of_brca1_brca2_and_atr_in_cancer_susceptibility_Pathway_(regulation_of_DNA_replication)	Biocarta 1.123	-34.8114	-26.4936	-23.9521	-0.616131	-2.349	2.96513	0.00144242	0.0152456
reactome_Interleukin_6_signaling_Main_Pathway	Reactome 1.123	-45.0126	-32.977	-32.0948	-1.47031	4.20089	-2.73058	0.00142936	0.0152666
reactome_TRIF_mediated_programmed_cell_death_Main_Pathway	Reactome 1.123	22.9316	27.9569	19.9857	1.09748	3.00364	-4.10112	0.001691	0.0152742
biocarta_rho_selective_guanine_exchange_factor_akap13_mediates_stress_fiber_formation_Main_Pathway	Biocarta 1.123	-25.6233	-27.8414	-17.9294	-0.877986	2.03323	-1.15525	0.00168826	0.0152948
KEGG_Calcium_signaling_Main_Pathway	KEGG Adjusted 1.123	9.53123	13.2144	14.2996	-0.724075	1.56549	-0.841419	0.00167356	0.0152982
reactome_Type_I_hemidesmosome_assembly_Main_Pathway	Reactome 1.123	-46.6206	-35.0681	-43.7325	-5.41682	8.17657	-2.75975	0.001518	0.0153007
reactome_Regulation_of_Complement_cascade_Main_Pathway	Reactome 1.123	-36.4575	-33.2546	-33.8106	-0.566197	8.04482	-7.47863	0.00168615	0.0153213
Akt_Signaling_Pathway_Cell_Cycle	Qiagen 1.123	-26.5129	-20.7944	-20.7078	1.29965	3.20581	-4.50546	0.00166614	0.0153224
NCI_Aurora_A_signaling_Pathway_(regulation_of_centrosome_cycle)	NCI 1.123	-26.7813	-21.7662	-33.6108	-0.849445	-1.54259	2.39204	0.00167175	0.0153277
reactome_Toll_Like_Receptor_TLR6_TLR2_Cascade_Main_Pathway	Reactome 1.123	-33.4155	-30.2963	-23.6248	2.36825	2.80147	-5.16972	0.00168427	0.0153501
reactome_Negative_regulators_of_RIG_I_MDA5_signaling_Main_Pathway	Reactome 1.123	-33.5732	-22.7317	-26.5351	-2.50599	3.14582	-0.639828	0.00152822	0.0153529
cAMP_Pathway_Lipolysis	Qiagen 1.123	-27.9345	-29.1379	-19.7226	3.18976	-0.709192	-2.48057	0.00166559	0.0153638
NCI_Arf6_signaling_events_Main_Pathway	NCI 1.123	-7.26649	-7.85567	-8.68744	-0.415888	1.84839	-1.4325	0.00166348	0.0153909
pyrimidine_deoxyribonucleotide_phosphorylation	Metabolism 1.123	13.7054	20.0698	16.0684	-1.4178	-0.945201	2.363	0.00166306	0.015434
biocarta_chaperones_modulate_interferon_signaling_Main_Pathway	Biocarta 1.123	-38.2588	-27.6525	-32.7631	-6.18698	3.6051	2.58188	0.00165822	0.0154362
NCI_Endogenous_TLR_signaling_Pathway_(cytokine_production_involved_in_inflammatory_response)	NCI 1.123	-38.4889	-34.0412	-28.9581	5.4104	1.25152	-6.66191	0.00165525	0.0154558
reactome_Integrin_cell_surface_interactions_Main_Pathway	Reactome 1.123	-19.225	-23.7664	-23.4737	-0.114669	4.46267	-4.348	0.00165428	0.0154943
biocarta__U_00DF_arrestins_in_gpcr_desensitization_Main_Pathway	Biocarta 1.123	-5.84954	-7.38913	-8.39552	0.782012	0.395449	-1.17746	0.00163124	0.0155172
ILK_Signaling_Pathway_Actin_Polymerization_Cytoskeletal_Reorganization	Qiagen 1.123	-13.2276	-16.2023	-19.1193	2.51266	-1.58846	-0.924196	0.00159076	0.0155201
L-kynurenine_degradation	Metabolism 1.123	13.7292	17.4138	14.094	-0.936357	3.0766	-2.14024	0.00155041	0.0155245
reactome_G_alpha_q_signalling_events_Main_Pathway	Reactome 1.123	7.66289	5.99962	8.35029	0.991167	0.274341	-1.26551	0.0016017	0.0155273
KEGG_Huntington_s_disease_Main_Pathway	KEGG Adjusted 1.123	47.8705	67.6685	70.8743	-7.23472	6.32497	0.909756	0.00162777	0.0155327
Cellular_Apoptosis_Pathway	Qiagen 1.123	8.54409	9.4082	7.38286	-0.442004	-1.38531	1.82732	0.00165406	0.01554
reactome_VEGFR2_mediated_vascular_permeability_Main_Pathway	Reactome 1.123	-9.19995	-8.30201	-7.01024	-1.71711	1.03972	0.677394	0.00159805	0.0155414
IL-2_Pathway_Actin_Reorganization	Qiagen 1.123	-40.6604	-29.339	-32.3554	-3.24324	-2.60144	5.84469	0.00159009	0.0155634
NCI_Aurora_A_signaling_Pathway_(proteasomal_ubiquitin_dependent_protein_catabolic_process)	NCI 1.123	-19.539	-16.8127	-25.0611	1.53263	-2.39521	0.862583	0.00165187	0.0155675
ILK_Signaling_Pathway	Qiagen 1.123	-6.38379	-5.99205	-5.52772	0.00468324	1.29274	-1.29742	0.00162654	0.0155698
NCI_CXCR4_mediated_signaling_events_Pathway_(regulation_of_heterotypic_cell_cell_adhesion)	NCI 1.123	21.246	29.5323	31.6275	-3.37647	1.80638	1.57008	0.00157066	0.0155736
NCI_CXCR3_mediated_signaling_events_Pathway_(chemotaxis)	NCI 1.123	-12.6949	-18.0282	-16.0258	2.61214	-1.50824	-1.1039	0.00156139	0.0155832
reactome_NF_kB_is_activated_and_signals_survival_Main_Pathway	Reactome 1.123	-31.0731	-19.8761	-26.07	-1.46331	1.86024	-0.39693	0.00161785	0.0155846
KEGG_Toll_like_receptor_signaling_Main_Pathway	KEGG Adjusted 1.123	-11.765	-8.58106	-10.8981	0.363167	1.47615	-1.83931	0.00156693	0.0155874
NCI_Thromboxane_A2_receptor_signaling_Pathway_(cAMP_biosynthetic_process)	NCI 1.123	-36.4242	-25.3542	-27.4337	-3.68319	3.16673	0.516463	0.00164934	0.0155919
phosphatidylcholine_biosynthesis	Metabolism 1.123	-34.5033	-23.3552	-29.5935	2.06019	2.17571	-4.2359	0.00164582	0.0156071
reactome_Recycling_of_eIF2_GDP_Main_Pathway	Reactome 1.123	28.3468	36.1014	27.0472	4.38993	-5.35745	0.967518	0.00161524	0.0156089
reactome_Sema4D_mediated_inhibition_of_cell_attachment_and_migration_Main_Pathway	Reactome 1.123	-34.4552	-27.0905	-29.3432	-6.64266	2.54154	4.10112	0.00162553	0.0156092
mTOR_Pathway_VEGF_Pathway	Qiagen 1.123	-93.4208	-78.4026	-84.4099	-9.78108	21.1795	-11.3984	0.00173339	0.0156108
reactome_Lysosphingolipid_and_LPA_receptors_Main_Pathway	Reactome 1.123	12.9387	17.6367	15.4803	1.00121	-2.92662	1.92541	0.00159004	0.0156132
biocarta_role_of_mef2d_in_t_cell_apoptosis_Pathway_(Pathway_degradation_of_CAPN2)	Biocarta 1.123	41.5599	26.6573	34.2819	-1.0686	-1.41518	2.48378	0.0015862	0.0156259
biocarta_role_of_U_00DF_arrestins_in_the_activation_and_targeting_of_map_kinases_Main_Pathway	Biocarta 1.123	-6.31259	-7.25329	-8.00833	1.03972	0.606504	-1.64622	0.001741	0.0156331
KEGG_Alcoholism_Main_Pathway	KEGG Adjusted 1.123	-11.3041	-8.3582	-8.10817	-1.36484	0.372979	0.991861	0.00174852	0.0156544
biocarta_bioactive_peptide_induced_signaling_Main_Pathway	Biocarta 1.123	-8.22727	-5.50667	-6.32112	-0.648863	0.517935	0.130928	0.00158453	0.0156601
folate_transformations	Metabolism 1.123	22.9047	35.9358	30.6679	-2.74178	0.770164	1.97162	0.00179267	0.0157259
NCI_PAR1_mediated_thrombin_signaling_events_Pathway_(cAMP_biosynthetic_process)	NCI 1.123	-22.4002	-14.6543	-17.4095	-1.86572	0.629609	1.23611	0.00179036	0.015751
mTOR_Pathway_Lipid_Synthesis	Qiagen 1.123	-15.1433	-15.4683	-15.0928	2.45249	1.62216	-4.07465	0.00176573	0.0157621
NCI_Aurora_A_signaling_Pathway_(centrosome_duplication)	NCI 1.123	-22.584	-14.5946	-21.2525	-0.622211	-1.16943	1.79164	0.00178223	0.0157707
reactome_IRS_activation_Main_Pathway	Reactome 1.123	-22.0883	-13.9092	-18.276	-0.462098	1.27077	-0.808672	0.00179019	0.0157952
NCI_Visual_signal_transduction_Cones_Main_Pathway	NCI 1.123	41.4964	32.3469	36.7137	8.22535	-5.77623	-2.44912	0.00178102	0.0158059
reactome_HS_GAG_biosynthesis_Main_Pathway	Reactome 1.123	-17.0753	-14.1014	-16.1138	1.28195	2.53409	-3.81604	0.00177955	0.0158391
NCI_Arf6_trafficking_events_Pathway_(endocytosis)	NCI 1.123	-44.5925	-34.1953	-35.5816	-2.31049	7.85567	-5.54518	0.0018274	0.0159845
biocarta_rac1_cell_motility_signaling_Pathway_(actin_filament_organization)	Biocarta 1.123	14.2253	10.791	10.0664	-1.35479	-0.504107	1.85889	0.00187682	0.0163229
cAMP_Pathway_Cell_Survival	Qiagen 1.123	-6.29609	-6.89269	-4.25625	-0.0750909	0.187315	-0.112224	0.00193644	0.0163283
CREB_Pathway	Qiagen 1.123	-8.19866	-7.84671	-6.43624	0.374719	1.31235	-1.68707	0.00194308	0.016339
PTEN_Pathway_Synaptic_Transmission	Qiagen 1.123	10.4464	7.71115	10.7274	-1.75643	0.517369	1.23906	0.00187336	0.0163395
reactome_Interaction_With_The_Zona_Pellucida_Main_Pathway	Reactome 1.123	-13.0312	-21.0024	-17.6753	1.11022e-14	0.901091	-0.901091	0.00189704	0.0163586
reactome_GRB2_SOS_provides_linkage_to_MAPK_signaling_for_Integrins_Main_Pathway	Reactome 1.123	-32.6401	-26.5884	-26.7217	-6.16723	5.64293	0.524304	0.00193477	0.0163596
NCI_LPA4_mediated_signaling_events_Pathway_(cAMP_biosynthetic_process)	NCI 1.123	-10.256	-12.8746	-11.2572	1.1039	1.64302	-2.74692	0.00191111	0.0163641
NCI_LPA4_mediated_signaling_events_Main_Pathway	NCI 1.123	-10.256	-12.8746	-11.2572	1.1039	1.64302	-2.74692	0.00191111	0.0163641
NCI_TGF_beta_receptor_signaling_Pathway_(JNK_cascade)	NCI 1.123	19.8212	24.0746	27.4458	-2.14946	4.82402	-2.67457	0.00190404	0.0163726
reactome_Signalling_to_p38_via_RIT_and_RIN_Main_Pathway	Reactome 1.123	-44.7773	-37.8458	-31.053	-5.54518	6.23832	-0.693147	0.00193097	0.0163729
L-serine_degradation	Metabolism 1.123	-57.7623	-48.7514	-51.5239	4.62098	8.77986	-13.4008	0.00196557	0.0163923
NCI_Arf6_downstream_Pathway_(lamellipodium_assembly)	NCI 1.123	-24.6232	-18.2859	-17.0976	-2.24448	2.70657	-0.462098	0.00189326	0.0163957
NCI_Arf6_downstream_Pathway_(cortical_actin_cytoskeleton_organization)	NCI 1.123	-24.6232	-18.2859	-17.0976	-2.24448	2.70657	-0.462098	0.00189326	0.0163957
biocarta_rho_cell_motility_signaling_Pathway_(actin_filament_stabilization)	Biocarta 1.123	-11.0739	-11.569	-8.64784	1.10573	-2.26098	1.15525	0.00196207	0.0164081
biocarta_tnfr2_signaling_Pathway_(Pathway_protein_ubiquitination_of_MAP3K1_TNFAIP3_MAP3K14)	Biocarta 1.123	-30.1537	-21.2441	-21.8252	-1.81996	3.50661	-1.68666	0.00192913	0.016426
biocarta_tnfr2_signaling_Main_Pathway	Biocarta 1.123	-30.1537	-21.2441	-21.8252	-1.81996	3.50661	-1.68666	0.00192913	0.016426
reactome_IRF3_mediated_induction_of_type_I_IFN_Main_Pathway	Reactome 1.123	18.9075	29.1892	23.2108	-2.72445	1.95429	0.770164	0.00195904	0.0164279
reactome_Extrinsic_Pathway_Main_Pathway	Reactome 1.123	-20.8868	-33.6407	-28.7887	1.98702	-0.369678	-1.61734	0.00198513	0.0165102
glutamate_removal_from_folates	Metabolism 1.123	-9.01091	-9.70406	-7.62462	1.38629	-2.07944	0.693147	0.00199149	0.016518
NCI_N_cadherin_signaling_events_Pathway_(apoptosis)	NCI 1.123	-27.2308	-27.6269	-26.6367	-2.07944	7.32756	-5.24811	0.00200039	0.0165467
NCI_FAS_CD95_signaling_Pathway_(necroptosis)	NCI 1.123	28.5731	42.3205	36.1977	-4.92905	5.46816	-0.539114	0.00201946	0.0166591
reactome_G_alpha_12_13_signalling_events_Main_Pathway	Reactome 1.123	-16.379	-12.5573	-11.1944	-1.61214	1.966	-0.353859	0.00203087	0.016708
KEGG_Steroid_hormone_biosynthesis_Main_Pathway	KEGG Adjusted 1.123	11.3514	15.8915	15.6861	1.21472	1.48428	-2.699	0.00203701	0.0167134
IGF1R_Signaling_Pathway_Cell_Migration	Qiagen 1.123	-17.6075	-17.2527	-17.0673	-0.646503	4.4919	-3.84539	0.00206461	0.016849
UTP_and_CTP_ide_novoi_biosynthesis	Metabolism 1.123	14.6524	20.8907	18.869	-3.54275	1.82914	1.71361	0.00207258	0.0168688
NCI_CDC42_signaling_events_Pathway_(Pathway_positive_regulation_of_NF_kappaB_transcription_factor_activity_via_CDC42)	NCI 1.123	32.788	46.8399	36.5688	-0.861183	-5.52417	6.38536	0.00206159	0.0168696
Akt_Signaling_Pathway_JNK_mediated_apoptosis	Qiagen 1.123	-6.71866	-6.49977	-5.24117	-0.443857	-0.991079	1.43494	0.00208156	0.0168968
NCI_Arf6_trafficking_events_Pathway_(positive_regulation_of_phagocytosis)	NCI 1.123	-69.5458	-43.5527	-60.8814	-4.04336	5.6607	-1.61734	0.00208863	0.016909
KEGG_Butanoate_metabolism_Main_Pathway	KEGG Adjusted 1.123	12.7725	18.9845	18.0236	0.794669	1.80813	-2.6028	0.00211023	0.0169935
reactome_Nef_mediated_downregulation_of_MHC_class_I_complex_cell_surface_expression_Main_Pathway	Reactome 1.123	-41.7506	-25.8775	-36.552	-2.93432	0.877986	2.05634	0.00210713	0.0170135
NCI_Class_I_PI3K_signaling_events_mediated_by_Akt_Pathway_(negative_regulation_of_cell_cycle)	NCI 1.123	8.2576	10.4237	10.6908	-2.30568	1.15284	1.15284	0.00212188	0.0170422
NCI_BMP_receptor_signaling_Main_Pathway	NCI 1.123	-25.1403	-19.1199	-17.1625	3.22258	-1.11454	-2.10805	0.00213763	0.0171236
NCI_CD40_CD40L_signaling_Pathway_(proteasomal_ubiquitin_dependent_protein_catabolic_process)	NCI 1.123	-22.4118	-29.066	-26.7093	5.31413	-5.6376	0.323469	0.00217838	0.0174042
NCI_N_cadherin_signaling_events_Pathway_(axonogenesis)	NCI 1.123	11.7546	9.32861	12.2745	-2.54154	0.750909	1.79063	0.00220164	0.0174526
NCI_Thromboxane_A2_receptor_signaling_Pathway_(MAPKKK_cascade)	NCI 1.123	-28.254	-19.1276	-20.2168	-2.24448	2.73958	-0.495105	0.0022126	0.0174939
NCI_Endogenous_TLR_signaling_Pathway_(regulation_of_interleukin_6_production)	NCI 1.123	-33.2942	-28.5808	-21.7186	1.29387	2.88811	-4.18199	0.00220067	0.0175133
NCI_Endogenous_TLR_signaling_Pathway_(regulation_of_tumor_necrosis_factor_production)	NCI 1.123	-33.2942	-28.5808	-21.7186	1.29387	2.88811	-4.18199	0.00220067	0.0175133
glutamine_biosynthesis	Metabolism 1.123	48.5203	69.3147	56.8381	-2.77259	11.0904	-8.31777	0.00223031	0.0175882
reactome_Vitamins_B6_activation_to_pyridoxal_phosphate_Main_Pathway	Reactome 1.123	24.4912	40.8957	35.1195	-0.231049	0.693147	-0.462098	0.00224588	0.0176197
cAMP_Pathway_Glycogen_Synthesis	Qiagen 1.123	-26.2389	-29.4291	-19.8584	4.30403	-0.867915	-3.43611	0.00224385	0.0176493
tryptophan_degradation_to_2-amino-3-carboxymuconate_semialdehyde	Metabolism 1.123	17.1306	22.3788	16.289	-0.198042	3.36671	-3.16867	0.00227359	0.0177457
reactome_TRAF6_mediated_NF_kB_activation_Main_Pathway	Reactome 1.123	-30.9774	-19.5015	-23.1203	-1.8147	1.70591	0.108786	0.00226842	0.0177508
KEGG_Ether_lipid_metabolism_Main_Pathway	KEGG Adjusted 1.123	-18.4367	-15.9161	-16.9007	1.08173	3.43685	-4.51858	0.00229504	0.0178672
cAMP_Pathway_Cytokine_Production	Qiagen 1.123	-3.61458	-4.16444	-2.78148	-0.0855326	0.580955	-0.495423	0.00230876	0.0179282
NCI_Signaling_events_mediated_by_HDAC_Class_II_Main_Pathway	NCI 1.123	7.56093	12.5862	10.2846	0.0651677	-0.441363	0.376195	0.00232328	0.0179494
KEGG_Antigen_processing_and_presentation_Main_Pathway	KEGG Adjusted 1.123	-33.691	-31.232	-34.4164	0.536332	7.87793	-8.41426	0.00233033	0.0179583
NCI_EPO_signaling_Pathway_(elevation_of_cytosolic_calcium_ion_concentration)	NCI 1.123	-29.7187	-19.2348	-20.8377	-1.38629	-0.216608	1.6029	0.00232093	0.0179769
PTEN_Pathway_Differentiation	Qiagen 1.123	9.35287	7.70725	10.5656	-2.08345	0.749305	1.33415	0.00235897	0.0179967
NCI_Class_I_PI3K_signaling_events_mediated_by_Akt_Main_Pathway	NCI 1.123	6.78619	8.49805	8.05171	-2.01993	0.999462	1.02047	0.00235453	0.018008
reactome_Assembly_of_the_RAD50_MRE11_NBS1_complex_at_DNA_double_strand_breaks_Main_Pathway	Reactome 1.123	-54.9897	-38.874	-43.3795	2.71483	-9.06868	6.35385	0.00238786	0.0180363
reactome_Neurotransmitter_Clearance_In_The_Synaptic_Cleft_Main_Pathway	Reactome 1.123	15.7691	16.1157	18.0218	-0.693147	4.33217	-3.63902	0.00238307	0.018045
reactome_Serine_biosynthesis_Main_Pathway	Reactome 1.123	50.5227	62.7683	44.7465	8.4718	-10.4742	2.00243	0.00237732	0.0180463
NCI_Aurora_A_signaling_Pathway_(negative_regulation_of_DNA_binding)	NCI 1.123	-16.6423	-23.6146	-27.5492	1.13486	0.441711	-1.57657	0.00235441	0.0180524
phosphatidylserine_biosynthesis_I	Metabolism 1.123	-43.4372	-39.9715	-52.4481	8.54882	-10.1662	1.61734	0.00237338	0.0180614
retinoate_biosynthesis_II	Metabolism 1.123	12.2745	16.4334	16.3467	-2.88811	3.00364	-0.115525	0.00235133	0.0180744
NCI_EGFR_dependent_Endothelin_signaling_events_Main_Pathway	NCI 1.123	16.0579	24.7222	23.1627	-1.44406	-1.79063	3.23469	0.00240205	0.0180986
MAPK_Signaling_Pathway_Cell_Motility_Inflammation_Apoptosis_Osmoregulation	Qiagen 1.123	-26.8851	-16.719	-21.6288	1.28361	1.20659	-2.4902	0.00241714	0.0181673
NCI_CXCR3_mediated_signaling_events_Main_Pathway	NCI 1.123	-16.7176	-10.6252	-11.8017	-0.738749	0.77523	-0.0364814	0.0024319	0.0182333
PTEN_Pathway_Cell_Cycle	Qiagen 1.123	9.37958	7.92823	10.751	-2.19172	0.816779	1.37494	0.00244136	0.0182368
PTEN_Pathway_Growth	Qiagen 1.123	9.37958	7.92823	10.751	-2.19172	0.816779	1.37494	0.00244136	0.0182368
reactome_Ceramide_signalling_Main_Pathway	Reactome 1.123	-35.5045	-36.6598	-39.4324	-5.93026	10.7053	-4.77501	0.00247295	0.018405
NCI_Regulation_of_Androgen_receptor_activity_Pathway_(Pathway_positive_regulation_of_transcription_via_GATA2)	NCI 1.123	-19.4081	-27.7259	-27.0327	-3.46574	-1.38629	4.85203	0.00248759	0.0184688
superpathway_of_pyrimidine_ribonucleotides_ide_novoi_biosynthesis	Metabolism 1.123	12.3611	20.2085	17.5845	-1.47706	-0.14028	1.61734	0.00250233	0.0185331
reactome_Chylomicron_mediated_lipid_transport_Main_Pathway	Reactome 1.123	-10.0961	-13.2048	-14.297	0.332571	2.20197	-2.53454	0.00255706	0.0185768
reactome_CRMPs_in_Sema3A_signaling_Main_Pathway	Reactome 1.123	-30.614	-24.419	-28.0797	3.15526	4.23831	-7.39357	0.0025538	0.0185975
biocarta_egf_signaling_Main_Pathway	Biocarta 1.123	16.4857	25.4591	21.2066	-3.5032	1.98577	1.51743	0.00254869	0.0186048
NCI_EPHB_forward_signaling_Main_Pathway	NCI 1.123	-29.0111	-35.9859	-32.5635	8.1156	-1.19857	-6.91703	0.0025183	0.018606
Estrogen_Pathway	Qiagen 1.123	-9.49587	-6.5527	-6.25375	0.371007	0.396004	-0.767011	0.00252814	0.0186336
NCI_Signaling_events_mediated_by_HDAC_Class_III_Pathway_(muscle_cell_differentiation)	NCI 1.123	-33.2133	-30.9028	-35.2927	8.31777	-0.0577623	-8.26	0.00259186	0.0186516
NCI_Thromboxane_A2_receptor_signaling_Pathway_(chemotaxis)	NCI 1.123	-34.6882	-23.4592	-24.7993	-2.29509	4.17429	-1.8792	0.00254779	0.0186654
NCI_Thromboxane_A2_receptor_signaling_Pathway_(muscle_contraction)	NCI 1.123	-34.6882	-23.4592	-24.7993	-2.29509	4.17429	-1.8792	0.00254779	0.0186654
biocarta_regulation_of_pgc_1a_Main_Pathway	Biocarta 1.123	-21.288	-14.8397	-14.8607	-1.81689	2.66757	-0.850681	0.00260217	0.0186816
reactome_Insulin_processing_Main_Pathway	Reactome 1.123	-4.65521	-3.50638	-2.96085	-0.400057	0.408615	-0.00855737	0.00254536	0.0187151
biocarta_granzyme_a_mediated_apoptosis_Pathway_(Pathway_regulation_of_transcription_via_SET_ANP32A_APEX1)	Biocarta 1.123	12.0531	12.4381	11.976	2.54154	-3.50424	0.962704	0.00259143	0.0187371
biocarta_granzyme_a_mediated_apoptosis_Pathway_(DNA_repair)	Biocarta 1.123	12.0531	12.4381	11.976	2.54154	-3.50424	0.962704	0.00259143	0.0187371
biocarta_granzyme_a_mediated_apoptosis_Pathway_(DNA_fragmentation_during_apoptosis)	Biocarta 1.123	12.0531	12.4381	11.976	2.54154	-3.50424	0.962704	0.00259143	0.0187371
NCI_Fanconi_anemia_Pathway_(G1_S_transition_checkpoint)	NCI 1.123	-37.1065	-25.6002	-24.3526	-1.20146	-1.8946	3.09606	0.0026218	0.0187783
PTEN_Pathway_Genomic_Stability	Qiagen 1.123	11.0739	7.63807	11.0193	-1.86556	0.538187	1.32737	0.0026376	0.018803
reactome_Ubiquinol_biosynthesis_Main_Pathway	Reactome 1.123	29.6733	49.1804	37.1989	-2.01343	2.24448	-0.231049	0.00264731	0.0188061
ubiquinol-10_biosynthesis	Metabolism 1.123	29.6733	49.1804	37.1989	-2.01343	2.24448	-0.231049	0.00264731	0.0188061
biocarta_keratinocyte_differentiation_Pathway_(keratinocyte_differentiation)	Biocarta 1.123	-25.6118	-15.4918	-22.0074	-2.1141	1.55958	0.554518	0.00263726	0.0188447
reactome_Purine_salvage_Main_Pathway	Reactome 1.123	22.9749	34.8018	30.9895	0.0577623	-4.83759	4.77983	0.00266954	0.018854
reactome_Adenylate_cyclase_activating_Main_Pathway	Reactome 1.123	-8.56037	-12.0954	-10.4319	1.24766	1.10904	-2.3567	0.00266415	0.0188597
PRPP_biosynthesis	Metabolism 1.123	-21.7186	-15.9424	-24.9533	1.61734	-3.46574	1.84839	0.0027067	0.0189407
Ras_Pathway_Increased_T-cell_Adhesion	Qiagen 1.123	-22.1133	-21.2304	-21.1314	-0.782541	5.95501	-5.17247	0.00271409	0.0189488
NCI_Osteopontin_mediated_events_Main_Pathway	NCI 1.123	-17.7409	-12.8889	-11.1764	-1.47237	0.946848	0.525523	0.00268923	0.0189491
HGF_Pathway_Cell_Adhesion_and_Cell_Migration	Qiagen 1.123	-18.6206	-18.0243	-17.9684	-0.494395	4.98743	-4.49303	0.00272178	0.018959
NCI_Class_I_PI3K_signaling_events_Pathway_(cell_survival)	NCI 1.123	17.0399	26.4716	26.1993	-1.99692	-1.27902	3.27595	0.00270505	0.0189727
Chemokine_Pathway_Internalization_Degradation_Recycling	Qiagen 1.123	-20.082	-13.9809	-18.3203	-0.637792	3.59329	-2.9555	0.00270379	0.0190077
reactome_PI3K_events_in_ERBB2_signaling_Main_Pathway	Reactome 1.123	29.3432	44.8235	48.9824	-3.23469	0.462098	2.77259	0.00274096	0.0190491
cAMP_Pathway_eNOS_Signaling_Cardiovascular_Homeostasis	Qiagen 1.123	-27.1258	-28.9646	-18.2785	3.5941	-1.11353	-2.48057	0.00278773	0.0192423
reactome_Mitochondrial_transcription_initiation_Main_Pathway	Reactome 1.123	50.2147	57.1461	49.5215	11.6295	-14.248	2.61856	0.0027846	0.0192643
NCI_ErbB4_signaling_events_Pathway_(epithelial_cell_differentiation)	NCI 1.123	-28.9715	-22.5524	-18.6949	-3.74701	1.07488	2.67213	0.00278284	0.0192961
NCI_FGF_signaling_Main_Pathway	NCI 1.123	33.2958	22.5768	23.3442	4.08462	-1.36154	-2.72308	0.00280613	0.0193255
reactome_Basigin_interactions_Main_Pathway	Reactome 1.123	16.5778	10.7273	14.0032	2.29399	-1.99692	-0.297063	0.00281267	0.0193268
NCI_Caspase_Cascade_in_Apoptosis_Pathway_(actin_filament_polymerization)	NCI 1.123	23.1049	37.1989	39.2783	0.231049	-0.693147	0.462098	0.00285994	0.0194323
NCI_Class_I_PI3K_signaling_events_mediated_by_Akt_Pathway_(glucose_import)	NCI 1.123	26.7247	21.6416	16.5585	2.46452	-2.84961	0.385082	0.00285025	0.0194532
purine_deoxyribonucleosides_salvage	Metabolism 1.123	8.97241	14.7486	11.6295	-0.442844	1.34779	-0.904942	0.00284423	0.0194558
NCI_Regulation_of_nuclear_SMAD2_3_signaling_Main_Pathway	NCI 1.123	-10.2607	-8.34242	-6.10692	-0.651937	-0.074314	0.726251	0.00287184	0.0194697
reactome_TRAIL_signaling_Main_Pathway	Reactome 1.123	-57.4927	-45.5937	-59.4566	-5.96877	14.1325	-8.16373	0.00285991	0.0194755
NCI_Lissencephaly_gene_LIS1_in_neuronal_migration_and_development_Pathway_(anaphase)	NCI 1.123	-22.7583	-15.1337	-15.6536	-1.44406	2.36825	-0.924196	0.00284294	0.0194908
estradiol_biosynthesis_I	Metabolism 1.123	22.9663	32.9476	35.027	2.17186	3.41953	-5.59139	0.00290293	0.0196367
reactome_Budding_and_maturation_of_HIV_virion_Main_Pathway	Reactome 1.123	-15.8115	-9.94281	-16.7819	0.879527	-0.691607	-0.18792	0.00291312	0.0196619
KEGG_Cyanoamino_acid_metabolism_Main_Pathway	KEGG Adjusted 1.123	-14.8862	-19.4411	-12.9057	-0.577623	2.78909	-2.21147	0.0029299	0.0197314
NCI_Integrins_in_angiogenesis_Pathway_(angiogenesis)	NCI 1.123	-29.5017	-27.2044	-28.8085	-1.08263	8.04711	-6.96448	0.00297513	0.0199918
reactome_Early_Phase_of_HIV_Life_Cycle_Main_Pathway	Reactome 1.123	25.4154	28.6501	25.1843	7.85567	-3.23469	-4.62098	0.00299557	0.0200849
biocarta_tumor_suppressor_arf_inhibits_ribosomal_biogenesis_Main_Pathway	Biocarta 1.123	20.512	27.9056	31.8334	-2.51587	-2.51587	5.03174	0.00302025	0.0201615
reactome_FasL_CD95L_signaling_Main_Pathway	Reactome 1.123	27.9107	42.0509	37.0603	-6.74663	6.00728	0.739357	0.00301809	0.0201913
biocarta_il_7_signal_transduction_Pathway_(cell_proliferation)	Biocarta 1.123	10.6427	13.6319	15.1048	-3.09028	2.065	1.02528	0.00305284	0.0202901
reactome_Interferon_gamma_signaling_Main_Pathway	Reactome 1.123	-21.8396	-19.9252	-15.7168	-4.7255	2.89912	1.82639	0.00305188	0.0203281
folate_polyglutamylation	Metabolism 1.123	31.9233	47.9812	40.01	-6.54639	-1.46331	8.0097	0.00315944	0.0203327
pregnenolone_biosynthesis	Metabolism 1.123	48.9824	69.0837	46.2098	-4.38993	-5.08308	9.47301	0.00315529	0.0203489
KEGG_Cytokine_cytokine_receptor_interaction_Main_Pathway	KEGG Adjusted 1.123	25.7635	15.6944	18.6287	2.04864	-1.17219	-0.876446	0.00317858	0.0204127
biocarta_induction_of_apoptosis_through_dr3_and_dr4_5_death_receptors_Pathway_(apoptosis)	Biocarta 1.123	-31.878	-21.7662	-28.8404	-2.64347	6.30628	-3.66281	0.00323049	0.0205295
cAMP_Pathway_Oncogenesis	Qiagen 1.123	-24.7371	-28.1939	-17.9833	3.75307	0.260671	-4.01374	0.0032257	0.0205419
NCI_N_cadherin_signaling_events_Pathway_(protein_transport_into_membrane_raft)	NCI 1.123	-30.3059	-32.8475	-32.2699	-2.11795	9.4345	-7.31655	0.00315229	0.0205473
NCI_N_cadherin_signaling_events_Pathway_(long_term_synaptic_potentiation)	NCI 1.123	-30.3059	-32.8475	-32.2699	-2.11795	9.4345	-7.31655	0.00315229	0.0205473
NCI_N_cadherin_signaling_events_Pathway_(axon_guidance)	NCI 1.123	-30.3059	-32.8475	-32.2699	-2.11795	9.4345	-7.31655	0.00315229	0.0205473
NCI_N_cadherin_signaling_events_Pathway_(regulation_of_synaptic_plasticity)	NCI 1.123	-30.3059	-32.8475	-32.2699	-2.11795	9.4345	-7.31655	0.00315229	0.0205473
NCI_N_cadherin_signaling_events_Pathway_(endothelial_cell_proliferation)	NCI 1.123	-30.3059	-32.8475	-32.2699	-2.11795	9.4345	-7.31655	0.00315229	0.0205473
NCI_N_cadherin_signaling_events_Pathway_(cortical_microtubule_organization)	NCI 1.123	-30.3059	-32.8475	-32.2699	-2.11795	9.4345	-7.31655	0.00315229	0.0205473
NCI_N_cadherin_signaling_events_Pathway_(cardiac_muscle_tissue_morphogenesis)	NCI 1.123	-30.3059	-32.8475	-32.2699	-2.11795	9.4345	-7.31655	0.00315229	0.0205473
NCI_N_cadherin_signaling_events_Pathway_(regulation_of_short_term_neuronal_synaptic_plasticity)	NCI 1.123	-30.3059	-32.8475	-32.2699	-2.11795	9.4345	-7.31655	0.00315229	0.0205473
NCI_N_cadherin_signaling_events_Pathway_(synaptic_vesicle_fusion_to_presynaptic_membrane)	NCI 1.123	-30.3059	-32.8475	-32.2699	-2.11795	9.4345	-7.31655	0.00315229	0.0205473
reactome_LDL_endocytosis_Main_Pathway	Reactome 1.123	-14.5657	-14.1614	-8.73173	1.08786	-0.558369	-0.529487	0.00310182	0.0205707
reactome_Glucagon_signaling_in_metabolic_regulation_Main_Pathway	Reactome 1.123	-8.29999	-9.31305	-5.70069	0.271038	0.830888	-1.10193	0.00310947	0.0205765
NCI_E_cadherin_signaling_in_the_nascent_adherens_junction_Pathway_(adherens_junction_assembly)	NCI 1.123	-29.5358	-25.839	-23.9906	-1.92541	7.43208	-5.50667	0.00321112	0.0205782
4-hydroxy-2-nonenal_detoxification	Metabolism 1.123	22.9201	26.8017	37.6148	2.68017	-2.03323	-0.646937	0.00322535	0.0205827
KEGG_Legionellosis_Main_Pathway	KEGG Adjusted 1.123	-37.222	-29.1815	-28.5577	5.26792	2.8419	-8.10982	0.0031202	0.0206028
KEGG_Aldosterone_regulated_sodium_reabsorption_Main_Pathway	KEGG Adjusted 1.123	9.5867	12.5683	15.8085	-0.463932	1.72003	-1.2561	0.00322227	0.0206063
IL-2_Pathway_Apoptosis	Qiagen 1.123	-33.2711	-42.9751	-46.903	9.93511	-7.39357	-2.54154	0.00332892	0.0206379
cAMP_Pathway	Qiagen 1.123	-5.29757	-5.09492	-3.51819	0.323549	0.62789	-0.951439	0.0033403	0.0206664
reactome_Displacement_of_DNA_glycosylase_by_APE1_Main_Pathway	Reactome 1.123	18.8818	30.6268	23.3488	3.55559	-2.5287	-1.02688	0.00332688	0.0206674
GSK3_Signaling_Pathway	Qiagen 1.123	8.09635	8.3562	7.15281	-0.136719	-2.01964	2.15636	0.00336716	0.0207063
KEGG_Circadian_entrainment_Main_Pathway	KEGG Adjusted 1.123	-7.89337	-11.9375	-8.38778	0.261209	1.25327	-1.51448	0.00337587	0.020718
KEGG_ABC_transporters_Main_Pathway	KEGG Adjusted 1.123	-18.0395	-15.2879	-13.562	-0.618027	3.97582	-3.3578	0.00336438	0.0207311
NCI_Syndecan_2_mediated_signaling_events_Main_Pathway	NCI 1.123	-32.5394	-23.2619	-25.8434	-6.35977	5.12603	1.23374	0.00335971	0.0207443
biocarta_sprouty_regulation_of_tyrosine_kinase_signals_Pathway_(Pathway_protein_ubiquitination_of_CBL)	Biocarta 1.123	12.3467	13.1698	15.3792	-3.89895	2.46934	1.42962	0.00328077	0.0207623
ATM_Pathway_Cell_Cycle_Checkpoint_Control	Qiagen 1.123	19.3215	30.7584	28.419	-3.29245	4.15888	-0.866434	0.00315229	0.0207696
reactome_Recycling_pathway_of_L1_Main_Pathway	Reactome 1.123	-34.5374	-22.0607	-25.4732	-1.51959	4.58544	-3.06584	0.00339169	0.0207733
reactome_Asparagine_N_linked_glycosylation_Main_Pathway	Reactome 1.123	-19.1936	-12.1136	-17.5102	1.99692	0.858182	-2.85511	0.00327569	0.0207734
NCI_Signaling_events_mediated_by_VEGFR1_and_VEGFR2_Pathway_(focal_adhesion_assembly)	NCI 1.123	-27.8799	-21.8396	-19.1001	-4.94005	4.00485	0.935199	0.00340613	0.0208198
NCI_Arf6_trafficking_events_Pathway_(receptor_recycling)	NCI 1.123	-71.3942	-42.9751	-59.6107	-2.77259	8.31777	-5.54518	0.00332674	0.0208366
NCI_Arf6_trafficking_events_Pathway_(positive_regulation_of_endocytosis)	NCI 1.123	-71.3942	-42.9751	-59.6107	-2.77259	8.31777	-5.54518	0.00332674	0.0208366
NCI_Arf6_downstream_Pathway_(regulation_of_epithelial_cell_migration)	NCI 1.123	-71.3942	-42.9751	-59.6107	-2.77259	8.31777	-5.54518	0.00332674	0.0208366
NCI_Arf6_trafficking_events_Pathway_(clathrin_independent_pinocytosis)	NCI 1.123	-71.3942	-42.9751	-59.6107	-2.77259	8.31777	-5.54518	0.00332674	0.0208366
NCI_Arf6_downstream_Pathway_(myoblast_fusion)	NCI 1.123	-71.3942	-42.9751	-59.6107	-2.77259	8.31777	-5.54518	0.00332674	0.0208366
NCI_Arf6_downstream_Pathway_(substrate_adhesion_dependent_cell_spreading)	NCI 1.123	-71.3942	-42.9751	-59.6107	-2.77259	8.31777	-5.54518	0.00332674	0.0208366
NCI_Arf6_downstream_Pathway_(liver_development)	NCI 1.123	-71.3942	-42.9751	-59.6107	-2.77259	8.31777	-5.54518	0.00332674	0.0208366
reactome_Binding_and_entry_of_HIV_virion_Main_Pathway	Reactome 1.123	42.7441	35.2061	24.8955	2.88811	-3.26357	0.375455	0.00331344	0.0209256
NCI_Class_I_PI3K_signaling_events_Pathway_(actin_cytoskeleton_reorganization)	NCI 1.123	25.3288	39.856	40.8379	-4.38993	-0.606504	4.99644	0.00345806	0.0210527
reactome_Assembly_Of_The_HIV_Virion_Main_Pathway	Reactome 1.123	-11.5525	-11.2752	-14.4637	3.14227	-2.8188	-0.323469	0.00345378	0.0210687
NCI_Regulation_of_Androgen_receptor_activity_Pathway_(cell_proliferation)	NCI 1.123	-25.5262	-17.7743	-17.3428	-2.95648	-0.629491	3.58598	0.00350472	0.0212941
PTEN_Pathway	Qiagen 1.123	4.16418	3.19008	3.62554	-1.04033	0.430369	0.609956	0.00351776	0.0213308
reactome_Activation_of_PUMA_and_translocation_to_mitochondria_Main_Pathway	Reactome 1.123	-45.5552	-26.9557	-34.9269	-0.962704	-3.2732	4.2359	0.00355469	0.0214055
reactome_Activation_of_NOXA_and_translocation_to_mitochondria_Main_Pathway	Reactome 1.123	-45.5552	-26.9557	-34.9269	-0.962704	-3.2732	4.2359	0.00355469	0.0214055
reactome_Hydrolysis_of_LPC_Main_Pathway	Reactome 1.123	4.99644	6.5127	5.5163	-1.11192	-0.462098	1.57402	0.0035531	0.0214596
NCI_LPA_receptor_mediated_events_Pathway_(stress_fiber_assembly)	NCI 1.123	-32.6357	-24.4912	-22.0219	-4.90979	-0.0577623	4.96755	0.00354953	0.0214806
Akt_Signaling_Pathway_NF-kB_dependent_transciption	Qiagen 1.123	-7.54118	-5.76981	-4.5568	-0.840762	0.198959	0.641803	0.00358814	0.021543
biocarta_fmlp_induced_chemokine_gene_expression_in_hmc_1_cells_Pathway_(Pathway_degradation_of_PRKCA)	Biocarta 1.123	13.1368	21.3555	20.8604	-2.75609	1.8979	0.858182	0.00359582	0.0215466
biocarta_induction_of_apoptosis_through_dr3_and_dr4_5_death_receptors_Main_Pathway	Biocarta 1.123	-28.0603	-17.6631	-24.7587	-2.66922	4.6453	-1.97608	0.00365816	0.0218342
reactome_CHL1_interactions_Main_Pathway	Reactome 1.123	-21.9035	-33.2711	-30.7757	3.32711	3.04985	-6.37695	0.00365754	0.0218734
reactome_Signal_attenuation_Main_Pathway	Reactome 1.123	17.2594	30.845	23.8096	-0.623832	0.242602	0.381231	0.00367297	0.0218797
NCI_N_cadherin_signaling_events_Pathway_(regulation_of_synapse_organization)	NCI 1.123	-24.5572	-28.122	-27.3298	-1.8814	8.11972	-6.23832	0.00369528	0.0219696
reactome_Lysosome_Vesicle_Biogenesis_Main_Pathway	Reactome 1.123	-30.9448	-18.6257	-28.1407	0.750909	3.14542	-3.89633	0.00370553	0.0219876
acetyl-CoA_biosynthesis_from_citrate	Metabolism 1.123	49.4445	70.2389	52.9102	-3.23469	13.4008	-10.1662	0.00375432	0.0221047
PAK_Pathway_Lamelliopodia_and_Filopodia_Outgrowth	Qiagen 1.123	-5.80182	-5.20428	-5.57659	0.264495	1.40197	-1.66646	0.0037471	0.022105
MAPK_Signaling_Pathway_Gene_Expression_Cell_Proliferation_Cell_Survival_Tumorigenesis_Differentiation_Development_via_PXN_CREB3_RPS6KA5_RPS6KA6	Qiagen 1.123	-21.9765	-15.1475	-17.7762	-0.639381	4.21701	-3.57763	0.00374401	0.0221296
reactome_Activated_NOTCH1_Transmits_Signal_to_the_Nucleus_Main_Pathway	Reactome 1.123	-18.095	-12.6769	-16.3506	-0.696998	3.83156	-3.13457	0.00373994	0.0221486
NCI_IL4_mediated_signaling_events_Main_Pathway	NCI 1.123	8.98425	14.6627	11.5169	4.05658e-15	1.78619	-1.78619	0.00377994	0.0222126
biocarta_caspase_cascade_in_apoptosis_Main_Pathway	Biocarta 1.123	26.1085	22.5658	22.2385	6.23832	0.385082	-6.62341	0.00380823	0.02225
reactome_G_beta_gamma_signalling_through_PI3Kgamma_Main_Pathway	Reactome 1.123	9.87966	16.5061	17.1993	-1.19683	0.355816	0.841019	0.00383078	0.0222536
KEGG_Chemokine_signaling_Main_Pathway	KEGG Adjusted 1.123	3.91083	5.83419	6.36327	-0.886507	0.0991381	0.787369	0.00379671	0.0222682
reactome_Synthesis_of_epoxy_EET_and_dihydroxyeicosatrienoic_acids_DHET__Main_Pathway	Reactome 1.123	10.5849	5.99283	9.7185	-0.418776	0.707588	-0.288811	0.00380521	0.0222751
biocarta_il12_and_stat4_dependent_signaling_pathway_in_th1_development_Main_Pathway	Biocarta 1.123	-10.0121	-10.4742	-6.35385	0.693147	0.731655	-1.4248	0.0038275	0.0222771
reactome_Synthesis_of_bile_acids_and_bile_salts_via_7alpha_hydroxycholesterol_Main_Pathway	Reactome 1.123	17.7606	19.0415	15.8319	3.77715	1.59223	-5.36938	0.00382039	0.0222783
reactome_ECM_proteoglycans_Main_Pathway	Reactome 1.123	-8.36728	-8.19674	-9.75357	-0.302564	2.51953	-2.21697	0.00387508	0.0223404
NCI_Regulation_of_cytoplasmic_and_nuclear_SMAD2_3_signaling_Main_Pathway	NCI 1.123	-25.0453	-14.263	-18.7235	-0.676032	1.53819	-0.862155	0.00387204	0.0223652
HIF1Alpha_Pathway	Qiagen 1.123	-3.71054	-2.73683	-2.76227	-0.160222	0.755723	-0.595501	0.0038676	0.0223821
pyrimidine_ribonucleosides_salvage_I	Metabolism 1.123	13.1698	20.9677	13.5164	1.38629	-0.346574	-1.03972	0.00386327	0.0223996
NCI_Stabilization_and_expansion_of_the_E_cadherin_adherens_junction_Pathway_(adherens_junction_assembly)	NCI 1.123	-20.981	-12.6366	-17.0887	-1.38629	2.93255	-1.54625	0.00390735	0.0224839
reactome_Glucose_transport_Main_Pathway	Reactome 1.123	19.5236	23.7865	14.8796	3.0614	0.635385	-3.69678	0.0039313	0.0224941
cAMP_Pathway_Regulation_of_Cytoskeleton	Qiagen 1.123	-21.6994	-23.9356	-14.4626	3.34471	-2.50578	-0.838928	0.00391695	0.0224966
IL-10_Pathway_Translational_Modulation	Qiagen 1.123	-27.5295	-21.4645	-23.024	2.89967	4.21665	-7.11631	0.00392863	0.0225212
mTOR_Pathway	Qiagen 1.123	-7.86504	-5.37932	-5.9227	1.06174	0.414938	-1.47668	0.00397963	0.0225586
reactome_Urea_cycle_Main_Pathway	Reactome 1.123	13.1955	18.7406	12.5793	-2.97797	2.18213	0.795836	0.00399893	0.0225839
biocarta_tgf_beta_signaling_Main_Pathway	Biocarta 1.123	-43.0675	-32.8783	-34.7267	-3.65058	10.5127	-6.86216	0.0039786	0.0225949
NCI_FAS_CD95_signaling_Pathway_(cell_cycle)	NCI 1.123	16.2064	25.0193	29.6733	-0.528112	0.462098	0.066014	0.00395705	0.022599
Circadian_Pathway	Qiagen 1.123	20.6558	23.2204	20.8637	-1.10904	-5.47586	6.5849	0.00397633	0.0226242
KEGG_Malaria_Main_Pathway	KEGG Adjusted 1.123	-42.1953	-29.5454	-33.6176	8.49105	-1.29965	-7.1914	0.00399865	0.0226243
Cellular_Apoptosis_Pathway_Depolarization	Qiagen 1.123	-20.9966	-18.0507	-22.8161	-2.02168	6.20944	-4.18776	0.00397087	0.0226355
zymosterol_biosynthesis	Metabolism 1.123	40.8957	64.5782	57.5312	10.3972	-0.462098	-9.93511	0.00403891	0.0227675
reactome_NOTCH2_Activation_and_Transmission_of_Signal_to_the_Nucleus_Main_Pathway	Reactome 1.123	-16.9931	-11.2664	-15.8049	-0.440093	3.25669	-2.8166	0.00409145	0.023021
KEGG_One_carbon_pool_by_folate_Main_Pathway	KEGG Adjusted 1.123	15.424	26.9765	22.0533	-1.64697	-1.20264	2.84961	0.00412248	0.0230677
NCI_Ephrin_A_reverse_signaling_Main_Pathway	NCI 1.123	-45.7477	-34.4263	-33.7332	-9.47301	1.38629	8.08672	0.00411574	0.0230937
NCI_Ephrin_A_reverse_signaling_Pathway_(beta_integrin_mediated_adhesion)	NCI 1.123	-45.7477	-34.4263	-33.7332	-9.47301	1.38629	8.08672	0.00411574	0.0230937
NCI_PDGFR_beta_signaling_Pathway_(receptor_recycling)	NCI 1.123	20.7339	36.0161	36.0822	-1.84289	-0.489604	2.3325	0.00414741	0.0231222
chondroitin_sulfate_biosynthesis	Metabolism 1.123	-17.859	-13.5021	-17.2319	-0.127627	4.20289	-4.07527	0.00415595	0.0231275
NCI_Wnt_signaling_network_Main_Pathway	NCI 1.123	-16.9436	-11.0647	-14.1582	1.8869	1.46331	-3.35021	0.00416673	0.0231451
reactome_Acyl_chain_remodeling_of_CL_Main_Pathway	Reactome 1.123	17.1554	29.6898	25.0688	-2.88811	3.23469	-0.346574	0.00414733	0.0231642
reactome_Termination_of_O_glycan_biosynthesis_Main_Pathway	Reactome 1.123	-9.64929	-13.3367	-10.717	-2.68409	2.74987	-0.0657748	0.00420421	0.0232684
Glucocorticoid_Receptor_Signaling_Pathway_Cell_Cycle_Arrest	Qiagen 1.123	-21.3143	-27.8992	-28.419	5.71846	1.38629	-7.10476	0.00419754	0.0232738
KEGG_Wnt_signaling_Main_Pathway	KEGG Adjusted 1.123	-9.68524	-6.1394	-7.89702	1.03156	0.713081	-1.74464	0.00421755	0.0232999
tryptophan_degradation	Metabolism 1.123	14.8385	20.5377	15.5701	-1.02688	4.36426	-3.33738	0.00424517	0.0234099
NCI_Arf6_downstream_Pathway_(actin_filament_bundle_formation)	NCI 1.123	-20.4093	-12.3226	-17.4057	-0.308065	2.92662	-2.61856	0.00425377	0.023415
biocarta_transcriptional_activation_of_dbpb_from_mrna_Main_Pathway	Biocarta 1.123	25.6464	28.419	21.4876	-0.693147	-6.23832	6.93147	0.00430029	0.0236283
Cytokine_Network_Pathway	Qiagen 1.123	6.64622	10.3391	11.6512	-0.936096	-0.345676	1.28177	0.00432427	0.0236321
reactome_mRNA_3_end_processing_Main_Pathway	Reactome 1.123	16.2364	26.6547	19.7267	2.90912	-3.45173	0.542615	0.00431317	0.0236351
reactome_Cleavage_of_Growing_Transcript_in_the_Termination_Region_Main_Pathway	Reactome 1.123	16.2364	26.6547	19.7267	2.90912	-3.45173	0.542615	0.00431317	0.0236351
NCI_a6b1_and_a6b4_Integrin_signaling_Pathway_(hemidesmosome_assembly)	NCI 1.123	-65.1558	-72.7805	-77.6325	-13.1698	23.567	-10.3972	0.00435247	0.0236588
NCI_Arf6_trafficking_events_Pathway_(regulation_of_calcium_dependent_cell_cell_adhesion)	NCI 1.123	-30.614	-24.6067	-26.9172	-0.115525	7.62462	-7.50909	0.00434661	0.0236692
reactome_Antigen_Presentation_Folding_assembly_and_peptide_loading_of_class_I_MHC_Main_Pathway	Reactome 1.123	-51.5569	-31.0056	-40.0359	-4.66259	7.43173	-2.76913	0.00436736	0.0236974
IL-10_Pathway_Stability_Determination	Qiagen 1.123	-61.5361	-34.9654	-43.5142	-1.00121	-2.38751	3.38872	0.00434588	0.0237077
Ras_Pathway_RhoA_Pathway	Qiagen 1.123	-8.36911	-6.40519	-4.78785	-0.821508	0.680311	0.141197	0.00440161	0.0238408
reactome_Glycolysis_Main_Pathway	Reactome 1.123	-31.1788	-17.2773	-22.707	-1.1039	1.16808	-0.0641803	0.00442617	0.0238465
KEGG_Phenylalanine_tyrosine_and_tryptophan_biosynthesis_Main_Pathway	KEGG Adjusted 1.123	-14.0016	-11.7835	-14.4175	3.60437	-3.88162	0.277259	0.00442352	0.0238745
chondroitin_sulfate_biosynthesis_late_stages	Metabolism 1.123	-25.9249	-20.1131	-21.6949	-0.616131	6.33311	-5.71698	0.00442204	0.0239089
NCI_Regulation_of_Androgen_receptor_activity_Main_Pathway	NCI 1.123	-24.5433	-16.6604	-16.3818	-3.04894	-0.650109	3.69905	0.00447126	0.0240044
NCI_Neurotrophic_factor_mediated_Trk_receptor_signaling_Pathway_(axon_guidance)	NCI 1.123	-10.6796	-12.9901	-15.6086	-1.09107	-2.36183	3.4529	0.00446831	0.024031
reactome_Formyl_peptide_receptors_bind_formyl_peptides_and_many_other_ligands_Main_Pathway	Reactome 1.123	-13.3084	-17.4673	-16.2196	1.73287	3.04985	-4.78272	0.00449012	0.0240632
Akt_Signaling_Pathway_Protein_Synthesis	Qiagen 1.123	-7.32426	-8.10058	-4.92597	-0.00462098	-1.19683	1.20146	0.00453791	0.024234
reactome_Adrenoceptors_Main_Pathway	Reactome 1.123	10.8978	8.66434	12.8232	2.8111	-1.96392	-0.84718	0.00453262	0.0242483
purine_ribonucleosides_degradation_to_ribose-1-phosphate	Metabolism 1.123	25.8775	26.8017	30.7295	-7.62462	-0.693147	8.31777	0.00458229	0.0244282
reactome_Chondroitin_sulfate_biosynthesis_Main_Pathway	Reactome 1.123	-17.0632	-18.8872	-16.5038	-0.822859	5.50059	-4.67773	0.00460135	0.0244442
biocarta_regulation_of_ck1_cdk5_by_type_1_glutamate_receptors_Main_Pathway	Biocarta 1.123	-7.42269	-6.49567	-5.22772	-1.41823	-0.293977	1.71221	0.00460961	0.0244454
reactome_Purine_ribonucleoside_monophosphate_biosynthesis_Main_Pathway	Reactome 1.123	28.0395	44.8235	36.6543	-2.50853	-5.57818	8.08672	0.0045985	0.0244717
reactome_Retrograde_neurotrophin_signalling_Main_Pathway	Reactome 1.123	-23.9047	-13.6141	-20.1724	-2.73704	2.48822	0.248822	0.00464819	0.0245644
tryptophan_degradation_X_mammalian_via_tryptamine	Metabolism 1.123	17.1843	22.9894	17.2709	1.24189	4.01448	-5.25637	0.00464574	0.0245941
NCI_FAS_CD95_signaling_Pathway_(neuron_projection_development)	NCI 1.123	19.497	33.3599	28.7745	-4.28329	4.30107	-0.017773	0.00467384	0.0246571
IGF1R_Signaling_Pathway_Glucose_Uptake	Qiagen 1.123	-19.0615	-16.289	-12.3611	1.27077	2.65706	-3.92783	0.00469326	0.0247167
reactome_Serotonin_receptors_Main_Pathway	Reactome 1.123	10.3683	7.27805	6.32497	-1.24189	1.15525	0.0866434	0.00470284	0.0247244
KEGG_Gap_junction_Main_Pathway	KEGG Adjusted 1.123	9.4235	5.56168	6.57855	0.637289	0.38212	-1.01941	0.0047388	0.0247851
KEGG_Sphingolipid_signaling_Main_Pathway	KEGG Adjusted 1.123	7.48324	13.3462	12.7519	-1.12664	0.0354432	1.0912	0.00473718	0.0248192
NCI_Signaling_events_mediated_by_VEGFR1_and_VEGFR2_Pathway_(regulation_of_vascular_permeability)	NCI 1.123	-21.1515	-13.7159	-12.7455	-1.70556	1.21826	0.487303	0.00475705	0.0248378
NAD_phosphorylation_and_dephosphorylation	Metabolism 1.123	-37.2567	-27.3793	-21.141	-3.63902	1.90615	1.73287	0.0047365	0.0248585
reactome_ER_Quality_Control_Compartment_ERQC__Main_Pathway	Reactome 1.123	26.2626	46.8837	42.436	-4.52471	4.60173	-0.0770164	0.00477722	0.0249004
pyrimidine_ribonucleosides_degradation	Metabolism 1.123	-22.4888	-19.4851	-19.9472	2.8111	4.19739	-7.00849	0.00481171	0.0250373
reactome_Amine_compound_SLC_transporters_Main_Pathway	Reactome 1.123	-37.1231	-31.7945	-32.2277	-0.418776	10.1625	-9.74377	0.00492692	0.025291
NCI_IL27_mediated_signaling_events_Pathway_(T_cell_proliferation_during_immune_response)	NCI 1.123	-24.5682	-12.9002	-20.1783	0.500606	-0.539114	0.0385082	0.00491036	0.0253771
NCI_IL27_mediated_signaling_events_Pathway_(MAPKKK_cascade)	NCI 1.123	-24.5682	-12.9002	-20.1783	0.500606	-0.539114	0.0385082	0.00491036	0.0253771
NCI_IL27_mediated_signaling_events_Pathway_(positive_regulation_of_T_cell_mediated_cytotoxicity)	NCI 1.123	-24.5682	-12.9002	-20.1783	0.500606	-0.539114	0.0385082	0.00491036	0.0253771
NCI_IL27_mediated_signaling_events_Pathway_(T_helper_2_cell_differentiation)	NCI 1.123	-24.5682	-12.9002	-20.1783	0.500606	-0.539114	0.0385082	0.00491036	0.0253771
NCI_IL27_mediated_signaling_events_Pathway_(mast_cell_activation)	NCI 1.123	-24.5682	-12.9002	-20.1783	0.500606	-0.539114	0.0385082	0.00491036	0.0253771
NCI_IL27_mediated_signaling_events_Pathway_(cytokine_production_during_immune_response)	NCI 1.123	-24.5682	-12.9002	-20.1783	0.500606	-0.539114	0.0385082	0.00491036	0.0253771
NCI_IL27_mediated_signaling_events_Pathway_(T_cell_proliferation)	NCI 1.123	-24.5682	-12.9002	-20.1783	0.500606	-0.539114	0.0385082	0.00491036	0.0253771
cholesterol_biosynthesis_I	Metabolism 1.123	37.9631	58.8109	55.5051	9.75738	2.13276	-11.8901	0.0049786	0.0254703
cholesterol_biosynthesis_II_via_2425-dihydrolanosterol	Metabolism 1.123	37.9631	58.8109	55.5051	9.75738	2.13276	-11.8901	0.0049786	0.0254703
cholesterol_biosynthesis_III_via_desmosterol	Metabolism 1.123	37.9631	58.8109	55.5051	9.75738	2.13276	-11.8901	0.0049786	0.0254703
asparagine_degradation	Metabolism 1.123	19.1482	13.0832	13.6897	1.29965	2.51266	-3.81231	0.00499692	0.0254784
hypusine_biosynthesis	Metabolism 1.123	-54.181	-31.3071	-58.6865	-1.50182	-1.50182	3.00364	0.00504735	0.0255218
KEGG_Terpenoid_backbone_biosynthesis_Main_Pathway	KEGG Adjusted 1.123	20.3708	27.5333	27.5829	6.78844	-0.341072	-6.44737	0.00507222	0.0255627
HGF_Pathway_IP3_Pathway	Qiagen 1.123	-26.5995	-15.5958	-19.5814	-0.51986	-2.85923	3.37909	0.00508237	0.0255715
cAMP_Pathway_Myocardial_Contraction	Qiagen 1.123	-5.08539	-6.84773	-3.96624	0.399964	0.497217	-0.897182	0.00509113	0.0255732
PPAR_Pathway_Adipocyte_Differentiation_Glucose_Homeostasis_and_Macrophage_Function	Qiagen 1.123	-28.2342	-21.9959	-18.8767	6.14591	-3.21158	-2.93432	0.00504337	0.0255867
PPAR_Pathway_Fatty_Acid_Metabolism_Lipid_Homeostasis_and_Skin_Proliferation	Qiagen 1.123	-28.2342	-21.9959	-18.8767	6.14591	-3.21158	-2.93432	0.00504337	0.0255867
PPAR_Pathway_Peroxisome_Proliferation_Hepatocarcinogenesis_Fatty_Acid_Metbolism_and_Lipid_Homeostasis	Qiagen 1.123	-28.2342	-21.9959	-18.8767	6.14591	-3.21158	-2.93432	0.00504337	0.0255867
reactome_SHC_mediated_signalling_Main_Pathway	Reactome 1.123	21.1245	33.7002	28.353	-6.1063	0.528112	5.57818	0.00507031	0.0255954
biocarta_ras_independent_pathway_in_nk_cell_mediated_cytotoxicity_Main_Pathway	Biocarta 1.123	25.0268	27.4213	29.4693	-3.32921	-5.97577	9.30498	0.00503081	0.0256083
Akt_Signaling_Pathway_Glycogen_Synthesis_and_Apoptosis	Qiagen 1.123	-4.93107	-4.23793	-2.77867	-0.535061	0.632345	-0.0972838	0.00521833	0.0260403
reactome_Downregulation_of_ERBB4_signaling_Main_Pathway	Reactome 1.123	-16.9656	-13.6979	-12.9057	-3.10266	-1.4193	4.52196	0.00521743	0.0260786
biocarta_sprouty_regulation_of_tyrosine_kinase_signals_Main_Pathway	Biocarta 1.123	7.65502	14.094	14.0393	-0.49858	0.0304012	0.468178	0.00520911	0.0260798
biocarta_pkc_catalyzed_phosphorylation_of_inhibitory_phosphoprotein_of_myosin_phosphatase_Pathway_(secretion)	Biocarta 1.123	-19.6062	-33.7662	-21.9827	1.28727	1.08923	-2.3765	0.00520193	0.0260868
NCI_Caspase_Cascade_in_Apoptosis_Pathway_(nuclear_fragmentation_during_apoptosis)	NCI 1.123	12.8397	19.9197	19.3999	0.61063	3.48224	-4.09287	0.00539829	0.0268943
NCI_Glypican_3_network_Pathway_(embryonic_digit_morphogenesis)	NCI 1.123	-34.0797	-24.7222	-18.4839	-2.19497	2.31049	-0.115525	0.00545778	0.0271019
NCI_Glypican_3_network_Pathway_(skeletal_system_development)	NCI 1.123	-34.0797	-24.7222	-18.4839	-2.19497	2.31049	-0.115525	0.00545778	0.0271019
NCI_Glypican_3_network_Pathway_(kidney_development)	NCI 1.123	-34.0797	-24.7222	-18.4839	-2.19497	2.31049	-0.115525	0.00545778	0.0271019
reactome_Telomere_Extension_By_Telomerase_Main_Pathway	Reactome 1.123	33.0785	55.4903	41.3385	-3.71604	-5.27562	8.99166	0.00552335	0.0273383
adenosine_ribonucleotides_ide_novoi_biosynthesis	Metabolism 1.123	-17.4955	-10.7951	-15.2236	3.06782	0.102688	-3.17051	0.00555279	0.0273949
biocarta_double_stranded_rna_induced_gene_expression_Pathway_(translational_initiation)	Biocarta 1.123	18.9691	15.5727	18.6226	4.41304	-5.91486	1.50182	0.00554759	0.0274137
PAK_Pathway_Actin_Organization	Qiagen 1.123	-5.6414	-5.25328	-5.50253	0.285128	1.57283	-1.85796	0.00558852	0.0275044
PAK_Pathway_Cell_Survival	Qiagen 1.123	-5.6414	-5.25328	-5.50253	0.285128	1.57283	-1.85796	0.00558852	0.0275044
purine_nucleotides_degradation	Metabolism 1.123	4.20789	3.32571	3.19968	-0.938199	-0.119025	1.05722	0.00562179	0.0275567
reactome_Advanced_glycosylation_endproduct_receptor_signaling_Main_Pathway	Reactome 1.123	-14.7907	-16.4695	-13.5019	-0.657046	4.82315	-4.1661	0.00561893	0.0275871
NCI_FGF_signaling_Pathway_(MAPKKK_cascade)	NCI 1.123	45.2856	28.0436	33.3288	7.76902	-1.32853	-6.44049	0.00567585	0.027688
reactome_Phosphorylation_of_proteins_involved_in_the_G2_M_transition_by_Cyclin_A_Cdc2_complexes_Main_Pathway	Reactome 1.123	-26.1085	-23.7981	-40.6646	-2.77259	3.46574	-0.693147	0.00568505	0.0276885
biocarta_endocytotic_role_of_ndk_phosphins_and_dynamin_Main_Pathway	Biocarta 1.123	-20.7222	-12.6644	-13.5741	0.0288811	2.36825	-2.39713	0.00566941	0.0277009
D-imyoi-inositol_1456-tetrakisphosphate_biosynthesis	Metabolism 1.123	25.993	47.4806	45.0546	3.81231	1.38629	-5.1986	0.00566898	0.0277434
reactome_Folding_of_actin_by_CCT_TriC_Main_Pathway	Reactome 1.123	21.1068	30.4642	25.5609	-0.239606	-6.68331	6.92291	0.0057261	0.0278439
GABA_shunt	Metabolism 1.123	12.0377	20.702	19.9395	-0.854882	3.37332	-2.51843	0.00586058	0.0281826
iNi-acetylglucosamine_degradation_II	Metabolism 1.123	14.6139	18.946	14.2673	4.21665	0.404336	-4.62098	0.00580884	0.0282011
NCI_Signaling_events_regulated_by_Ret_tyrosine_kinase_Pathway_(tube_development)	NCI 1.123	-22.9586	-16.2813	-16.443	3.10376	-5.32953	2.22577	0.00585575	0.0282263
NCI_Signaling_events_regulated_by_Ret_tyrosine_kinase_Pathway_(MAPKKK_cascade)	NCI 1.123	-22.9586	-16.2813	-16.443	3.10376	-5.32953	2.22577	0.00585575	0.0282263
mucin_core_1_and_core_2_iOi-glycosylation	Metabolism 1.123	-11.4947	-9.09343	-9.14294	-1.87727	3.33371	-1.45643	0.00585336	0.0282819
adenosine_nucleotides_degradation	Metabolism 1.123	9.47301	5.74735	6.44049	-0.837553	1.41518	-0.577623	0.00584894	0.0283055
BRCA1_Pathway_NHEJ_DSB_Repair	Qiagen 1.123	-28.5676	-17.6753	-16.9326	-2.12895	0.198042	1.93091	0.00590785	0.0283205
reactome_MyD88_independent_cascade_Main_Pathway	Reactome 1.123	-43.6683	-26.3396	-48.8669	5.54518	-1.15525	-4.38993	0.00590098	0.0283321
pyruvate_decarboxylation_to_acetyl_CoA	Metabolism 1.123	-10.9055	-7.02389	-9.65785	-2.51843	1.64045	0.877986	0.00584515	0.0283322
NCI_Syndecan_1_mediated_signaling_events_Pathway_(homophilic_cell_adhesion)	NCI 1.123	18.7718	10.0415	14.5946	-1.02505	1.99142	-0.966372	0.00593293	0.0283514
NCI_Syndecan_1_mediated_signaling_events_Pathway_(Tumor_Cell_Invasion)	NCI 1.123	18.7718	10.0415	14.5946	-1.02505	1.99142	-0.966372	0.00593293	0.0283514
NCI_Syndecan_1_mediated_signaling_events_Pathway_(positive_regulation_of_cell_migration)	NCI 1.123	18.7718	10.0415	14.5946	-1.02505	1.99142	-0.966372	0.00593293	0.0283514
reactome_N_glycan_trimming_in_the_ER_and_Calnexin_Calreticulin_cycle_Main_Pathway	Reactome 1.123	27.206	49.6467	32.6646	-1.29965	2.33937	-1.03972	0.00599205	0.0285443
KEGG_Mineral_absorption_Main_Pathway	KEGG Adjusted 1.123	-96.5785	-70.9321	-59.8417	16.4045	-15.4803	-0.924196	0.00602474	0.0286105
reactome_Cholesterol_biosynthesis_Main_Pathway	Reactome 1.123	38.0015	53.652	53.4331	11.37	2.72395	-14.094	0.00601731	0.0286198
reactome_Transport_of_glucose_and_other_sugars_bile_salts_and_organic_acids_metal_ions_and_amine_compounds_Main_Pathway	Reactome 1.123	-27.1246	-28.4164	-24.5726	1.9009	7.39094	-9.29185	0.00608042	0.0288299
Akt_Signaling_Pathway_p73_mediated_apoptosis	Qiagen 1.123	-6.52714	-5.4104	-3.73529	-0.0577623	-0.94345	1.00121	0.00611571	0.0289521
Mitochondrial_Apoptosis_Pathway_Apoptosis	Qiagen 1.123	9.97767	17.2192	12.5679	-2.53546	0.492499	2.04296	0.00615856	0.0290646
biocarta_mets_affect_on_macrophage_differentiation_Pathway_(RNA_processing)	Biocarta 1.123	-19.1771	-19.1771	-21.2565	3.69678	-7.39357	3.69678	0.00615787	0.0291064
reactome_Frs2_mediated_activation_Main_Pathway	Reactome 1.123	-34.5803	-22.3733	-19.2926	-2.349	0.462098	1.8869	0.00625067	0.0294536
reactome_Endosomal_Vacuolar_Main_Pathway	Reactome 1.123	-56.428	-34.2092	-47.5276	-5.35983	11.8203	-6.46049	0.00626187	0.0294608
KEGG_MicroRNAs_in_cancer_Main_Pathway	KEGG Adjusted 1.123	6.69747	3.73602	6.00826	1.07065	-0.488438	-0.582213	0.0062765	0.0294841
KEGG_Synaptic_vesicle_cycle_Main_Pathway	KEGG Adjusted 1.123	-25.3824	-17.9558	-16.1734	-4.19189	-0.33007	4.52196	0.00632058	0.0295998
NCI_CDC42_signaling_events_Pathway_(regulation_of_filopodium_assembly)	NCI 1.123	23.0338	36.4169	27.7792	-2.71927	-5.01199	7.73126	0.00631687	0.029628
KEGG_Jak_STAT_signaling_Main_Pathway	KEGG Adjusted 1.123	2.57377	2.87774	3.57252	-0.749407	0.933482	-0.184075	0.00642018	0.0297458
reactome_HS_GAG_degradation_Main_Pathway	Reactome 1.123	-14.1435	-13.0048	-14.5396	-1.81539	5.1656	-3.35021	0.00641488	0.0297666
reactome_Presynaptic_function_of_Kainate_receptors_Main_Pathway	Reactome 1.123	6.88196	12.0476	13.5989	-0.792168	0.66014	0.132028	0.00639592	0.029815
ILK_Signaling_Pathway_G2_Phase_Arrest	Qiagen 1.123	-13.9043	-12.4644	-12.0671	-0.706296	4.44441	-3.73811	0.0064114	0.0298186
ILK_Signaling_Pathway_Cell_Cycle_Proliferation	Qiagen 1.123	-13.9043	-12.4644	-12.0671	-0.706296	4.44441	-3.73811	0.0064114	0.0298186
ILK_Signaling_Pathway_Cell_Migration_Retraction	Qiagen 1.123	-13.9381	-12.3799	-12.0587	-0.88381	4.48667	-3.60286	0.00638924	0.0298295
purine_deoxyribonucleosides_degradation	Metabolism 1.123	15.9424	11.0904	15.2492	-4.15888	3.46574	0.693147	0.0063806	0.029835
NCI_Osteopontin_mediated_events_Pathway_(ruffle_organization)	NCI 1.123	-9.86579	-8.54882	-7.92498	3.16537	-1.68666	-1.47871	0.00645479	0.0298608
NCI_Signaling_events_mediated_by_the_Hedgehog_family_Pathway_(catabolic_process)	NCI 1.123	-21.2565	-29.401	-15.8846	3.00364	-2.71483	-0.288811	0.00650921	0.0300213
reactome_Transport_of_nucleotide_sugars_Main_Pathway	Reactome 1.123	-24.8891	-14.0683	-15.3391	0.949868	0.333738	-1.28361	0.00650739	0.0300584
reactome_Beta_oxidation_of_pristanoyl_CoA_Main_Pathway	Reactome 1.123	-31.7197	-22.9069	-29.9374	0.561119	7.88868	-8.44979	0.00658622	0.0301028
NCI_Signaling_events_mediated_by_VEGFR1_and_VEGFR2_Pathway_(angiogenesis)	NCI 1.123	-22.2461	-13.6406	-13.0259	-1.96174	1.43861	0.52313	0.00658609	0.0301474
biocarta_adp_ribosylation_factor_Main_Pathway	Biocarta 1.123	-23.8311	-13.4586	-14.9068	-1.11811	1.69161	-0.573497	0.00658177	0.030173
NCI_Beta5_beta6_beta7_and_beta8_integrin_cell_surface_interactions_Main_Pathway	NCI 1.123	-39.9055	-25.5474	-36.6378	-0.445595	8.71385	-8.26826	0.00655258	0.0301756
creatine_biosynthesis	Metabolism 1.123	12.5922	18.8305	11.899	2.19497	1.15525	-3.35021	0.00657968	0.030209
reactome_EGFR_interacts_with_phospholipase_C_gamma_Main_Pathway	Reactome 1.123	13.7474	27.8414	22.9894	-0.808672	0.808672	-3.1225e-14	0.00663196	0.0302211
reactome_CD28_co_stimulation_Main_Pathway	Reactome 1.123	12.0146	11.9279	16.0868	-2.71483	-1.58846	4.30329	0.00657569	0.0302362
NCI_Plasma_membrane_estrogen_receptor_signaling_Pathway_(cAMP_biosynthetic_process)	NCI 1.123	-6.59773	-8.27284	-4.59531	1.16166	-1.14883	-0.0128361	0.00665003	0.0302581
EGF_Pathway_IP3_Signaling	Qiagen 1.123	10.3106	20.8811	17.242	-0.606504	0.606504	-2.34188e-14	0.00663196	0.0302664
KEGG_Insulin_secretion_Main_Pathway	KEGG Adjusted 1.123	7.44171	8.75312	12.5237	-1.84411	1.82272	0.0213934	0.00669467	0.0304158
NCI_N_cadherin_signaling_events_Pathway_(adherens_junction_organization)	NCI 1.123	-16.0964	-21.1795	-13.7859	-0.385082	-4.08187	4.46695	0.00671518	0.0304408
NCI_Stabilization_and_expansion_of_the_E_cadherin_adherens_junction_Pathway_(adherens_junction_organization)	NCI 1.123	-16.0964	-21.1795	-13.7859	-0.385082	-4.08187	4.46695	0.00671518	0.0304408
NCI_Role_of_Calcineurin_dependent_NFAT_signaling_in_lymphocytes_Pathway_(positive_T_cell_selection)	NCI 1.123	52.2171	34.8884	38.3541	9.93511	1.38629	-11.3214	0.00678453	0.0305957
reactome_Recycling_of_bile_acids_and_salts_Main_Pathway	Reactome 1.123	-11.408	-14.0507	-9.63186	-0.382675	3.42963	-3.04696	0.00679489	0.0305971
biocarta_caspase_cascade_in_apoptosis_Pathway_(Pathway_degradation_of_CASP1_CASP3_CASP4_CASP10_GZMB)	Biocarta 1.123	49.8809	36.7881	38.367	8.60016	5.21144	-13.8116	0.00677714	0.0306077
biocarta_ucalpain_and_friends_in_cell_spread_Main_Pathway	Biocarta 1.123	-30.0183	-16.5834	-22.081	-3.55634	-0.30127	3.85761	0.00677331	0.0306359
NCI_RhoA_signaling_Main_Pathway	NCI 1.123	-23.3889	-14.0025	-16.674	-3.8075	0.250303	3.55719	0.00682897	0.0307051
reactome_Downstream_TCR_signaling_Main_Pathway	Reactome 1.123	-10.147	-8.19145	-5.84386	-1.8216	1.46109	0.360517	0.00688227	0.0308537
NCI_CXCR3_mediated_signaling_events_Pathway_(actin_polymerization_or_depolymerization)	NCI 1.123	-11.2389	-21.4381	-17.1306	2.35175	-2.25273	-0.099021	0.00687746	0.0308776
reactome_MyD88_dependent_cascade_initiated_on_endosome_Main_Pathway	Reactome 1.123	-31.1916	-17.4673	-22.3193	-3.74299	4.15888	-0.415888	0.00690818	0.0308789
reactome_G_beta_gamma_signalling_through_PLC_beta_Main_Pathway	Reactome 1.123	7.06433	12.9041	14.0478	-0.958854	0.600728	0.358126	0.00690352	0.0309034
reactome_p75NTR_recruits_signalling_complexes_Main_Pathway	Reactome 1.123	-20.3057	-12.3078	-16.8666	-1.32409	4.38105	-3.05696	0.00692958	0.0309291
reactome_TAK1_activates_NFkB_by_phosphorylation_and_activation_of_IKKs_complex_Main_Pathway	Reactome 1.123	-18.6061	-9.58974	-12.7703	-0.824316	0.240676	0.58364	0.00694961	0.0309731
biocarta_fc_epsilon_receptor_i_signaling_in_mast_cells_Pathway_(degranulation)	Biocarta 1.123	6.91992	4.4939	6.64266	0.0924196	-1.60579	1.51337	0.00705284	0.0313414
NCI_Glypican_3_network_Main_Pathway	NCI 1.123	-39.0088	-28.7271	-20.987	-2.61856	-2.50303	5.12159	0.00704791	0.0313653
superpathway_of_cholesterol_biosynthesis	Metabolism 1.123	29.6496	41.84	41.7044	8.59904	3.58126	-12.1803	0.00716097	0.0317755
reactome_Rho_GTPase_cycle_Main_Pathway	Reactome 1.123	-20.242	-12.2776	-13.2746	-3.35312	2.02605	1.32708	0.00721821	0.0319829
glutamate_dependent_acid_resistance	Metabolism 1.123	14.094	26.3396	27.2638	-1.84839	2.77259	-0.924196	0.00725663	0.0320597
reactome_alpha_linolenic_acid_ALA_metabolism_Main_Pathway	Reactome 1.123	-39.2899	-29.1006	-25.5309	2.29894	6.63111	-8.93005	0.00725123	0.0320825
NADH_repair	Metabolism 1.123	6.23832	3.81231	3.92783	0.924196	-0.693147	-0.231049	0.00729593	0.0321867
NCI_Angiopoietin_receptor_Tie2_mediated_signaling_Pathway_(chemokinesis)	NCI 1.123	8.1156	15.3936	16.0001	-0.115525	1.18413	-1.0686	0.00731055	0.0322045
cAMP_Pathway_Endothelial_Cell_Regulation	Qiagen 1.123	13.7156	8.77079	13.0504	1.3897	2.13205	-3.52174	0.00733611	0.0322704
reactome_Metabolism_of_Angiotensinogen_to_Angiotensins_Main_Pathway	Reactome 1.123	-13.7041	-24.0796	-18.4045	1.48016	2.86645	-4.34661	0.00734852	0.0322783
MAPK_Family_Pathway_Cytoskeleton	Qiagen 1.123	-35.3216	-20.419	-25.7909	-5.08308	-0.837553	5.92063	0.0073606	0.0322848
biocarta_g_secretase_mediated_erbb4_signaling_Main_Pathway	Biocarta 1.123	19.8991	11.0182	16.1734	1.44406	2.09388	-3.53794	0.00740742	0.0324434
NCI_Signaling_mediated_by_p38_gamma_and_p38_delta_Main_Pathway	NCI 1.123	-6.18931	-6.22082	-9.62354	-1.73637	0.322068	1.4143	0.00745351	0.0325516
HIF1Alpha_Pathway_HIF1a_Degradation	Qiagen 1.123	43.6683	25.6464	31.8848	-3.46574	8.31777	-4.85203	0.00744946	0.0325807
NCI_Signaling_events_mediated_by_the_Hedgehog_family_Main_Pathway	NCI 1.123	6.31534	9.47894	9.1057	1.51663	1.12562	-2.64225	0.00748486	0.0326417
WNT_Pathway_Cytoskeletal_Rearrangement	Qiagen 1.123	-28.9389	-29.1122	-23.0471	-9.1842	8.14448	1.03972	0.00750714	0.032692
cAMP_Pathway_Cell_Proliferation	Qiagen 1.123	-22.0427	-25.1523	-14.0619	4.40277	-0.478143	-3.92463	0.00754405	0.0327124
NCI_Nongenotropic_Androgen_signaling_Pathway_(actin_cytoskeleton_reorganization)	NCI 1.123	19.5236	33.5599	34.5996	-3.35021	-3.17692	6.52714	0.00753519	0.0327206
KEGG_Primary_bile_acid_biosynthesis_Main_Pathway	KEGG Adjusted 1.123	-14.003	-16.3975	-12.9738	2.17046	3.22068	-5.39114	0.0075304	0.0327465
reactome_Synthesis_of_bile_acids_and_bile_salts_via_24_hydroxycholesterol_Main_Pathway	Reactome 1.123	14.5148	17.634	18.7727	2.28574	3.96909	-6.25483	0.00761977	0.0329468
Glucocorticoid_Receptor_Signaling_Pathway	Qiagen 1.123	-4.81633	-4.1137	-3.28815	0.241359	-1.29538	1.05402	0.00761228	0.0329613
reactome_Glutamate_Neurotransmitter_Release_Cycle_Main_Pathway	Reactome 1.123	-5.80832	-4.74934	-3.40156	-0.956286	1.18092	-0.224631	0.00767844	0.0331534
reactome_cGMP_effects_Main_Pathway	Reactome 1.123	-9.37787	-13.6931	-7.11495	-0.897014	1.20961	-0.312596	0.00771237	0.0331588
reactome_Phosphorylation_of_CD3_and_TCR_zeta_chains_Main_Pathway	Reactome 1.123	-16.4403	-29.5002	-22.897	2.65422	2.70641	-5.36064	0.00770402	0.0331698
triacylglycerol_degradation	Metabolism 1.123	-19.7877	-16.6685	-19.2678	-0.602378	6.55189	-5.94951	0.00772658	0.0331731
reactome_Caspase_mediated_cleavage_of_cytoskeletal_proteins_Main_Pathway	Reactome 1.123	-18.7021	-15.6985	-16.6227	2.97797	3.6326	-6.61057	0.00769635	0.0331837
androgen_biosynthesis	Metabolism 1.123	21.6196	22.8078	17.8568	6.56839	0.429091	-6.99749	0.00777481	0.0332395
NCI_VEGFR3_signaling_in_lymphatic_endothelium_Pathway_(vasculogenesis)	NCI 1.123	-12.4381	-16.0194	-12.4381	0.962704	-4.698	3.73529	0.00776009	0.0332466
NCI_VEGFR3_signaling_in_lymphatic_endothelium_Pathway_(lymphangiogenesis)	NCI 1.123	-12.4381	-16.0194	-12.4381	0.962704	-4.698	3.73529	0.00776009	0.0332466
NCI_Urokinase_type_plasminogen_activator_uPA_and_uPAR_mediated_signaling_Main_Pathway	NCI 1.123	13.1751	18.3832	13.8619	-0.545445	4.73703	-4.19159	0.00780739	0.033332
reactome_Synthesis_of_UDP_N_acetyl_glucosamine_Main_Pathway	Reactome 1.123	25.6927	44.4076	39.0011	-9.65785	3.51195	6.14591	0.00797587	0.0340036
Ras_Pathway	Qiagen 1.123	-8.20392	-5.12616	-5.40783	-0.45063	1.57007	-1.11944	0.00798942	0.0340137
KEGG_Synthesis_and_degradation_of_ketone_bodies_Main_Pathway	KEGG Adjusted 1.123	16.0233	29.1584	28.0147	0.115525	4.58632	-4.70185	0.00806973	0.0340697
superpathway_of_melatonin_degradation	Metabolism 1.123	-19.437	-18.8016	-15.4514	1.58846	4.99644	-6.5849	0.00804044	0.0340879
reactome_Cation_coupled_Chloride_cotransporters_Main_Pathway	Reactome 1.123	-10.1662	-15.4143	-9.20896	0.363077	2.17846	-2.54154	0.00806638	0.0341029
IP3_Pathway_Gene_Expression_via_CREB3_NFATC2_MEF2D	Qiagen 1.123	-11.377	-6.40947	-8.50175	-2.03238	1.54888	0.483492	0.00805535	0.0341036
NCI_Signaling_events_mediated_by_Stem_cell_factor_receptor_c_Kit__Pathway_(cell_motility)	NCI 1.123	-19.1257	-12.4638	-11.116	-0.449262	2.82393	-2.37467	0.00803302	0.0341277
NCI_Signaling_events_mediated_by_Stem_cell_factor_receptor_c_Kit__Pathway_(positive_regulation_of_cell_proliferation)	NCI 1.123	-19.1257	-12.4638	-11.116	-0.449262	2.82393	-2.37467	0.00803302	0.0341277
NCI_Direct_p53_effectors_Main_Pathway	NCI 1.123	20.2257	33.2355	21.8252	5.82955	-1.10193	-4.72762	0.00811949	0.0341377
reactome_Signaling_by_NOTCH3_Main_Pathway	Reactome 1.123	-20.4583	-12.8652	-20.0803	0.147031	4.55797	-4.705	0.00810912	0.0341413
reactome_Carnitine_synthesis_Main_Pathway	Reactome 1.123	-12.0531	-7.20103	-9.85809	-2.23347	2.58967	-0.356201	0.00810184	0.0341579
fatty_acid_beta-oxidation_unsaturated_odd_number	Metabolism 1.123	25.6464	44.5925	42.282	-9.47301	6.46937	3.00364	0.00815476	0.0341916
NCI_CXCR4_mediated_signaling_events_Pathway_(establishment_of_cell_polarity)	NCI 1.123	8.77264	15.8991	16.4298	-2.61013	0.823112	1.78702	0.00814801	0.0342104
dermatan_sulfate_biosynthesis	Metabolism 1.123	-19.808	-16.4489	-21.7008	-2.13276	7.11809	-4.98533	0.00818862	0.0342863
tRNA_splicing	Metabolism 1.123	21.1179	36.3671	26.5244	-2.31049	-4.80582	7.11631	0.00823729	0.0344427
NCI_Alpha_synuclein_signaling_Pathway_(proteasomal_ubiquitin_dependent_protein_catabolic_process)	NCI 1.123	6.5241	8.78594	9.47909	0.0668826	-2.54154	2.47466	0.00829572	0.0345683
NCI_Alpha_synuclein_signaling_Pathway_(cell_death)	NCI 1.123	6.5241	8.78594	9.47909	0.0668826	-2.54154	2.47466	0.00829572	0.0345683
ketolysis	Metabolism 1.123	17.9352	36.0437	28.3324	-4.15888	1.81951	2.33937	0.00828013	0.0345744
p38_Signaling_Pathway	Qiagen 1.123	-5.73139	-4.23119	-4.04604	-0.244544	1.49264	-1.24809	0.00831873	0.0345932
reactome_Role_of_DCC_in_regulating_apoptosis_Main_Pathway	Reactome 1.123	-15.1915	-20.3901	-13.4933	1.13214	3.93939	-5.07153	0.00835869	0.0347119
biocarta_induction_of_apoptosis_through_dr3_and_dr4_5_death_receptors_Pathway_(Pathway_degradation_of_CASP3_CASP10_CASP10)	Biocarta 1.123	-30.6429	-18.8016	-27.7836	-3.37909	7.85567	-4.47658	0.00838195	0.0347138
biocarta_lck_and_fyn_tyrosine_kinases_in_initiation_of_tcr_activation_Main_Pathway	Biocarta 1.123	-15.2135	-23.5271	-20.9154	-2.09319	6.45149	-4.3583	0.00838076	0.0347562
biocarta_rac1_cell_motility_signaling_Main_Pathway	Biocarta 1.123	4.63903	5.89536	5.35384	-2.065	0.978348	1.08665	0.00842544	0.0348465
reactome_Cohesin_Loading_onto_Chromatin_Main_Pathway	Reactome 1.123	-24.9417	-15.1568	-13.759	-1.46716	-0.935749	2.40291	0.00849035	0.0350673
UDP-iNi-acetyl-D-glucosamine_biosynthesis_II	Metabolism 1.123	33.6561	50.0606	46.3638	-12.3226	-1.23226	13.5549	0.00851163	0.0351076
biocarta_nitric_oxide_signaling_Main_Pathway	Biocarta 1.123	-5.76609	-7.26791	-10.6424	-1.30928	-0.0871501	1.39643	0.00857859	0.0353359
NCI_Signaling_events_mediated_by_HDAC_Class_III_Main_Pathway	NCI 1.123	-23.567	-12.8463	-15.0644	2.8419	-1.06283	-1.77908	0.00859746	0.0353658
KEGG_Alanine_aspartate_and_glutamate_metabolism_Main_Pathway	KEGG Adjusted 1.123	9.39848	19.192	13.8592	-1.55772	1.30431	0.253409	0.00868727	0.035687
sphingosine_and_sphingosine-1-phosphate_metabolism	Metabolism 1.123	-11.2521	-14.1633	-16.7973	4.20509	0.115525	-4.32062	0.00870444	0.0357093
ascorbate_recycling_cytosolic	Metabolism 1.123	40.7802	54.6431	36.9678	10.9748	3.35021	-14.325	0.00873081	0.0357693
Akt_Signaling_Pathway_Increased_GLUT4_translocation	Qiagen 1.123	-12.4446	-8.20866	-6.95714	-1.50824	-0.314483	1.82272	0.00877076	0.0358847
reactome_negative_regulation_of_TCF_dependent_signaling_by_WNT_ligand_antagonists_Main_Pathway	Reactome 1.123	-16.1734	-20.5056	-16.1734	-1.96392	6.61378	-4.64986	0.00881838	0.0358866
reactome_Astrocytic_Glutamate_Glutamine_Uptake_And_Metabolism_Main_Pathway	Reactome 1.123	19.1771	16.9243	15.7113	6.35385	-0.750909	-5.60294	0.00881171	0.0359074
reactome_RNA_Polymerase_I_Transcription_Termination_Main_Pathway	Reactome 1.123	20.1205	34.5033	26.5167	1.08978	-7.12786	6.03808	0.00879199	0.0359232
reactome_Signaling_by_NOTCH4_Main_Pathway	Reactome 1.123	-19.3151	-12.1541	-19.3691	0.363077	4.34192	-4.705	0.00880747	0.0359382
KEGG_Regulation_of_lipolysis_in_adipocytes_Main_Pathway	KEGG Adjusted 1.123	5.72087	4.31653	6.81835	-1.43443	1.74249	-0.308065	0.00885746	0.0359975
NCI_PAR1_mediated_thrombin_signaling_events_Pathway_(regulation_of_vascular_permeability)	NCI 1.123	-31.2494	-18.2818	-22.7872	-3.58126	-3.09028	6.67154	0.00887388	0.0360161
reactome_Circadian_Clock_Main_Pathway	Reactome 1.123	-27.2262	-13.5405	-17.4415	-0.402993	0.467471	-0.0644788	0.0089224	0.0361648
reactome_G2_Phase_Main_Pathway	Reactome 1.123	-24.7222	-13.4933	-22.3655	-4.75961	0.924196	3.83541	0.00895609	0.0362531
reactome_PCP_CE_Main_Pathway	Reactome 1.123	-19.8592	-9.74257	-13.0433	-0.56662	0.456597	0.110023	0.00898235	0.0363111
reactome_Assembly_of_the_ORC_complex_at_the_origin_of_replication_Main_Pathway	Reactome 1.123	17.0591	26.9942	17.2902	3.3117	-5.58369	2.27198	0.00903132	0.0364124
PPAR_Pathway	Qiagen 1.123	-9.53886	-9.35783	-7.18146	1.01546	2.24623	-3.26169	0.00902019	0.0364157
reactome_Multifunctional_anion_exchangers_Main_Pathway	Reactome 1.123	-9.37399	-8.28476	-7.39357	1.81539	1.51832	-3.33371	0.0090874	0.03659
Akt_Signaling_Pathway_Cell_Survival	Qiagen 1.123	-7.57682	-4.76837	-5.29421	-0.346574	-1.35044	1.69702	0.00912145	0.0366786
p38_Signaling_Pathway_Actin_Cytoskeleton_Reorganiztion	Qiagen 1.123	-45.5629	-26.5706	-34.0566	-6.19211	-3.83541	10.0275	0.00913429	0.0366817
MAPK_Signaling_Pathway	Qiagen 1.123	-8.77534	-5.84119	-5.60567	-0.516756	1.93242	-1.41567	0.00917865	0.0368113
NCI_Plexin_D1_Signaling_Main_Pathway	NCI 1.123	-16.9679	-10.1945	-12.3652	-2.47871	3.8569	-1.37819	0.00920222	0.0368573
thiosulfate_disproportionation_III_rhodanese	Metabolism 1.123	35.5816	70.2389	44.5925	-4.62098	3.00364	1.61734	0.00923478	0.0369391
reactome_Release_of_Hh_Np_from_the_secreting_cell_Main_Pathway	Reactome 1.123	21.6175	11.4369	14.5561	2.85923	-0.563182	-2.29605	0.00925317	0.0369641
NCI_Class_I_PI3K_signaling_events_Main_Pathway	NCI 1.123	6.83039	10.894	12.2803	-2.50977	0.349462	2.16031	0.00928646	0.037
tyrosine_degradation	Metabolism 1.123	-9.8889	-10.1662	-11.1366	1.8946	2.44912	-4.34372	0.0092818	0.0370299
KEGG_Endocytosis_Main_Pathway	KEGG Adjusted 1.123	-24.4	-12.58	-16.1734	-2.76651	0.918116	1.84839	0.00932377	0.0371001
ATM_Pathway_G2-Mitosis_progression	Qiagen 1.123	-19.1097	-10.7919	-11.023	0.356201	-1.86765	1.51145	0.00938296	0.0372625
ATM_Pathway_G2_M_Checkpoint_Arrest	Qiagen 1.123	-19.1097	-10.7919	-11.023	0.356201	-1.86765	1.51145	0.00938296	0.0372625
KEGG_Proteoglycans_in_cancer_Main_Pathway	KEGG Adjusted 1.123	-18.8485	-10.0378	-11.5793	-1.65457	1.69449	-0.0399201	0.00946457	0.0374645
NCI_AlphaE_beta7_integrin_cell_surface_interactions_Main_Pathway	NCI 1.123	-14.5561	-23.567	-18.4839	1.84839	4.15888	-6.00728	0.00946232	0.0375043
reactome_Inhibition_of_voltage_gated_Ca2_channels_via_Gbeta_gamma_subunits_Main_Pathway	Reactome 1.123	5.11719	6.75103	10.5072	0.0506107	0.0110023	-0.0616131	0.00949562	0.0375142
reactome_Activation_of_G_protein_gated_Potassium_channels_Main_Pathway	Reactome 1.123	5.11719	6.75103	10.5072	0.0506107	0.0110023	-0.0616131	0.00949562	0.0375142
NCI_Arf6_trafficking_events_Pathway_(calcium_ion_dependent_exocytosis)	NCI 1.123	-35.6778	-21.295	-28.1687	-3.90858	8.85688	-4.9483	0.00952674	0.037564
NCI_IL27_mediated_signaling_events_Pathway_(positive_regulation_of_mast_cell_cytokine_production)	NCI 1.123	-24.4582	-11.2389	-18.7645	-0.742658	-0.742658	1.48532	0.00962361	0.0377503
KEGG_Amino_sugar_and_nucleotide_sugar_metabolism_Main_Pathway	KEGG Adjusted 1.123	7.63268	15.8242	10.6739	-0.54001	1.01017	-0.470158	0.00961852	0.0377791
reactome_Establishment_of_Sister_Chromatid_Cohesion_Main_Pathway	Reactome 1.123	-15.5118	-9.76707	-8.18124	0.787667	-1.75387	0.966205	0.00959458	0.0377825
NCI_Validated_targets_of_C_MYC_transcriptional_activation_Main_Pathway	NCI 1.123	-19.4081	-15.6453	-21.4876	5.54518	-6.93147	1.38629	0.0096083	0.0377877
NCI_CDC42_signaling_events_Pathway_(neuron_projection_development)	NCI 1.123	25.7175	45.9254	30.8362	-5.31413	-2.86145	8.17558	0.00967281	0.0377972
lipoate_salvage	Metabolism 1.123	56.607	60.7659	34.4263	4.62098	-14.094	9.47301	0.00966822	0.0378279
mevalonate_pathway	Metabolism 1.123	24.8811	23.7981	31.3794	6.7293	3.56682	-10.2961	0.00966378	0.0378591
sorbitol_degradation_I	Metabolism 1.123	61.6901	106.745	101.199	-13.1698	-13.1698	26.3396	0.00970873	0.037889
KEGG_Measles_Main_Pathway	KEGG Adjusted 1.123	-30.5889	-15.8068	-18.72	-1.68766	2.31049	-0.622828	0.0097216	0.0378906
reactome_Nonhomologous_End_joining_NHEJ__Main_Pathway	Reactome 1.123	14.0016	23.8443	26.7555	-3.18848	-1.94081	5.12929	0.00978032	0.0379736
NCI_Plexin_D1_Signaling_Pathway_(cell_adhesion_mediated_by_integrin)	NCI 1.123	-19.3362	-12.5126	-16.1863	-1.44534	5.47073	-4.02539	0.00975778	0.037983
reactome_NGF_processing_Main_Pathway	Reactome 1.123	-31.4034	-21.0062	-23.8366	-5.46816	8.97241	-3.50424	0.00977719	0.0380099
KEGG_Mucin_type_O_Glycan_biosynthesis_Main_Pathway	KEGG Adjusted 1.123	-12.8866	-9.28668	-8.72769	-1.6397	3.60362	-1.96392	0.00982186	0.0380863
[truncated: 2,259 more rows]

## Sheet: Proteomics_ELOVL5
pathway	database	Tumour_ELOVL5_1	Tumour_ELOVL5_2	Tumour_ELOVL5_3	Norm_LUC_1	Norm_LUC_2	Norm_LUC_3	pvalue	FDR
[truncated: 3,044 more rows]

[truncated: 1 more sheets: Proteomics_IGFBP6]
